# Supplementary material for: Cultivation of Melilotus officinalis as a source of bioactive compounds in association with soil recovery practices
Source: Front Plant Sci. 2023 Sep 12;14:1218594. doi: 10.3389/fpls.2023.1218594 (PMC10523325; doi:10.3389/fpls.2023.1218594)
Supplement: Supplementary file 1 [file Table_1.xlsx]

## Sheet: Melilotus
Experimental m/z	Neutral Mass (Da)	Compound Name (First annotation)	Compound Formula (Smart Formula)	HMDB				PlantCyc				LOTUS				Signal intensities
																Control								Inorg								C-Low								C-High
				HMDB IDs	HMDB names	HMDB formulas	HMDB match count	PCY IDs	PCY names	PCY formulas	PCY match count	LOT IDs	LOT names	LOT formulas	LOT match count	1	2	3	4	5	6	7	8	9	10	11	12	13	14	15	16	17	18	19	20	21	22	23	24	25	26	27	28	29	30	31	32
107.035	106.028		C4H2N4																									2.73295e+06											3.76582e+06					2.67824e+06
109.028	108.021	Quinone	C6H4O2	['HMDB0003364', 'HMDB0012133', 'HMDB0252543']	['Quinone', '1,2-Benzoquinone', 'Furofuran']	['C6H4O2', 'C6H4O2', 'C6H4O2']	3	['PCYC977']	['1,2-benzoquinone']	['C11H18N3O6S1O2']	1	['Q402719', 'Q402601']	['1,4-Benzoquinone', '1,2-Benzoquinone']	['C6H4O2', 'C6H4O2']	2	2.11642e+06		3.43907e+06		3.80312e+06	2.79806e+06	3.15054e+06	2.05691e+06	3.28979e+06	7.28889e+06		3.84082e+06	3.34246e+06	4.80038e+06	3.474e+06	4.6546e+06	2.71868e+06	5.23758e+06	3.57246e+06	3.87491e+06	3.66713e+06	3.91622e+06	3.29682e+06		2.5838e+06	2.71091e+06	4.39523e+06	4.26216e+06	6.52123e+06		2.72236e+06	3.84967e+06
119.049	118.042	2,4,6-Octatriyn-1-ol	C8H6O	['HMDB0030968', 'HMDB0032929', 'HMDB0038998', 'HMDB0040549']	['2,4,6-Octatriyn-1-ol', 'Benzofuran', '3,5,7-Octatriyn-1-ol', 'xi-2,3-Octadiene-5,7-diyn-1-ol']	['C8H6O', 'C8H6O', 'C8H6O', 'C8H6O']	4					['Q104667241', 'Q410089', 'Q761117']	['Pentacyclo[4.2.0.02,5.03,8.04,7]oct-2-en-1-ol', 'Benzofuran', 'Isobenzofuran']	['C8H6O', 'C8H6O', 'C8H6O']	3			2.0461e+06																2.22263e+06								2.17539e+06
122.081	121.074	Tromethamine	C4H11NO3	['HMDB0240288']	['Tromethamine']	['C4H11NO3']	1									1.52992e+07	2.7196e+07	1.83124e+07	1.96753e+07	3.45208e+07	2.76441e+07	2.64119e+07	2.18609e+07	1.12413e+07	1.81685e+07	1.70371e+07	1.24686e+07	7.78582e+06	1.19573e+07	1.61497e+07	1.86947e+07	2.8834e+06	6.20176e+06	5.13463e+06	7.46308e+06	3.14651e+06	2.8867e+06	3.68399e+06		1.68766e+07	1.28511e+07	1.66044e+07	2.23191e+07	2.32158e+07	2.11377e+07	3.87964e+07	2.2304e+07
123.026	122.019		C7H6S																		2.87429e+06		3.14193e+06	3.60638e+06	4.48107e+06		2.80361e+06	2.01823e+06	3.58869e+06	2.67144e+06	2.93934e+06	3.55545e+06	2.25645e+06	2.45036e+06		3.25514e+06	3.60249e+06	3.72433e+06	2.57758e+06	2.30886e+06	2.78735e+06	2.72603e+06		2.72754e+06	2.53336e+06
127.039	126.032	1,2,3-Trihydroxybenzene	C6H6O3	['HMDB0013674', 'HMDB0013675', 'HMDB0029750', 'HMDB0030776', 'HMDB0031256', 'HMDB0032651', 'HMDB0034355', 'HMDB0059735', 'HMDB0245404', 'HMDB0246148', 'HMDB0303336']	['1,2,3-Trihydroxybenzene', '1,3,5-Trihydroxybenzene', 'Methyl 2-furoate', 'Maltol', '4-Hydroxy-2H-pyran-3-carboxaldehyde', '(Z)-Tamarindienal', '5-Hydroxymethyl-2-furancarboxaldehyde', '5-Methylfuran-2-carboxylic acid', '2,3-Dimethylmaleic anhydride', '3-(Hydroxymethyl)furan-2-carbaldehyde', 'Isomaltol']	['C6H6O3', 'C6H6O3', 'C6H6O3', 'C6H6O3', 'C6H6O3', 'C6H6O3', 'C6H6O3', 'C6H6O3', 'C6H6O3', 'C6H6O3', 'C6H6O3']	11	['PCYC111', 'PCYC1302', 'PCYC3385', 'PCYC3591']	['4-hydroxy-5-methyl-2-methylene-3(2H)-furanone', 'triacetate lactone', '2-oxohexa-4,5-cyclopropyl-5-enoate', 'phloroglucinol']	['C11H18N3O6S1O3', 'C11H18N3O6S1O3', 'C11H18N3O6S1O3', 'C11H18N3O6S1O3']	4	['Q22083556', 'Q420648', 'Q903332', 'Q388692', 'Q414606', 'Q27265297', 'Q27291369', 'Q2574472', 'Q27265096', 'Q899008', 'Q105147890', 'Q82003830', 'Q105276401', 'Q105230351', 'Q7839869', 'Q105220074', 'Q105220076', 'Q27273231', 'Q110183950', 'Q82479849']	['Methyl 2-furoate', 'Maltol', '1,2,4-Benzenetriol', 'Pyrogallol', '5-Hydroxymethylfurfural', '2,3-Dimethylmaleic anhydride', 'Methyl furan-3-carboxylate', 'Isomaltol', 'Furfuryl formate', 'Phloroglucinol', '5-Hydroxyl methyl furfural', '5-Methoxyfuran-2-carbaldehyde', '4-Methylfuran-2-carboxylic acid', '3-Methyl-4-hydroxyfuran-2-carbaldehyde', '4-Hydroxy-6-methyl-2-pyrone', '2(5H)-Furanone, 5-(2…	['C6H6O3', 'C6H6O3', 'C6H6O3', 'C6H6O3', 'C6H6O3', 'C6H6O3', 'C6H6O3', 'C6H6O3', 'C6H6O3', 'C6H6O3', 'C6H6O3', 'C6H6O3', 'C6H6O3', 'C6H6O3', 'C6H6O3', 'C6H6O3', 'C6H6O3', 'C6H6O3', 'C6H6O3', 'C6H6O3']	20	2.58631e+06	2.81661e+06	4.32535e+06		4.15896e+06	2.83348e+06	2.84251e+06	2.78176e+06	4.30975e+06	9.69131e+06	5.33342e+06	3.86728e+06	3.63191e+06	6.4461e+06	4.90835e+06	5.98687e+06	2.85718e+06	5.11393e+06	4.46363e+06	4.2708e+06	3.77922e+06	3.30114e+06	2.7206e+06		3.27137e+06	3.60625e+06	4.88299e+06	5.57811e+06	6.08384e+06	3.26747e+06	3.87985e+06	4.18246e+06
130.05	129.043	Pyroglutamic acid	C5H7NO3	['HMDB0000267', 'HMDB0001369', 'HMDB0001843', 'HMDB0002234', 'HMDB0061093', 'HMDB0062585', 'HMDB0245148', 'HMDB0246561', 'HMDB0255336', 'HMDB0257001', 'HMDB0260147']	['Pyroglutamic acid', 'Pyrroline hydroxycarboxylic acid', 'N-Acryloylglycine', '1-Pyrroline-4-hydroxy-2-carboxylate', 'dimethadione', '(3R,5S)-1-pyrroline-3-hydroxy-5-carboxylic Acid', '3-Hydroxy-1-methylpyrrolidine-2,5-dione', '4-Oxo-L-proline', '1-Methylpyrrole-2,3,5-triol', 'pyrrolidone carboxylic acid', '(2S)-6-Oxa-1-azabicyclo[3.1.0]hexane-2-carboxylic acid']	['C5H7NO3', 'C5H7NO3', 'C5H7NO3', 'C5H7NO3', 'C5H7NO3', 'C5H7NO3', 'C5H7NO3', 'C5H7NO3', 'C5H7NO3', 'C5H7NO3', 'C5H7NO3']	11	['PCYC126', 'PCYC2065']	['(3R,5S)-3-hydroxy-1-pyrroline-5-carboxylate', '5-oxo-L-proline']	['C11H18N3O6S1O3', 'C11H18N3O6S1O3']	2	['Q60998677', 'Q27887010', 'Q421383', 'Q27107108', 'Q27103102', 'Q27101863']	['L-Pyroglutamic acid', 'DL-Pyroglutamic acid', 'D-Pyroglutamic acid', '(3R,5S)-1-pyrroline-3-hydroxy-5-carboxylic acid', '4-hydroxy-3,4-dihydro-2H-pyrrole-2-carboxylic acid', '1-Pyrroline-4-hydroxy-2-carboxylate']	['C5H7NO3', 'C5H7NO3', 'C5H7NO3', 'C5H7NO3', 'C5H7NO3', 'C5H7NO3']	6										2.91423e+06					3.03958e+06	3.99309e+06	2.34201e+06
132.102	131.095	L-Isoleucine	C6H13NO2	['HMDB0000172', 'HMDB0000557', 'HMDB0000687', 'HMDB0001645', 'HMDB0001901', 'HMDB0003640', 'HMDB0013773', 'HMDB0029168', 'HMDB0033923', 'HMDB0036382', 'HMDB0060650', 'HMDB0061716', 'HMDB0240479', 'HMDB0245808', 'HMDB0251526', 'HMDB0253926', 'HMDB0257628', 'HMDB0304538']	['L-Isoleucine', 'L-Alloisoleucine', 'L-Leucine', 'L-Norleucine', 'Aminocaproic acid', 'Beta-Leucine', 'D-Leucine', '3-Aminocaproic acid', '(\\xc2\\xb1)-erythro-Isoleucine', '6-Deoxyfagomine', 'N-(2-Hydroxyethyl)-morpholine', 'N-methylvaline', 'Alanine betaine', '3-Amino-4-methylpentanoic acid', 'DL-Norleucine', 'L-Valine, methyl ester', '1-Hydroxy-5,5-dimethylpyrrolidin-2-ol', 'beta-alanine beta…	['C6H13NO2', 'C6H13NO2', 'C6H13NO2', 'C6H13NO2', 'C6H13NO2', 'C6H13NO2', 'C6H13NO2', 'C6H13NO2', 'C6H13NO2', 'C6H13NO2', 'C6H13NO2', 'C6H13NO2', 'C6H13NO2', 'C6H13NO2', 'C6H13NO2', 'C6H13NO2', 'C6H13NO2', 'C6H13NO2']	18					['Q27161371', 'Q104252546', 'Q27103917', 'Q105288503', 'Q105240809']	['1-Nitrohexane', 'L-Alanine betaine', 'Beta-alanine betaine', '(3R,6S)-6-hydroxymethylpiperidin-3-ol', '6-Deoxyfagomine']	['C6H13NO2', 'C6H13NO2', 'C6H13NO2', 'C6H13NO2', 'C6H13NO2']	5					5.15107e+06	5.85289e+06	6.2611e+06			2.79456e+06		5.04586e+06					3.11514e+06
133.061	132.054	Ureidopropionic acid	C4H8N2O3	['HMDB0000026', 'HMDB0000168', 'HMDB0011733', 'HMDB0012265', 'HMDB0033780', 'HMDB0242123', 'HMDB0243653', 'HMDB0246973', 'HMDB0251512', 'HMDB0255197']	['Ureidopropionic acid', 'L-Asparagine', 'Glycyl-glycine', 'N-Carbamoylsarcosine', 'D-Asparagine', '2-(Carbamoylamino)propanoic acid', '(Methyl-ONN-azoxy)methyl acetate', 'Methyl(acetoxymethyl)nitrosamine', 'DL-Asparagine', 'N-NITROSO-N-METHYLURETHANE']	['C4H8N2O3', 'C4H8N2O3', 'C4H8N2O3', 'C4H8N2O3', 'C4H8N2O3', 'C4H8N2O3', 'C4H8N2O3', 'C4H8N2O3', 'C4H8N2O3', 'C4H8N2O3']	10	['PCYC3528']	['3-ureidopropanoate']	['C11H18N3O6S1O3']	1	['Q3008585', 'Q27121435']	['3-Ureidopropionic acid', 'Isoasparagine']	['C4H8N2O3', 'C4H8N2O3']	2					4.18014e+06								2.74585e+06			3.14716e+06			2.74754e+06			1.8602e+06	1.97987e+06	2.11234e+06					4.13021e+06
133.392	397.156	methyl 3-[(3aR,6R,6aS)-6-[(S)-[(1S)-cyclohex-2-en-1-yl]-hydroxymethyl]-6a-methyl-4-oxo-2,3,3a,5-tetrahydrofuro[2,3-c]pyrrole-6-carbonyl]sulfanylpropanoate	C14H25ClF5N3O2									['Q115971857']	['methyl 3-[(3aR,6R,6aS)-6-[(S)-[(1S)-cyclohex-2-en-1-yl]-hydroxymethyl]-6a-methyl-4-oxo-2,3,3a,5-tetrahydrofuro[2,3-c]pyrrole-6-carbonyl]sulfanylpropanoate']	['C19H27NO6S']	1																						1.0958e+07	1.25589e+07
134.045	133.038	L-Aspartic acid	C4H7NO4	['HMDB0000191', 'HMDB0006483', 'HMDB0011753']	['L-Aspartic acid', 'D-Aspartic acid', 'Iminodiacetic acid']	['C4H7NO4', 'C4H7NO4', 'C4H7NO4']	3	['PCYC3986']	['2-hydroxysuccinamate']	['C11H18N3O6S1O4']	1	['Q409357']	['Iminodiacetic acid']	['C4H7NO4']	1			2.09598e+06		3.707e+06	3.07734e+06	2.65479e+06			6.44756e+06		3.72979e+06	4.294e+06	3.04517e+06	2.9292e+06	5.46013e+06	3.91217e+06	5.82695e+06	4.72396e+06	3.14945e+06	4.26459e+06	3.04382e+06	3.38346e+06	3.47692e+06	2.98692e+06	2.20347e+06	4.38636e+06	3.67117e+06	5.74715e+06	2.9179e+06	4.82132e+06	3.9035e+06
137.036	136.029	Isobutyl chloroformate	C5H9ClO2	['HMDB0253610']	['Isobutyl chloroformate']	['C5H9ClO2']	1									6.40049e+06		7.06403e+06	3.50479e+06				4.86136e+06	8.66106e+06	9.34832e+06	1.00937e+07		8.98851e+06	1.12548e+07	5.8733e+06	6.02386e+06	5.69301e+06		3.59374e+06	2.29542e+06	5.41253e+06	5.21453e+06	6.47581e+06	8223154	3.41862e+06	5.32771e+06	6.69111e+06	6.90174e+06	4.77759e+06	9.48264e+06		6.93153e+06
138.746	413.217		C12H31N9O5S													1.12032e+07	1.4103e+07	1.14066e+07	1.55631e+07	1.70324e+07	1.7766e+07	1.73381e+07	1.46816e+07
141.055	140.047	Ethyl maltol	C7H8O3	['HMDB0031735', 'HMDB0034246', 'HMDB0059862', 'HMDB0059880', 'HMDB0125538', 'HMDB0132905', 'HMDB0133970', 'HMDB0250645']	['Ethyl maltol', 'Furfuryl acetate', 'Ethyl furoate', 'Ethyl 3-furoate', '3-methoxybenzene-1,2-diol', '3,5-Dihydroxyanisole', '2-Methoxy-1,3-benzenediol', 'Cyclohepta-1,3,5-trione']	['C7H8O3', 'C7H8O3', 'C7H8O3', 'C7H8O3', 'C7H8O3', 'C7H8O3', 'C7H8O3', 'C7H8O3']	8	['PCYC317', 'PCYC912', 'PCYC2275']	['(2E)-2-ethylidene-4-hydroxy-5-methyl-3(2H)-furanone', '3,5-dihydroxyanisole', '&beta;-methylenecyclopropyl pyruvate']	['C11H18N3O6S1O3', 'C11H18N3O6S1O3', 'C11H18N3O6S1O3']	3	['Q930843', 'Q11644408', 'Q27288446', 'Q83060925', 'Q82680783', 'Q83072888', 'Q27280656', 'Q1765796', 'Q27258054', 'Q27254754', 'Q83084332', 'Q27106721', 'Q105302197', 'Q105302195', 'Q104937668', 'Q82948909', 'Q83065236', 'Q105035057', 'Q82539551', 'Q77279182', 'Q105275930', 'Q77565941', 'Q105115168', 'Q77502220', 'Q6555445', 'Q27231474']	['Ethyl maltol', 'Furfuryl acetate', 'Ethyl 2-furoate', 'Ethylmethylmaleic anhydride', '1-(5-Methoxyfuran-2-yl)ethanone', '4-Hydroxy-3,6-dimethyl-2H-pyran-2-one', '3-Methoxycatechol', '3,4-Dihydroxybenzyl alcohol', '2-Methoxyresorcinol', '2-Methoxyhydroquinone', '4-Methoxybenzene-1,3-diol', 'Gentisyl alcohol', '(-)-Epoformin', '7-Oxabicyclo(4.1.0)hept-3-en-2-one, 5-hydroxy-3-methyl-, (1R,5S,6R)-'…	['C7H8O3', 'C7H8O3', 'C7H8O3', 'C7H8O3', 'C7H8O3', 'C7H8O3', 'C7H8O3', 'C7H8O3', 'C7H8O3', 'C7H8O3', 'C7H8O3', 'C7H8O3', 'C7H8O3', 'C7H8O3', 'C7H8O3', 'C7H8O3', 'C7H8O3', 'C7H8O3', 'C7H8O3', 'C7H8O3', 'C7H8O3', 'C7H8O3', 'C7H8O3', 'C7H8O3', 'C7H8O3', 'C7H8O3']	26	1.88267e+06	2.22738e+06	3.69462e+06		4.17441e+06		3.1274e+06		2.74497e+06	5.81601e+06	3.23253e+06	4.08994e+06	3.08972e+06	4.17549e+06	3.31405e+06	3.96493e+06	2.34846e+06	4.92877e+06	3.58786e+06		4.10303e+06	3.41499e+06	3.01192e+06			3.47391e+06	4.07421e+06	3.89365e+06	5.89447e+06			2.70279e+06
147.044	146.037	Coumarin	C9H6O2	['HMDB0001218', 'HMDB0002359', 'HMDB0032938', 'HMDB0033183', 'HMDB0244733', 'HMDB0253625']	['Coumarin', 'Phenylpropiolic acid', 'Chromone', '2-Benzofurancarboxaldehyde', '1H-Indene-1,2(3H)-dione', 'Isocoumarin']	['C9H6O2', 'C9H6O2', 'C9H6O2', 'C9H6O2', 'C9H6O2', 'C9H6O2']	6	['PCYC2257']	['coumarin']	['C11H18N3O6S1O2']	1	['Q111812', 'Q72445503', 'Q72445511', 'Q420156', 'Q72496900', 'Q412756', 'Q75067543', 'Q77520578']	['Coumarin', '1-Benzofuran-5-carbaldehyde', 'Benzofuran-6-carbaldehyde', 'Chromone', 'Norviburtinal', 'Isocoumarin', '2,4,6-Octatriynoic acid, methyl ester', 'Sistolynone']	['C9H6O2', 'C9H6O2', 'C9H6O2', 'C9H6O2', 'C9H6O2', 'C9H6O2', 'C9H6O2', 'C9H6O2']	8																					2.41825e+06		4.01538e+06
148.06	147.053	L-Glutamic acid	C5H9NO4	['HMDB0000148', 'HMDB0002393', 'HMDB0002931', 'HMDB0003011', 'HMDB0003339', 'HMDB0006556', 'HMDB0033550', 'HMDB0060475', 'HMDB0062183', 'HMDB0246802', 'HMDB0248101', 'HMDB0255174']	['L-Glutamic acid', 'N-Methyl-D-aspartic acid', 'N-Acetylserine', 'O-Acetylserine', 'D-Glutamic acid', 'L-4-Hydroxyglutamate semialdehyde', '3-(Carboxymethylamino)propanoic acid', 'DL-Glutamate', 'N-lactoyl-Glycine', '5-Hydroxy-4-oxo-L-norvaline', 'Alanine acetate', 'N-Methyl-DL-aspartic acid']	['C5H9NO4', 'C5H9NO4', 'C5H9NO4', 'C5H9NO4', 'C5H9NO4', 'C5H9NO4', 'C5H9NO4', 'C5H9NO4', 'C5H9NO4', 'C5H9NO4', 'C5H9NO4', 'C5H9NO4']	12					['Q27093355', 'Q115966232', 'Q17037089', 'Q27105431', 'Q27103900', 'Q82946767', 'Q105239803', 'Q27266643']	['N-Acetylserine', '2-Amino-4-hydroxy-5-oxopentanoic acid', 'threo-3-methyl-L-aspartic acid', '2-Oxo-4-hydroxy-5-aminovalerate', '3-Aminopentanedioic acid', '3-(Carboxymethylamino)propanoic acid', 'Acetylaminooxyacetic acid methyl ester', '5-Hydroxy-4-oxonorvaline']	['C5H9NO4', 'C5H9NO4', 'C5H9NO4', 'C5H9NO4', 'C5H9NO4', 'C5H9NO4', 'C5H9NO4', 'C5H9NO4']	8			3.07752e+06							5.3627e+06			5.80438e+06	3.1237e+06	3.20534e+06	6.16041e+06	3.73488e+06		4.73508e+06	2.56726e+06	4.75939e+06	4.73196e+06	3.74188e+06	5.47332e+06	2.72326e+06	2.48265e+06	6.22784e+06	3.90336e+06	6.02563e+06	3.23319e+06		3.43296e+06
151.06	150.053	D-Xylose	C5H10O5	['HMDB0000098', 'HMDB0000283', 'HMDB0000366', 'HMDB0000621', 'HMDB0000646', 'HMDB0000751', 'HMDB0001644', 'HMDB0003371', 'HMDB0012325', 'HMDB0029941', 'HMDB0029942', 'HMDB0059753', 'HMDB0242608', 'HMDB0248200', 'HMDB0250736', 'HMDB0250800', 'HMDB0304537']	['D-Xylose', 'D-Ribose', '2-Deoxyribonic acid', 'D-Ribulose', 'L-Arabinose', 'L-Xylulose', 'D-Xylulose', 'L-Ribulose', 'Arabinofuranose', 'D-Apiose', 'D-Arabinose', '2-Deoxypentonic acid', '(2R,3R,4R)-2,3,4,5-Tetrahydroxypentanal', 'alpha-D-Arabinofuranose', 'D-Arabinopyranose', 'D-Threo-3-Pentulose', 'alpha-L-arabinofuranose']	['C5H10O5', 'C5H10O5', 'C5H10O5', 'C5H10O5', 'C5H10O5', 'C5H10O5', 'C5H10O5', 'C5H10O5', 'C5H10O5', 'C5H10O5', 'C5H10O5', 'C5H10O5', 'C5H10O5', 'C5H10O5', 'C5H10O5', 'C5H10O5', 'C5H10O5']	17	['PCYC316', 'PCYC567', 'PCYC683', 'PCYC969', 'PCYC1027', 'PCYC1125', 'PCYC1567', 'PCYC1931', 'PCYC2509', 'PCYC3047', 'PCYC3172', 'PCYC3481', 'PCYC4061', 'PCYC4103', 'PCYC4328']	['&beta;-L-arabinopyranose', '&beta;-L-arabinofuranose', 'aldehydo-D-arabinose', 'aldehydo-L-arabinose', '&alpha;-D-arabinofuranose', '&alpha;-D-xylopyranose', 'aldehydo-D-xylose', '&alpha;-L-xylopyranose', '&alpha;-D-lyxopyranose', 'L-ribose', '&beta;-D-ribofuranose', '&alpha;-D-ribofuranose', '&alpha;-L-arabinofuranose', 'aldehydo-D-ribose', '&beta;-D-xylopyranose']	['C11H18N3O6S1O5', 'C11H18N3O6S1O5', 'C11H18N3O6S1O5', 'C11H18N3O6S1O5', 'C11H18N3O6S1O5', 'C11H18N3O6S1O5', 'C11H18N3O6S1O5', 'C11H18N3O6S1O5', 'C11H18N3O6S1O5', 'C11H18N3O6S1O5', 'C11H18N3O6S1O5', 'C11H18N3O6S1O5', 'C11H18N3O6S1O5', 'C11H18N3O6S1O5', 'C11H18N3O6S1O5']	15	['Q212774', 'Q28529722', 'Q27102447', 'Q74410731', 'Q27077130', 'Q423204', 'Q40075', 'Q27120748', 'Q407373', 'Q63398845', 'Q27120754', 'Q27120759', 'Q27148118', 'Q27148117', 'Q179271', 'Q27103767', 'Q27104584', 'Q27095107', 'Q27094808', 'Q27120750', 'Q56219426', 'Q27278100', 'Q105216650', 'Q27120409', 'Q27120760', 'Q104959319', 'Q23015676', 'Q27162074', 'Q105258872']	['Alpha-d-xylopyranose', 'D-xylulose', 'L-Arabinose', 'D-Xylose', 'DL-Xylose', 'L-xylulose', 'Ribulose', 'D-arabinopyranose', 'L-(+)-Arabinose', '(2S,3R,4R)-2,3,4,5-tetrahydroxypentanal', 'D-Ribose', '(2R,3R,4R)-2,3,4,5-tetrahydroxypentanal', 'beta-D-arabinofuranose', 'D-arabinofuranose', 'D-ribofuranose', 'alpha-D-Ribulose', 'beta-D-Ribofuranose', 'beta-D-Ribopyranose', 'L-ribulose', 'beta-D-Ara…	['C5H10O5', 'C5H10O5', 'C5H10O5', 'C5H10O5', 'C5H10O5', 'C5H10O5', 'C5H10O5', 'C5H10O5', 'C5H10O5', 'C5H10O5', 'C5H10O5', 'C5H10O5', 'C5H10O5', 'C5H10O5', 'C5H10O5', 'C5H10O5', 'C5H10O5', 'C5H10O5', 'C5H10O5', 'C5H10O5', 'C5H10O5', 'C5H10O5', 'C5H10O5', 'C5H10O5', 'C5H10O5', 'C5H10O5', 'C5H10O5', 'C5H10O5', 'C5H10O5']	29				7.07811e+06					3.11048e+06	3.71052e+06	3.14973e+06	2.81915e+06	3.1114e+06	3.09768e+06	2.86897e+06	3.65455e+06		2.58966e+06	2.18809e+06	2.86658e+06	1.93681e+06	3.25953e+06	2.04702e+06	1.94031e+06		7.19377e+06	7.66099e+06	6.37735e+06	8.62116e+06		7.58425e+06
151.06	450.158	7-hydroxy-8-(2-hydroxy-3-methyl-9H-carbazol-1-yl)-2-methoxy-6-methyl-9H-carbazole-1-carbaldehyde	C21H27F4O4P									['Q110178870']	['7-hydroxy-8-(2-hydroxy-3-methyl-9H-carbazol-1-yl)-2-methoxy-6-methyl-9H-carbazole-1-carbaldehyde']	['C28H22N2O4']	1	1.41685e+07	1.01213e+07	1.95211e+07		1.45126e+07	1.87971e+07	1.29203e+07	1.47e+07																	1.05409e+07					9.46808e+06		8.51582e+06
151.112	150.104	Thymol	C10H14O	['HMDB0001878', 'HMDB0003647', 'HMDB0004487', 'HMDB0029652', 'HMDB0031570', 'HMDB0031613', 'HMDB0031817', 'HMDB0032063', 'HMDB0032213', 'HMDB0032626', 'HMDB0033544', 'HMDB0034846', 'HMDB0034921', 'HMDB0035089', 'HMDB0035172', 'HMDB0035250', 'HMDB0035591', 'HMDB0035761', 'HMDB0035770', 'HMDB0035824', 'HMDB0036061', 'HMDB0036070', 'HMDB0036089', 'HMDB0036999', 'HMDB0037561', 'HMDB0038913', 'HMDB024…	['Thymol', 'Perillyl aldehyde', '(S)-Carvone', '2-(4-Methylphenyl)-2-propanol', '2-Methyl-1-phenyl-2-propanol', '4-Phenyl-2-butanol', 'Cuminyl alcohol', '4-tert-Butylphenol', '2-trans-4-trans-7-cis-Decatrienal', '1-Methoxy-4-propylbenzene', '(2E,4Z,7Z)-2,4,7-Decatrienal', '2-(4-Methylphenyl)-1-propanol', 'Teresantalal', '(R)-Carvone', '2,6,6-Trimethyl-1,4-cyclohexadiene-1-carboxaldehyde', 'Myrten…	['C10H14O', 'C10H14O', 'C10H14O', 'C10H14O', 'C10H14O', 'C10H14O', 'C10H14O', 'C10H14O', 'C10H14O', 'C10H14O', 'C10H14O', 'C10H14O', 'C10H14O', 'C10H14O', 'C10H14O', 'C10H14O', 'C10H14O', 'C10H14O', 'C10H14O', 'C10H14O', 'C10H14O', 'C10H14O', 'C10H14O', 'C10H14O', 'C10H14O', 'C10H14O', 'C10H14O', 'C10H14O', 'C10H14O', 'C10H14O', 'C10H14O', 'C10H14O', 'C10H14O', 'C10H14O', 'C10H14O', 'C10H14O', 'C…	38	['PCYC20', 'PCYC590', 'PCYC931', 'PCYC2195', 'PCYC4052', 'PCYC4590', 'PCYC4599']	['(4S)-perillyl aldehyde', '4-isopropylbenzyl alcohol', 'safranal', '(-)-isopiperitenone', '(-)-carvone', '(+)-menthofuran', '(+)-carvone']	['C11H18N3O6S1O1', 'C11H18N3O6S1O1', 'C11H18N3O6S1O1', 'C11H18N3O6S1O1', 'C11H18N3O6S1O1', 'C11H18N3O6S1O1', 'C11H18N3O6S1O1']	7	['Q15634089', 'Q27160351', 'Q225543', 'Q27889969', 'Q82947059', 'Q408883', 'Q6535827', 'Q27149863', 'Q27291256', 'Q27265496', 'Q421151', 'Q27116066', 'Q82935196', 'Q82943456', 'Q82113525', 'Q27116072', 'Q82040871', 'Q27102310', 'Q23766753', 'Q115947908', 'Q105268027', 'Q82310742', 'Q104253270', 'Q3117895', 'Q416800', 'Q1143803', 'Q27106999', 'Q7368190', 'Q27104017', 'Q424919', 'Q27089417', 'Q1042…	['Perillene', '1-Methoxy-4-propylbenzene', 'Carvacrol', 'd-Carvone', '2-(3-Methylphenyl)propan-2-ol', 'Thymol', '(-)-Verbenone', 'Eucarvone', '1,3-p-Menthadien-7-al', '2-(4-Methylphenyl)propan-2-ol', 'Verbenone', '4-Butylphenol', '1-(3,4-Dimethylphenyl)ethanol', '2-Methyl-6-methylene-1,7-octadien-3-one', '2,4,5-Trimethylbenzyl alcohol', '4-sec-Butylphenol', '4,4a,5,6,7,8-Hexahydronaphthalen-2(3H)…	['C10H14O', 'C10H14O', 'C10H14O', 'C10H14O', 'C10H14O', 'C10H14O', 'C10H14O', 'C10H14O', 'C10H14O', 'C10H14O', 'C10H14O', 'C10H14O', 'C10H14O', 'C10H14O', 'C10H14O', 'C10H14O', 'C10H14O', 'C10H14O', 'C10H14O', 'C10H14O', 'C10H14O', 'C10H14O', 'C10H14O', 'C10H14O', 'C10H14O', 'C10H14O', 'C10H14O', 'C10H14O', 'C10H14O', 'C10H14O', 'C10H14O', 'C10H14O', 'C10H14O', 'C10H14O', 'C10H14O', 'C10H14O', 'C…	119				3.20207e+06	2.82498e+06	2.76377e+06	3.19399e+06	2.60983e+06			3.11794e+06														2.17339e+06	2.22082e+06	2.16682e+06	3.05194e+06	2.82997e+06	2.58721e+06	4.0892e+06	2.91275e+06
153.079	152.071	1-aci-nitro-2-phenylethane						['PCYC2590', 'PCYC3766']	['1-aci-nitro-2-phenylethane', 'dopamine quinone']	['C11H18N3O6S1O2', 'C11H18N3O6S1O2']	2						2.72015e+06		2.65274e+06				2.88878e+06			3.55517e+06	2.36217e+06											1.86426e+06
157.011	134.022	Malic acid	C4H6O5	['HMDB0000156', 'HMDB0031518', 'HMDB0032872', 'HMDB0251283', 'HMDB0257720']	['Malic acid', 'D-Malic acid', 'Velcorin', 'Diglycolic acid', '2-Carboxyoxypropanoic acid']	['C4H6O5', 'C4H6O5', 'C4H6O5', 'C4H6O5', 'C4H6O5']	5	['PCYC1150', 'PCYC3937']	['L-threo-tetruronate', '(S)-malate']	['C11H18N3O6S1O5', 'C11H18N3O6S1O5']	2	['Q27104149', 'Q115946633', 'Q83082306']	['D-malate', '2-Oxo-3,4-dihydroxybutanoic acid', 'Methyltartronic acid']	['C4H6O5', 'C4H6O5', 'C4H6O5']	3	3.28546e+06	3.15601e+06		3.80579e+06	2.76554e+06	2.90408e+06		2.70047e+06		5.29881e+06	8.95598e+06	4.01048e+06	4.13009e+06	1.0511e+07	5.68878e+06	1.24179e+07	3.07507e+06	5.13423e+06	4.01684e+06	6.4936e+06	4.06499e+06	4.85319e+06	2.69154e+06	3.0134e+06	3.61661e+06	3.72659e+06	2.23579e+06	4.97435e+06	2.61372e+06	2.33482e+06		7.46569e+06
159.065	158.058	Succinylacetone	C7H10O4	['HMDB0000635', 'HMDB0012241', 'HMDB0036380', 'HMDB0059815', 'HMDB0246616']	['Succinylacetone', 'Isopropylmaleic acid', 'xi-2,3-Dihydro-3,5-dihydroxy-6-methyl-4H-pyran-4-one', 'Ethyl 5-oxotetrahydro-2-furancarboxylate', '4,7-Dioxoheptanoic acid']	['C7H10O4', 'C7H10O4', 'C7H10O4', 'C7H10O4', 'C7H10O4']	5	['PCYC1156']	['2-isopropylmaleate']	['C11H18N3O6S1O4']	1	['Q82016501', 'Q27102295', 'Q105000790', 'Q77492275', 'Q104959149', 'Q104959150', 'Q103818618', 'Q104664519', 'Q104198768', 'Q77513651', 'Q104201880', 'Q77278367', 'Q105341374', 'Q104201329', 'Q105228219', 'Q105265918', 'Q105265916', 'Q82302827', 'Q105178225', 'Q105375118', 'Q75069386', 'Q77572333', 'Q82646644', 'Q77515246', 'Q104086386', 'Q104952019', 'Q77375157', 'Q105000789', 'Q77379175', 'Q77…	['2-Propan-2-ylbut-2-enedioic acid', '2-Isopropylmaleic acid', '3,4,6-Trihydroxy-2-methyl-2-cyclohexene-1-one', 'Streptopyrone', '(E)-4-acetyloxy-3-methylbut-2-enoic acid', '4-Acetyloxy-3-methylbut-2-enoic acid', '2,5,6-Trihydroxy-3-methyl-2-cyclohexene-1-one', 'Gabosine A', '4-Methyl-5-hydroxy-5-(methoxymethyl)furan-2(5H)-one', '(4R,5R,6R)-4,5,6-trihydroxy-2-methylcyclohex-2-en-1-one', '4,5,6-Tr…	['C7H10O4', 'C7H10O4', 'C7H10O4', 'C7H10O4', 'C7H10O4', 'C7H10O4', 'C7H10O4', 'C7H10O4', 'C7H10O4', 'C7H10O4', 'C7H10O4', 'C7H10O4', 'C7H10O4', 'C7H10O4', 'C7H10O4', 'C7H10O4', 'C7H10O4', 'C7H10O4', 'C7H10O4', 'C7H10O4', 'C7H10O4', 'C7H10O4', 'C7H10O4', 'C7H10O4', 'C7H10O4', 'C7H10O4', 'C7H10O4', 'C7H10O4', 'C7H10O4', 'C7H10O4', 'C7H10O4', 'C7H10O4']	32																		2.25964e+06											2.63933e+06
163.06	162.053	2-Hydroxyadipic acid	C6H10O5	['HMDB0000321', 'HMDB0000345', 'HMDB0000355', 'HMDB0000368', 'HMDB0000640', 'HMDB0029169', 'HMDB0029934', 'HMDB0032873', 'HMDB0041561', 'HMDB0059758', 'HMDB0245490', 'HMDB0245856', 'HMDB0246074', 'HMDB0247139', 'HMDB0247281', 'HMDB0252845', 'HMDB0255346', 'HMDB0302349', 'HMDB0302823']	['2-Hydroxyadipic acid', '3-Hydroxyadipic acid', '3-Hydroxymethylglutaric acid', '2(R)-Hydroxyadipic acid', 'Levoglucosan', '3-Hydroxy-2-methylglutaric acid', 'D-1-Deoxy-erythro-hexo-2,3-diulose', 'Diethyl dicarbonate', 'D-1,5-Anhydrofructose', '2-Hydroxy-2-ethylsuccinic acid', '2,5-Anhydro-D-mannose', '3-Deoxyglucosone', '(2S)-2-[(2S,3S,4R)-3,4-Dihydroxyoxolan-2-yl]-2-hydroxyacetaldehyde', '2-(2…	['C6H10O5', 'C6H10O5', 'C6H10O5', 'C6H10O5', 'C6H10O5', 'C6H10O5', 'C6H10O5', 'C6H10O5', 'C6H10O5', 'C6H10O5', 'C6H10O5', 'C6H10O5', 'C6H10O5', 'C6H10O5', 'C6H10O5', 'C6H10O5', 'C6H10O5', 'C6H10O5', 'C6H10O5']	19	['PCYC787']	['diethylpyrocarbonate']	['C11H18N3O6S1O5']	1	['Q524670', 'Q6535767', 'Q105143216', 'Q27102177', 'Q115785162', 'Q81976268', 'Q115947602', 'Q104993010', 'Q104964912', 'Q105291390', 'Q72470822', 'Q105004410', 'Q27280745', 'Q27103378', 'Q25323841', 'Q27102040', 'Q27156823', 'Q905642', 'Q110172369']	['Meglutol', 'Levoglucosan', '(2S,4R)-2,4,5-Trihydroxy-2-(hydroxymethyl)pentanoic acid 1,4-lactone', '2-Hydroxyadipic acid', 'Idosan', 'Dimethyl malate', '2-Oxo-4,5-dihydroxyhexanoic acid', '(2S)-2-[(1R)-1-carboxyethoxy]propanoic acid', '(2R)-2-hydroxy-4-methoxy-2-methyl-4-oxobutanoic acid', '(3R)-3-hydroxy-4-methoxy-3-methyl-4-oxobutanoic acid', '(R)-Dimethyl 2-hydroxysuccinate', '(5S)-5,6-dihyd…	['C6H10O5', 'C6H10O5', 'C6H10O5', 'C6H10O5', 'C6H10O5', 'C6H10O5', 'C6H10O5', 'C6H10O5', 'C6H10O5', 'C6H10O5', 'C6H10O5', 'C6H10O5', 'C6H10O5', 'C6H10O5', 'C6H10O5', 'C6H10O5', 'C6H10O5', 'C6H10O5', 'C6H10O5']	19	4.23232e+06	5.54709e+06	9.82044e+06	4.30098e+06	1.10962e+07	7.47306e+06	7.71913e+06	6.41274e+06	9.61396e+06	1.55919e+07	1.25272e+07	1.20332e+07	7.06487e+06	9.60941e+06	9.39533e+06	1.57919e+07	7.1068e+06	1.192e+07	1.19156e+07	9.38778e+06	7.39306e+06	5.03543e+06	6.88462e+06	3.7021e+06	1.08342e+07	8.62624e+06	1.13761e+07	1.13048e+07	1.21662e+07	1.27894e+07	1.5141e+07	1.05662e+07
164.092	163.084	Bicine	C6H13NO4	['HMDB0011727', 'HMDB0032862', 'HMDB0035359']	['Bicine', '2-Amino-4-ethoxy-3-hydroxybutanoic acid', '1-Deoxynojirimycin']	['C6H13NO4', 'C6H13NO4', 'C6H13NO4']	3	['PCYC1103']	['N,N-dihydroxy-L-isoleucine']	['C11H18N3O6S1O4']	1	['Q27130836', 'Q15274561', 'Q27114995', 'Q105158746', 'Q27106325', 'Q105208240', 'Q27094814', 'Q77560434', 'Q27149138', 'Q110176095', 'Q105027788', 'Q105185365', 'Q105265538', 'Q105237551', 'Q27093230', 'Q75055315']	['N,N-dihydroxy-L-isoleucine', '1-Deoxynojirimycin', 'Mycosamine', '2-(Hydroxymethyl)piperidine-3,4,5-triol', '2,5-Dideoxy-2,5-imino-D-mannitol', '2(R), 4(R)-dihydroxypyrrolidine', '1-Deoxymannojirimycin', 'Fucosamine', 'D-Fucosamine', '1-Deoxyaltronojirimycin', 'D-Allothreonine, 4-ethoxy-', '(2S,3R,4R,5S)-2-amino-3,4,5-trihydroxyhexanal', '2.6-Didesoxy-2-aminohexose', '(2R,3S,4S,5S,6S)-5-amino-6…	['C6H13NO4', 'C6H13NO4', 'C6H13NO4', 'C6H13NO4', 'C6H13NO4', 'C6H13NO4', 'C6H13NO4', 'C6H13NO4', 'C6H13NO4', 'C6H13NO4', 'C6H13NO4', 'C6H13NO4', 'C6H13NO4', 'C6H13NO4', 'C6H13NO4', 'C6H13NO4']	16										3.26777e+06			2.11329e+06						2.11406e+06		2.91093e+06	2.1774e+06		2.02315e+06			2.3126e+06		3.35829e+06
165.055	164.047	Phenylpyruvic acid	C9H8O3	['HMDB0000205', 'HMDB0001713', 'HMDB0002035', 'HMDB0002641', 'HMDB0012225', 'HMDB0030677', 'HMDB0041592', 'HMDB0062605', 'HMDB0254568']	['Phenylpyruvic acid', 'm-Coumaric acid', '4-Hydroxycinnamic acid', '2-Hydroxycinnamic acid', 'Enol-phenylpyruvate', 'cis-p-Coumaric acid', 'Coumarinic acid', 'Methyl Phenylglyoxalate', 'METHYL 4-FORMYLBENZOATE']	['C9H8O3', 'C9H8O3', 'C9H8O3', 'C9H8O3', 'C9H8O3', 'C9H8O3', 'C9H8O3', 'C9H8O3', 'C9H8O3']	9	['PCYC495', 'PCYC637', 'PCYC1040', 'PCYC1088', 'PCYC3147', 'PCYC3892', 'PCYC4234']	['3-phenyl-2-oxopropanoate', '4-coumarate', 'enol-phenylpyruvate', 'trans-2-coumarate', 'coumarinate', 'caffealdehyde', '3-hydroxycinnamate']	['C11H18N3O6S1O3', 'C11H18N3O6S1O3', 'C11H18N3O6S1O3', 'C11H18N3O6S1O3', 'C11H18N3O6S1O3', 'C11H18N3O6S1O3', 'C11H18N3O6S1O3']	7	['Q99374', 'Q27103936', 'Q425030', 'Q27104329', 'Q7072006', 'Q6712039', 'Q27102874', 'Q27102404', 'Q104920649', 'Q27104236', 'Q27120850', 'Q27284866', 'Q21099604', 'Q27157623', 'Q72490442', 'Q72490893', 'Q83095857', 'Q104920652', 'Q105007206', 'Q77502856', 'Q82116200']	['4-Hydroxycinnamic acid', 'Coumarinic acid', 'Phenylpyruvic acid', '2-Propenoic acid, 3-(4-hydroxyphenyl)-, (2Z)-', '2-Hydroxycinnamic acid', '3-Hydroxycinnamic acid', 'ortho-Hydroxycinnamic acid', 'cis-p-Coumaric acid', 'Caffeic aldehyde', 'enol-Phenylpyruvic acid', '3-(3-Hydroxyphenyl)-2-propenoic acid', 'Methyl 4-formylbenzoate', '(E)-3-(3,4-Dihydroxyphenyl)acrylaldehyde', 'Methyl benzoylform…	['C9H8O3', 'C9H8O3', 'C9H8O3', 'C9H8O3', 'C9H8O3', 'C9H8O3', 'C9H8O3', 'C9H8O3', 'C9H8O3', 'C9H8O3', 'C9H8O3', 'C9H8O3', 'C9H8O3', 'C9H8O3', 'C9H8O3', 'C9H8O3', 'C9H8O3', 'C9H8O3', 'C9H8O3', 'C9H8O3', 'C9H8O3']	21	5.19295e+06		1.00605e+07		5.16537e+06		3.71827e+06	5.66499e+06	3.99097e+06	1.67202e+07	5.77078e+06	3.49934e+06	9.52091e+06	3.37353e+06	6.35928e+06	1.01728e+07	8.16078e+06	3.43338e+06	6.45896e+06	4.89332e+06	5.70914e+06	4.2855e+06	3.50265e+06	3.39953e+06	3.94907e+06	4.77419e+06	1.38433e+07	1.08803e+07	1.56384e+07		2.97101e+06
165.076	164.068	L-Fucose	C6H12O5	['HMDB0000174', 'HMDB0000849', 'HMDB0002712', 'HMDB0003081', 'HMDB0005876', 'HMDB0010207', 'HMDB0012327', 'HMDB0029196', 'HMDB0033821', 'HMDB0059625', 'HMDB0060267', 'HMDB0062477', 'HMDB0242511', 'HMDB0242540', 'HMDB0242766', 'HMDB0243560', 'HMDB0244228', 'HMDB0245489', 'HMDB0247051', 'HMDB0252842', 'HMDB0258390', 'HMDB0301776', 'HMDB0304405']	['L-Fucose', 'Rhamnose', '1,5-Anhydrosorbitol', 'beta-D-Fucose', '3-Deoxyfructose', 'L-Rhamnulose', '2-Deoxygalactopyranose', 'D-Fucose', '2-O-Methyl-D-xylose', 'beta-L-Fucose', 'L-Fuculose', '2-Deoxyglucose', '(2R,3R,4S,5S)-2,3,4,5-Tetrahydroxyhexanal', '(2R,4S,5R)-2,4,5,6-Tetrahydroxyhexanal', '(2R,4R,5R)-1,2,4,5-Tetrahydroxyhexan-3-one', '(14C)-Deoxyglucose', '1,5-Anhydro-d-mannitol', '2,5-Anh…	['C6H12O5', 'C6H12O5', 'C6H12O5', 'C6H12O5', 'C6H12O5', 'C6H12O5', 'C6H12O5', 'C6H12O5', 'C6H12O5', 'C6H12O5', 'C6H12O5', 'C6H12O5', 'C6H12O5', 'C6H12O5', 'C6H12O5', 'C6H12O5', 'C6H12O5', 'C6H12O5', 'C6H12O5', 'C6H12O5', 'C6H12O5', 'C6H12O5', 'C6H12O5']	23	['PCYC1199', 'PCYC2313', 'PCYC2579', 'PCYC2586', 'PCYC2755', 'PCYC3430', 'PCYC4406', 'PCYC4579']	['2-deoxy-D-galactose', '&alpha;-D-quinovopyranose', '&alpha;-D-rhamnopyranose', '&beta;-L-rhamnopyranose', '&alpha;-L-rhamnopyranose', '&beta;-L-fucopyranose', 'aldehydo-L-fucose', '&alpha;-L-fucopyranose']	['C11H18N3O6S1O5', 'C11H18N3O6S1O5', 'C11H18N3O6S1O5', 'C11H18N3O6S1O5', 'C11H18N3O6S1O5', 'C11H18N3O6S1O5', 'C11H18N3O6S1O5', 'C11H18N3O6S1O5']	8	['Q74411108', 'Q3047391', 'Q105232189', 'Q414109', 'Q104195097', 'Q115785537', 'Q105212067', 'Q409082', 'Q4545703', 'Q3414551', 'Q105212068', 'Q105115843', 'Q27132426', 'Q27103464', 'Q4639585', 'Q27103401', 'Q27094421', 'Q27104497', 'Q27281925', 'Q105176398', 'Q3266534', 'Q104963922', 'Q105269120', 'Q115946979', 'Q76100112', 'Q72487548', 'Q105115845', 'Q105169330', 'Q27102710', 'Q82938237', 'Q104…	['L-Rhamnose', 'L-fuculose', 'L-Fuculose-Aqueous solution', '(2R,3R,4S,5S)-2,3,4,5-tetrahydroxyhexanal', 'L-(-)-Fucose', '6-Deoxy-L-gulose', '(2S,3R,4R,5S)-2,3,4,5-tetrahydroxyhexanal', 'L-Fucose', '1,5-Anhydro-D-glucitol', '6-Deoxyglucose', '6-Deoxy-L-altrose', '1,2,3,4,5-Cyclohexanepentol', 'alpha-D-rhamnopyranose', 'D-Rhamnose', 'Quercitol', 'alpha-L-Rhamnose', 'Alpha-D-Fucose', 'alpha-D-Quino…	['C6H12O5', 'C6H12O5', 'C6H12O5', 'C6H12O5', 'C6H12O5', 'C6H12O5', 'C6H12O5', 'C6H12O5', 'C6H12O5', 'C6H12O5', 'C6H12O5', 'C6H12O5', 'C6H12O5', 'C6H12O5', 'C6H12O5', 'C6H12O5', 'C6H12O5', 'C6H12O5', 'C6H12O5', 'C6H12O5', 'C6H12O5', 'C6H12O5', 'C6H12O5', 'C6H12O5', 'C6H12O5', 'C6H12O5', 'C6H12O5', 'C6H12O5', 'C6H12O5', 'C6H12O5', 'C6H12O5', 'C6H12O5', 'C6H12O5', 'C6H12O5', 'C6H12O5', 'C6H12O5']	36				2.79255e+06	5.48901e+06	4.08823e+06	4.23855e+06	2.78908e+06																							2.98286e+06
165.091	164.084	2-Phenylbutyric acid	C10H12O2	['HMDB0000329', 'HMDB0000543', 'HMDB0001955', 'HMDB0005802', 'HMDB0005809', 'HMDB0030060', 'HMDB0030063', 'HMDB0031761', 'HMDB0032038', 'HMDB0032336', 'HMDB0032586', 'HMDB0032618', 'HMDB0032620', 'HMDB0032891', 'HMDB0033723', 'HMDB0033945', 'HMDB0034471', 'HMDB0034615', 'HMDB0034732', 'HMDB0035213', 'HMDB0035268', 'HMDB0035414', 'HMDB0036098', 'HMDB0037160', 'HMDB0037174', 'HMDB0038184', 'HMDB004…	['2-Phenylbutyric acid', 'Benzenebutanoic acid', '3-Phenylbutyric acid', 'Isoeugenol', 'Eugenol', 'Methyl 3-phenylpropanoate', 'Benzyl propionate', 'Propyl benzoate', 'Isopropyl benzoate', '3-Hydroxy-4-phenylbutan-2-one', '3-(4-Methoxyphenyl)-2-propen-1-ol', 'Ethyl phenylacetate', '1-Phenylethyl acetate', '1-(4-Methoxyphenyl)-2-propanone', '4-(4-Hydroxyphenyl)-2-butanone', '2-Phenylethyl acetate'…	['C10H12O2', 'C10H12O2', 'C10H12O2', 'C10H12O2', 'C10H12O2', 'C10H12O2', 'C10H12O2', 'C10H12O2', 'C10H12O2', 'C10H12O2', 'C10H12O2', 'C10H12O2', 'C10H12O2', 'C10H12O2', 'C10H12O2', 'C10H12O2', 'C10H12O2', 'C10H12O2', 'C10H12O2', 'C10H12O2', 'C10H12O2', 'C10H12O2', 'C10H12O2', 'C10H12O2', 'C10H12O2', 'C10H12O2', 'C10H12O2', 'C10H12O2', 'C10H12O2', 'C10H12O2', 'C10H12O2', 'C10H12O2', 'C10H12O2', 'C…	36	['PCYC349', 'PCYC2189', 'PCYC2433', 'PCYC2870', 'PCYC3837', 'PCYC4070']	['isoeugenol', 'pseudoisoeugenol', '4-hydroxyphenylbutan-2-one', 'phenylethyl acetate', 'propyl benzoate', 'eugenol']	['C11H18N3O6S1O2', 'C11H18N3O6S1O2', 'C11H18N3O6S1O2', 'C11H18N3O6S1O2', 'C11H18N3O6S1O2', 'C11H18N3O6S1O2']	6	['Q10869281', 'Q423357', 'Q6856299', 'Q414484', 'Q27889971', 'Q82110016', 'Q27277276', 'Q2961728', 'Q27291591', 'Q27159231', 'Q420043', 'Q27162059', 'Q105325317', 'Q7250465', 'Q1143809', 'Q82857488', 'Q27265692', 'Q105187517', 'Q105187516', 'Q105156089', 'Q7799650', 'Q27278293', 'Q83063909', 'Q27275136', 'Q104253260', 'Q72518128', 'Q104937110', 'Q105161223', 'Q105220989', 'Q105326831', 'Q27285265…	['Benzyl propionate', 'Eugenol', 'Phenethyl acetate', '4-(4-Hydroxyphenyl)-2-butanone', 'Isoeugenol', '3-Methyl-1-(3-methylfuran-2-yl)but-2-en-1-one', '3-Hydroxy-4-phenylbutan-2-one', 'Chavibetol', 'Ethyl phenylacetate', '2-Phenylbutyric acid', 'Propenylguaiacol', 'Methyl 3-phenylpropionate', 'Deca-4,6-diynoic Acid', 'Propyl benzoate', '4-Isopropylbenzoic acid', '2-Ethylphenyl Acetate', '4-Methox…	['C10H12O2', 'C10H12O2', 'C10H12O2', 'C10H12O2', 'C10H12O2', 'C10H12O2', 'C10H12O2', 'C10H12O2', 'C10H12O2', 'C10H12O2', 'C10H12O2', 'C10H12O2', 'C10H12O2', 'C10H12O2', 'C10H12O2', 'C10H12O2', 'C10H12O2', 'C10H12O2', 'C10H12O2', 'C10H12O2', 'C10H12O2', 'C10H12O2', 'C10H12O2', 'C10H12O2', 'C10H12O2', 'C10H12O2', 'C10H12O2', 'C10H12O2', 'C10H12O2', 'C10H12O2', 'C10H12O2', 'C10H12O2', 'C10H12O2', 'C…	89						2.49304e+06	2.6141e+06																								3.05425e+06
166.086	165.079	L-Phenylalanine	C9H11NO2	['HMDB0000159', 'HMDB0001007', 'HMDB0004992', 'HMDB0006044', 'HMDB0033485', 'HMDB0033589', 'HMDB0034169', 'HMDB0059934', 'HMDB0062402', 'HMDB0062407', 'HMDB0243912', 'HMDB0244732', 'HMDB0244978', 'HMDB0245110', 'HMDB0246304', 'HMDB0246418', 'HMDB0250790', 'HMDB0250791', 'HMDB0252029', 'HMDB0255013', 'HMDB0256428', 'HMDB0302634']	['L-Phenylalanine', '3-Pyridinebutanoic acid', 'Benzocaine', 'Norsalsolinol', 'Gentiatibetine', 'Ethyl 2-aminobenzoate', 'Methyl N-methylanthranilate', 'Benzyl glycinate', '4-Hydroxy-1-(3-pyridinyl)-1-butanone', '5-(3-Pyridyl)-2-hydroxytetrahydrofuran', '1-Isopropyl-4-nitrobenzene', '(3,5-Dimethylphenyl)carbamic acid', '2-Amino-3-(4-hydroxyphenyl)propanal', 'Ethenzamide', '4-(Dimethylamino)benzoi…	['C9H11NO2', 'C9H11NO2', 'C9H11NO2', 'C9H11NO2', 'C9H11NO2', 'C9H11NO2', 'C9H11NO2', 'C9H11NO2', 'C9H11NO2', 'C9H11NO2', 'C9H11NO2', 'C9H11NO2', 'C9H11NO2', 'C9H11NO2', 'C9H11NO2', 'C9H11NO2', 'C9H11NO2', 'C9H11NO2', 'C9H11NO2', 'C9H11NO2', 'C9H11NO2', 'C9H11NO2']	22					['Q27263085', 'Q82110967', 'Q72440813', 'Q27251512', 'Q111267217', 'Q105146550', 'Q15726093']	['Methyl 2-(methylamino)benzoate', 'N-(2-Hydroxyethyl)benzamide', '2-(4-Aminophenyl)propanoic acid', 'N-(4-Methoxyphenyl)acetamide', 'Oxerine', 'N-[(4-hydroxyphenyl)methyl]acetamide', '3-(4-Hydroxyphenyl)Propanamide']	['C9H11NO2', 'C9H11NO2', 'C9H11NO2', 'C9H11NO2', 'C9H11NO2', 'C9H11NO2', 'C9H11NO2']	7					4.88069e+06	7.14422e+06	5.95033e+06			3.11005e+06		5.85347e+06					3.25833e+06										2.44794e+06				3.10874e+06
170.118	169.11	Homoarecoline	C9H15NO2	['HMDB0038321']	['Homoarecoline']	['C9H15NO2']	1					['Q104991008', 'Q104376026', 'Q83053080', 'Q105170238']	['Cyclohexane, (2-nitro-2-propenyl)-', 'Methyl (1R,8R)-2,3,5,6,7,8-hexahydro-1H-pyrrolizine-1-carboxylate', 'Ethyl 1-methyl-1,2,5,6-tetrahydropyridine-3-carboxylate', '1h-Pyrrolizin-1-ol, 2,3,5,7a-tetrahydro-7-(methoxymethyl)-, (1R-trans)-']	['C9H15NO2', 'C9H15NO2', 'C9H15NO2', 'C9H15NO2']	4		2.33625e+06			3.45111e+06	3.13547e+06	2.32277e+06											2.23013e+06							2.16957e+06			2.75894e+06			3.50854e+06
172.976	171.968	S-((methylthio)methyl) methanesulfonothioate										['Q105263451', 'Q105138313']	['S-((methylthio)methyl) methanesulfonothioate', '(Methylthio)methanethiosulfonic acid S-methyl ester']	['C3H8O2S3', 'C3H8O2S3']	2	1.52341e+07	8.96058e+06	6.52073e+06	2.01854e+07	3.32157e+06	5.19881e+06	5.26997e+06	1.17516e+07	1.53632e+07	1.78232e+07	2.46107e+07	1.349e+07	1.76532e+07	1.1013e+07	2.35679e+07	2.35375e+07	1.23846e+07	1.1172e+07	7.30712e+06	8.25604e+06	1.31524e+07	1.44632e+07	5.8954e+06	15743314	1.15557e+07	2.07197e+07	1.14496e+07	2.02151e+07	1.22546e+07	1.77103e+07	5.6141e+06	1.43016e+07
173.154	172.146	Capric acid	C10H20O2	['HMDB0000511', 'HMDB0029760', 'HMDB0030029', 'HMDB0031264', 'HMDB0031739', 'HMDB0032045', 'HMDB0032070', 'HMDB0032155', 'HMDB0032264', 'HMDB0032302', 'HMDB0032315', 'HMDB0033620', 'HMDB0034457', 'HMDB0034849', 'HMDB0035595', 'HMDB0035723', 'HMDB0036136', 'HMDB0036145', 'HMDB0036228', 'HMDB0037387', 'HMDB0037849', 'HMDB0038038', 'HMDB0038602', 'HMDB0038783', 'HMDB0039218', 'HMDB0040157', 'HMDB004…	['Capric acid', '1,1-Diethoxy-2-hexene', 'Isopentyl isopentanoate', 'Methyl nonanoate', '7-Hydroxy-3,7-dimethyloctanal', 'Pentyl 3-methylbutanoate', 'Isooctyl acetate', 'Acetaldehyde 1,3-octanediol acetal', 'Ethyl 2-ethylhexanoate', 'Heptanal propyleneglycol acetal', 'Hexanal butane-2,3-diol acetal', 'Hexyl butyrate', 'Propyl heptanoate', '4-Methylnonanoic acid', 'trans-p-Menthane-1,8-diol', '(1R…	['C10H20O2', 'C10H20O2', 'C10H20O2', 'C10H20O2', 'C10H20O2', 'C10H20O2', 'C10H20O2', 'C10H20O2', 'C10H20O2', 'C10H20O2', 'C10H20O2', 'C10H20O2', 'C10H20O2', 'C10H20O2', 'C10H20O2', 'C10H20O2', 'C10H20O2', 'C10H20O2', 'C10H20O2', 'C10H20O2', 'C10H20O2', 'C10H20O2', 'C10H20O2', 'C10H20O2', 'C10H20O2', 'C10H20O2', 'C10H20O2', 'C10H20O2', 'C10H20O2', 'C10H20O2', 'C10H20O2', 'C10H20O2', 'C10H20O2', 'C…	38	['PCYC1470']	['decanoate']	['C11H18N3O6S1O2']	1	['Q3348790', 'Q3135039', 'Q2928816', 'Q2173897', 'Q27270741', 'Q105260725', 'Q27280159', 'Q63396090', 'Q3343334', 'Q27268520', 'Q82099473', 'Q27261966', 'Q3407512', 'Q27161914', 'Q82854867', 'Q11066025', 'Q27283214', 'Q25100775', 'Q104376010', 'Q81983882', 'Q3359470', 'Q105182427', 'Q105182429', 'Q115971920', 'Q3374901', 'Q27268318', 'Q104667251', 'Q105004851', 'Q105285822', 'Q82745819', 'Q271596…	['Ethyl octanoate', 'Butyl hexanoate', 'Hexyl butyrate', 'Octyl acetate', '3-Octyl acetate', '(S)-3-Octanol acetate', '2-Methylbutyl 2-methylbutyrate', 'Butyl 2-ethylbutyrate', 'Methyl nonanoate', '3-Methylbutyl 2-methylbutanoate', 'Methyl 4-methyloctanoate', 'Hexyl isobutyrate', 'Heptyl propionate', 'Pentyl 3-methylbutanoate', 'Pentyl 2-methylbutyrate', 'Isoamyl isovalerate', '8-Methylnonanoic a…	['C10H20O2', 'C10H20O2', 'C10H20O2', 'C10H20O2', 'C10H20O2', 'C10H20O2', 'C10H20O2', 'C10H20O2', 'C10H20O2', 'C10H20O2', 'C10H20O2', 'C10H20O2', 'C10H20O2', 'C10H20O2', 'C10H20O2', 'C10H20O2', 'C10H20O2', 'C10H20O2', 'C10H20O2', 'C10H20O2', 'C10H20O2', 'C10H20O2', 'C10H20O2', 'C10H20O2', 'C10H20O2', 'C10H20O2', 'C10H20O2', 'C10H20O2', 'C10H20O2', 'C10H20O2', 'C10H20O2', 'C10H20O2', 'C10H20O2', 'C…	47	4.15979e+06	7.32216e+06	5.03979e+06							3.04367e+06
175.024	174.016	cis-Aconitic acid	C6H6O6	['HMDB0000072', 'HMDB0000958', 'HMDB0001264', 'HMDB0062706', 'HMDB0247961']	['cis-Aconitic acid', 'trans-Aconitic acid', 'Dehydroascorbic acid', 'Dehydroascorbide(1-)', 'Aconitic acid']	['C6H6O6', 'C6H6O6', 'C6H6O6', 'C6H6O6', 'C6H6O6']	5	['PCYC1706', 'PCYC2125', 'PCYC4382']	['trans-aconitate', 'cis-aconitate', 'L-dehydro-ascorbate']	['C11H18N3O6S1O6', 'C11H18N3O6S1O6', 'C11H18N3O6S1O6']	3	['Q57826492', 'Q27104226', 'Q288782', 'Q3116723', 'Q27104227']	['5-(1,2-Dihydroxyethyl)oxolane-2,3,4-trione', 'cis-Aconitic acid', 'Aconitic acid', 'Dehydroascorbic acid', 'trans-Aconitic acid']	['C6H6O6', 'C6H6O6', 'C6H6O6', 'C6H6O6', 'C6H6O6']	5	4.27193e+06	4.62717e+06	2.40938e+06	4.74875e+06	2.54862e+06			3.91244e+06	1.35558e+07	8.50457e+06	8.6786e+06		5.45259e+06	4.68148e+06	1.46093e+07	7.47763e+06	3.22372e+06	3.0083e+06			7.63081e+06	4.51016e+06		4978661	2.327e+06	3.44057e+06	4.69195e+06	1.6212e+07	7.62391e+06	4.72835e+06	2.88276e+06	2.8131e+06
175.119	174.112	L-Arginine	C6H14N4O2	['HMDB0000517', 'HMDB0003416', 'HMDB0248014', 'HMDB0251511', 'HMDB0255374', 'HMDB0302266']	['L-Arginine', 'D-Arginine', 'Adipic dihydrazide', 'DL-Arginine', '2-Amino-4-[carbamimidoyl(methyl)amino]butanoic acid', 'Isobutylidene']	['C6H14N4O2', 'C6H14N4O2', 'C6H14N4O2', 'C6H14N4O2', 'C6H14N4O2', 'C6H14N4O2']	6					['Q27076987', 'Q82640631']	['D-Arginine', '(2S)-2-amino-5-(carbamoylamino)pentanamide']	['C6H14N4O2', 'C6H14N4O2']	2					4.19761e+06	6.66686e+06	5.45994e+06		3.11233e+06			6.0046e+06													2.27085e+06
175.148	174.141	5,7alpha-Dihydro-1,4,4,7a-tetramethyl-4H-indene	C13H18	['HMDB0036683', 'HMDB0059696', 'HMDB0059826', 'HMDB0061824', 'HMDB0301854']	['5,7alpha-Dihydro-1,4,4,7a-tetramethyl-4H-indene', '1,2,3,4,Tetrahydro-1,5,7-trimethylnapthalene', 'alpha-Ionene', '1-Methyl-4-(1-methyl-2-propenyl)-benzene', '(S)-(+)-Curcumene']	['C13H18', 'C13H18', 'C13H18', 'C13H18', 'C13H18']	5					['Q27159767', 'Q82921503', 'Q81986661', 'Q82103087', 'Q115948419', 'Q115948039', 'Q105337723', 'Q105337724', 'Q82922890']	['1,1,6-Trimethyltetralin', '1,5,8-Trimethyl-1,2,3,4-tetrahydronaphthalene', '1,2,3,4-Tetrahydro-1,6,8-trimethylnaphthalene', 'Indan, 1,1,4,5-tetramethyl-', '1,1,5,6-Tetramethylindane', 'Benzene, 1,2,3,4-tetramethyl-4-(1-methylethenyl)-', '(7aR)-1,4,4,7a-tetramethyl-5H-indene', '5,7a-Dihydro-1,4,4,7aalpha-tetramethyl-4H-indene', '1,4,6-Trimethyltetralin']	['C13H18', 'C13H18', 'C13H18', 'C13H18', 'C13H18', 'C13H18', 'C13H18', 'C13H18', 'C13H18']	9									3.30782e+06	2.85901e+06					2.5029e+06											3.87122e+06		3.47111e+06		3.50858e+06		2.84705e+06
177.055	176.047	Herniarin	C10H8O3	['HMDB0029758', 'HMDB0031054', 'HMDB0032883', 'HMDB0032990', 'HMDB0033813', 'HMDB0059622', 'HMDB0251931', 'HMDB0303033']	['Herniarin', '10-Hydroxy-2,8-decadiene-4,6-diynoic acid', '1,4,5-Naphthalenetriol', '7-Hydroxy-6-methyl-2H-1-benzopyran-2-one', '3-(3,4-Methylenedioxyphenyl)propenal', '4-Methylumbelliferone', 'Erythrocentaurin', '8-Methoxycoumarin']	['C10H8O3', 'C10H8O3', 'C10H8O3', 'C10H8O3', 'C10H8O3', 'C10H8O3', 'C10H8O3', 'C10H8O3']	8	['PCYC1625', 'PCYC4096']	['4-methylumbelliferone', 'herniarin']	['C11H18N3O6S1O3', 'C11H18N3O6S1O3']	2	['Q904431', 'Q105035883', 'Q104168550', 'Q3408685', 'Q105009545', 'Q82099986', 'Q27103047', 'Q104915526', 'Q27254390', 'Q27138034', 'Q105303129', 'Q103816517', 'Q77497296', 'Q83062391', 'Q59293564', 'Q82964608', 'Q104984295', 'Q105208374', 'Q105135355', 'Q105379097', 'Q105344253', 'Q27294723', 'Q110171936', 'Q110171925']	['Hymecromone', '3-(1,3-Benzodioxol-5-yl)acrylaldehyde', '3,4-Methylenedioxycinnamaldehyde', '7-Methoxycoumarin', '3-Methyl-8-hydroxyisocoumarin', '8-Methoxycoumarin', '1,3,8-Trihydroxynaphthalene', '2-Methoxy-1-benzofuran-5-carbaldehyde', 'Erythrocentaurin', '(Z)-9-hydroxybenzo[c]oxepin-3(1H)-one', '5-hydroxy-2-methyl-4H-chromen-4-one', '1-But-3-en-1-ynyl-5-hydroxy-7-oxabicyclo[4.1.0]hept-3-en-2…	['C10H8O3', 'C10H8O3', 'C10H8O3', 'C10H8O3', 'C10H8O3', 'C10H8O3', 'C10H8O3', 'C10H8O3', 'C10H8O3', 'C10H8O3', 'C10H8O3', 'C10H8O3', 'C10H8O3', 'C10H8O3', 'C10H8O3', 'C10H8O3', 'C10H8O3', 'C10H8O3', 'C10H8O3', 'C10H8O3', 'C10H8O3', 'C10H8O3', 'C10H8O3', 'C10H8O3']	24									2.57209e+06		3.53178e+06				2.68095e+06					2.15007e+06											2.92625e+06
177.076	176.069	2-Isopropylmalic acid	C7H12O5	['HMDB0000402', 'HMDB0002025', 'HMDB0012156', 'HMDB0031712']	['2-Isopropylmalic acid', '2,3-Dimethyl-3-hydroxyglutaric acid', '3-Isopropylmalic acid', '(\\xc2\\xb1)-Glycerol 1,2-diacetate']	['C7H12O5', 'C7H12O5', 'C7H12O5', 'C7H12O5']	4	['PCYC418', 'PCYC4501']	['(2S)-2-isopropylmalate', '(2R,3S)-3-isopropylmalate']	['C11H18N3O6S1O5', 'C11H18N3O6S1O5']	2	['Q15426256', 'Q105159288', 'Q76280927', 'Q7911688', 'Q77502129', 'Q105352275']	['2-Isopropylmalic acid', '(2S)-2-hydroxyheptanedioic acid', '(S)-2-Hydroxy-2-(isopropyl)succinic acid', 'Streptol', 'Cyclophellitol', '(+)-5-epi-Cyclophellitol']	['C7H12O5', 'C7H12O5', 'C7H12O5', 'C7H12O5', 'C7H12O5', 'C7H12O5']	6	4.35187e+06	4.7224e+06	8.11275e+06		8.26097e+06	4.45559e+06	6.69207e+06	4.68158e+06	6.22853e+06	1.35925e+07	6.45206e+06	9.45701e+06	8.2491e+06	9.76476e+06	7.19713e+06	9.06135e+06	5.51369e+06	9.74418e+06	8.06767e+06	7.81515e+06	8.31446e+06	8.75031e+06	7.21879e+06	4.64488e+06	5.10248e+06	6.9933e+06	8.65083e+06	8.68396e+06	1.17956e+07	3.34296e+06	6.23413e+06	7.01299e+06
181.122	180.115	2,2,7,7-Tetramethyl-1,6-dioxaspiro[4.4]nona-3,8-diene	C11H16O2	['HMDB0030007', 'HMDB0030039', 'HMDB0032468', 'HMDB0035240', 'HMDB0036669', 'HMDB0036817', 'HMDB0039159', 'HMDB0039957', 'HMDB0059925', 'HMDB0059926', 'HMDB0260264', 'HMDB0302762']	['2,2,7,7-Tetramethyl-1,6-dioxaspiro[4.4]nona-3,8-diene', 'Jasmolone', '2-Phenylpropionaldehyde dimethyl acetal', 'Dihydroactinidiolide', '(+)-Myrtenyl formate', 'Norecasantalic acid', 'Bovolide', '4-(Butoxymethyl)phenol', '3-tert-Butyl-4-hydroxyanisole', '2-tert-Butyl-4-hydroxyanisole', '3,7-Dimethylbicyclo[4.1.0]heptane-1,7-dicarbaldehyde', 'trans-Carvyl formate']	['C11H16O2', 'C11H16O2', 'C11H16O2', 'C11H16O2', 'C11H16O2', 'C11H16O2', 'C11H16O2', 'C11H16O2', 'C11H16O2', 'C11H16O2', 'C11H16O2', 'C11H16O2']	12	['PCYC2136']	['olivetol']	['C11H18N3O6S1O2']	1	['Q5276417', 'Q27274663', 'Q27145913', 'Q105120539', 'Q27896677', 'Q82438467', 'Q3881822', 'Q115948201', 'Q105131530', 'Q105229955', 'Q104948027', 'Q75067896', 'Q105035964', 'Q82304720', 'Q104375634', 'Q82083970', 'Q27283391', 'Q105245696', 'Q82079682', 'Q105154197', 'Q105154198', 'Q82440142', 'Q105304039', 'Q105187337', 'Q76416542', 'Q104984492', 'Q105131295', 'Q104945009', 'Q75053303', 'Q773720…	['Actinidiolide, dihydro-', 'Dihydroactinidiolide', '2-tert-Butyl-4-methoxyphenol', '(4aR,8S,8aR)-4,8-dimethyl-4a,5,6,7,8,8a-hexahydroisochromen-1-one', 'Methyl myrtenate', 'Methyl perillate', 'Olivetol', '3,4-Dimethyl-5-pentylidenefuran-2(5H)-one', 'Methyl 4-(prop-1-en-2-yl)cyclohex-1-enecarboxylate', '6-Methoxy-1-methyl-4-prop-2-enylcyclohexa-2,4-dien-1-ol', '2-Isopropyl-4-methoxy-5-methyl-phen…	['C11H16O2', 'C11H16O2', 'C11H16O2', 'C11H16O2', 'C11H16O2', 'C11H16O2', 'C11H16O2', 'C11H16O2', 'C11H16O2', 'C11H16O2', 'C11H16O2', 'C11H16O2', 'C11H16O2', 'C11H16O2', 'C11H16O2', 'C11H16O2', 'C11H16O2', 'C11H16O2', 'C11H16O2', 'C11H16O2', 'C11H16O2', 'C11H16O2', 'C11H16O2', 'C11H16O2', 'C11H16O2', 'C11H16O2', 'C11H16O2', 'C11H16O2', 'C11H16O2', 'C11H16O2', 'C11H16O2', 'C11H16O2', 'C11H16O2', 'C…	39				2.04413e+06	2.81886e+06	2.54157e+06	2.36636e+06					2.50255e+06						2.41279e+06													2.75105e+06
182.081	181.074	L-Tyrosine	C9H11NO3	['HMDB0000158', 'HMDB0001119', 'HMDB0002184', 'HMDB0003831', 'HMDB0006050', 'HMDB0059720', 'HMDB0060280', 'HMDB0244981', 'HMDB0250803']	['L-Tyrosine', '4-Hydroxy-4-(3-pyridyl)-butanoic acid', 'L-Threo-3-Phenylserine', 'Beta-Tyrosine', 'o-Tyrosine', 'Meta-Tyrosine', '4,6,7-Trihydroxy-1,2,3,4-tetrahydroisoquinoline', '2-Amino-3-hydroxy-3-phenylpropanoic acid', 'D-Tyrosine']	['C9H11NO3', 'C9H11NO3', 'C9H11NO3', 'C9H11NO3', 'C9H11NO3', 'C9H11NO3', 'C9H11NO3', 'C9H11NO3', 'C9H11NO3']	9	['PCYC750', 'PCYC3486']	['&alpha;-aminooxy-&beta;-phenylpropanoate', 'N-hydroxy-L-phenylalanine']	['C11H18N3O6S1O3', 'C11H18N3O6S1O3']	2	['Q82248421', 'Q105313633', 'Q82516025', 'Q105015172', 'Q83050993', 'Q82098313']	['Methyl 5-(1-hydroxyethyl)pyridine-3-carboxylate', 'methyl 5-[(1R)-1-hydroxyethyl]pyridine-3-carboxylate', '4-(2-Formyl-1H-pyrrol-1-yl)butanoic acid', '(4R,5R)-4-hydroxy-8-(methylideneamino)-1-oxaspiro[4.4]non-8-en-2-one', '2-((2-Hydroxyethyl)amino)benzoic acid', '1-Methoxy-4-(2-nitroethyl)benzene']	['C9H11NO3', 'C9H11NO3', 'C9H11NO3', 'C9H11NO3', 'C9H11NO3', 'C9H11NO3']	6					7.87055e+06	1.44209e+07	8.28604e+06	2.70011e+06	3.18175e+06	5.89615e+06	4.26435e+06	1.03075e+07		3.52611e+06	4.77846e+06	5.9374e+06	6.69841e+06	4.62911e+06	4.89963e+06	3.60548e+06	2.46039e+06		4.19589e+06		3.73467e+06	2.16693e+06	6.09694e+06	3.06797e+06	2.98582e+06	3.81439e+06	7.89678e+06
184.133	183.126	Methyprylon	C10H17NO2	['HMDB0015239', 'HMDB0302524']	['Methyprylon', 'Lupinic acid']	['C10H17NO2', 'C10H17NO2']	2					['Q27114187', 'Q105136890', 'Q82283604', 'Q104375400', 'Q105236332', 'Q105382476']	['Acetylpseudotropine', '[(1R,8aS)-1,2,3,5,6,7,8,8a-octahydroindolizin-1-yl] acetate', 'Chysine B', 'O-acetyltropine', '[(1R,8R)-2,3,5,6,7,8-hexahydro-1H-pyrrolizin-1-yl]methyl acetate', '(2E,6S)-6-hydroxy-2,6-dimethylocta-2,7-dienamide']	['C10H17NO2', 'C10H17NO2', 'C10H17NO2', 'C10H17NO2', 'C10H17NO2', 'C10H17NO2']	6		2.16436e+06			2.6058e+06
185.154	184.146	(Z)-3-Methyl-3-decenoic acid	C11H20O2	['HMDB0031062', 'HMDB0031063', 'HMDB0031087', 'HMDB0031272', 'HMDB0031406', 'HMDB0031691', 'HMDB0031843', 'HMDB0032308', 'HMDB0032320', 'HMDB0032396', 'HMDB0032404', 'HMDB0032453', 'HMDB0032461', 'HMDB0032489', 'HMDB0032534', 'HMDB0033371', 'HMDB0033724', 'HMDB0034428', 'HMDB0034429', 'HMDB0036140', 'HMDB0036784', 'HMDB0037106', 'HMDB0037185', 'HMDB0037225', 'HMDB0037309', 'HMDB0038273', 'HMDB003…	['(Z)-3-Methyl-3-decenoic acid', '(Z)-3-Methyl-4-decenoic acid', 'trans-2-Hexyl-1-cyclopropaneacetic acid', 'Ethyl (E)-2-nonenoate', 'Ethyl 3-cyclohexylpropionate', 'cis-3-Hexenyl pentanoate', '2,3-Undecanedione', '(E)-3-Heptenyl 2-methylpropanoate', '3-Hexenyl 2-methylbutyrate', 'Methyl 2-decenoate', '6-Methyl-5-hepten-2-one propyleneglycol acetal', 'cis-3-Octenyl propionate', 'Pent-2-enyl hexan…	['C11H20O2', 'C11H20O2', 'C11H20O2', 'C11H20O2', 'C11H20O2', 'C11H20O2', 'C11H20O2', 'C11H20O2', 'C11H20O2', 'C11H20O2', 'C11H20O2', 'C11H20O2', 'C11H20O2', 'C11H20O2', 'C11H20O2', 'C11H20O2', 'C11H20O2', 'C11H20O2', 'C11H20O2', 'C11H20O2', 'C11H20O2', 'C11H20O2', 'C11H20O2', 'C11H20O2', 'C11H20O2', 'C11H20O2', 'C11H20O2', 'C11H20O2', 'C11H20O2', 'C11H20O2', 'C11H20O2', 'C11H20O2', 'C11H20O2', 'C…	37					['Q104991909', 'Q82854357', 'Q115784759', 'Q27251951', 'Q420346', 'Q27264976', 'Q63409164', 'Q27114304', 'Q105130291', 'Q27282877', 'Q110080617', 'Q82300267', 'Q27108662', 'Q105366059', 'Q82896621', 'Q115948356', 'Q82442596', 'Q67879780', 'Q105374297', 'Q82811753', 'Q105276503', 'Q105215330', 'Q27277609', 'Q77491631', 'Q104970459', 'Q104169490', 'Q77424564', 'Q105202181', 'Q77310927', 'Q77493589'…	['Formic acid (R)-3,7-dimethyl-6-octenyl ester', '3-Hexenyl 2-methylbutyrate', '(5R)-5-heptyloxolan-2-one', 'Allyl octanoate', 'Undecylenic acid', 'Methyl citronellate', 'Hexyl tiglate', 'Citronellyl formate', '[(Z)-hex-3-enyl] (2R)-2-methylbutanoate', 'cis-3-Hexenyl isovalerate', 'Hexyl 2-methylbut-2-enoate', '6-Octenoic acid, 3,7-dimethyl-, methyl ester, (S)-', '(5S)-5-heptyloxolan-2-one', '2-P…	['C11H20O2', 'C11H20O2', 'C11H20O2', 'C11H20O2', 'C11H20O2', 'C11H20O2', 'C11H20O2', 'C11H20O2', 'C11H20O2', 'C11H20O2', 'C11H20O2', 'C11H20O2', 'C11H20O2', 'C11H20O2', 'C11H20O2', 'C11H20O2', 'C11H20O2', 'C11H20O2', 'C11H20O2', 'C11H20O2', 'C11H20O2', 'C11H20O2', 'C11H20O2', 'C11H20O2', 'C11H20O2', 'C11H20O2', 'C11H20O2', 'C11H20O2', 'C11H20O2', 'C11H20O2', 'C11H20O2', 'C11H20O2', 'C11H20O2', 'C…	43																													2.56735e+06		2.65713e+06
185.426	553.255	b"4-(2,2,6,6-Tetramethyl-1-oxylpiperidin-4-ylamino)-4-demethylepipodophyllotoxin"	C18H50ClFN3O6PS2	['HMDB0252920']	['b"4-(2,2,6,6-Tetramethyl-1-oxylpiperidin-4-ylamino)-4-demethylepipodophyllotoxin"']	['C30H37N2O8']	1										7.84511e+06	6.43112e+06	7.56546e+06	8.79827e+06	8.86483e+06	9.63897e+06		1.26703e+07	1.39308e+07	1.51095e+07	1.16663e+07	1.09378e+07	1.3479e+07	1.42334e+07	1.40779e+07	2.35237e+07	2.73661e+07	2.60895e+07	3.09285e+07	2.18316e+07	1.95724e+07	2.37618e+07	15374309	1.03704e+07	9.04815e+06	9.05602e+06	1.04821e+07	1.03252e+07	9.23798e+06	1.36881e+07	1.1331e+07
186.185	185.178		C11H23NO													6.04592e+06	8.32548e+06	6.64604e+06	7.64387e+06	9.56681e+06	8.93873e+06	9.59483e+06	7.31331e+06		2.64431e+06															3.56996e+06	2.78062e+06	2.39771e+06	3.63247e+06	3.35578e+06	2.72652e+06	4.22713e+06	3.86855e+06
186.991	185.984	Bis(methylthiomethyl) sulfone	C4H10O2S3									['Q105274278', 'Q83069192']	['Bis(methylthiomethyl) sulfone', "2,2'-Trithiobisethanol"]	['C4H10O2S3', 'C4H10O2S3']	2	3.57984e+06	4.90064e+06	2.32283e+06	2.66323e+06
187.169	186.162	Undecanoic acid	C11H22O2	['HMDB0000947', 'HMDB0002373', 'HMDB0032044', 'HMDB0032325', 'HMDB0032448', 'HMDB0033618', 'HMDB0033848', 'HMDB0034134', 'HMDB0034456', 'HMDB0034458', 'HMDB0034460', 'HMDB0036034', 'HMDB0036229', 'HMDB0038237', 'HMDB0038267', 'HMDB0039215', 'HMDB0040171', 'HMDB0040193', 'HMDB0040266', 'HMDB0041559', 'HMDB0059831', 'HMDB0059860', 'HMDB0062119', 'HMDB0094659', 'HMDB0248629', 'HMDB0303262', 'HMDB030…	['Undecanoic acid', '4,6-Dimethylnonanoic acid', 'Hexyl 3-methylbutanoate', '2-Hexyl-4,5-dimethyl-1,3-dioxolane', 'Octanal propyleneglycol acetal', '3-Methylbutyl hexanoate', 'Methyl decanoate', 'Octyl propanoate', '9-Methyldecanoic acid', 'Isobutyl enanthate', 'Heptyl butanoate', '6,6-Dimethoxy-2,5,5-trimethyl-2-hexene', 'Pentyl hexanoate', 'xi-8-Methyldecanoic acid', '7,7-Diethoxy-3-heptene', '…	['C11H22O2', 'C11H22O2', 'C11H22O2', 'C11H22O2', 'C11H22O2', 'C11H22O2', 'C11H22O2', 'C11H22O2', 'C11H22O2', 'C11H22O2', 'C11H22O2', 'C11H22O2', 'C11H22O2', 'C11H22O2', 'C11H22O2', 'C11H22O2', 'C11H22O2', 'C11H22O2', 'C11H22O2', 'C11H22O2', 'C11H22O2', 'C11H22O2', 'C11H22O2', 'C11H22O2', 'C11H22O2', 'C11H22O2', 'C11H22O2', 'C11H22O2']	28					['Q27159714', 'Q22808395', 'Q425988', 'Q9796963', 'Q105362727', 'Q27274645', 'Q27277945', 'Q10354581', 'Q115949600', 'Q7165332', 'Q27237336', 'Q105362731', 'Q63396152', 'Q9579862', 'Q27291087', 'Q11024411', 'Q82224476', 'Q105157671', 'Q27261969', 'Q105111588', 'Q81986337', 'Q27159567', 'Q83050580', 'Q72488999', 'Q104196442', 'Q77381638', 'Q77280006', 'Q82909456', 'Q105017779', 'Q27283032']	['3-Methylbutyl hexanoate', 'Methyl decanoate', 'Undecanoic acid', 'Ethyl nonanoate', '(S)-2-Methylbutanoic acid hexyl ester', '2-Heptyl butyrate', 'Heptyl 2-methylpropanoate', 'Octyl propionate', '2-Methylheptyl propanoate', 'Pentyl hexanoate', 'Butyl heptanoate', '(R)-2-Methylbutanoic acid hexyl ester', 'Hexyl valerate', 'Nonyl acetate', 'Hexyl 2-methylbutanoate', 'Heptyl butyrate', '9-Methylde…	['C11H22O2', 'C11H22O2', 'C11H22O2', 'C11H22O2', 'C11H22O2', 'C11H22O2', 'C11H22O2', 'C11H22O2', 'C11H22O2', 'C11H22O2', 'C11H22O2', 'C11H22O2', 'C11H22O2', 'C11H22O2', 'C11H22O2', 'C11H22O2', 'C11H22O2', 'C11H22O2', 'C11H22O2', 'C11H22O2', 'C11H22O2', 'C11H22O2', 'C11H22O2', 'C11H22O2', 'C11H22O2', 'C11H22O2', 'C11H22O2', 'C11H22O2', 'C11H22O2', 'C11H22O2']	30	2.64894e+06	5.35941e+06	3.66326e+06							2.8002e+06																			2.64411e+06		2.72662e+06
188.071	187.063	Indoleacrylic acid	C11H9NO2	['HMDB0000734']	['Indoleacrylic acid']	['C11H9NO2']	1	['PCYC1362']	['3-(indol-3-yl)acrylate']	['C11H18N3O6S1O2']	1	['Q72435301', 'Q115784513', 'Q105212432', 'Q105252466', 'Q105211264', 'Q27225487', 'Q105263247']	['1-Acetyl-1H-indole-3-carbaldehyde', 'Indoleacrylic acid', '1-Methylquinolin-1-ium-2-carboxylate', '(9aR)-9,9a-dihydro-1H-benzo[f][2,1]benzoxazol-3-one', '2-Propenoic acid, 3-(1H-indol-3-yl)-', '3-Indoleacrylic acid', '3-(1H-indol-2-yl)prop-2-enoic acid']	['C11H9NO2', 'C11H9NO2', 'C11H9NO2', 'C11H9NO2', 'C11H9NO2', 'C11H9NO2', 'C11H9NO2']	7						3.61835e+06																									2.93507e+06
188.128	187.121	N-Heptanoylglycine	C9H17NO3	['HMDB0013010', 'HMDB0240687', 'HMDB0243895', 'HMDB0246575', 'HMDB0253927']	['N-Heptanoylglycine', '8-Amino-7-oxononanoic acid', '1-Hydroxy-2,2,5,5-tetramethylpyrrolidine-3-carboxylic acid', 'Pivagabine', 'L-Valine, N-(2-hydroxy-3-butenyl)-']	['C9H17NO3', 'C9H17NO3', 'C9H17NO3', 'C9H17NO3', 'C9H17NO3']	5					['Q27144668', 'Q104911874', 'Q104911870', 'Q104911873', 'Q104911868', 'Q104911869', 'Q104911871', 'Q110180089']	['N-Heptanoylglycine', '3-(hydroxymethyl)-5-methyl-2,3,5,6,7,8-hexahydro-1H-pyrrolizine-1,2-diol', '(1R,2R,3R,5R,8R)-3-(hydroxymethyl)-5-methyl-2,3,5,6,7,8-hexahydro-1H-pyrrolizine-1,2-diol', 'Hyacinthacine A4', 'Hyacinthacine A6', '(1S,2S,3R,5R,8R)-3-(hydroxymethyl)-5-methyl-2,3,5,6,7,8-hexahydro-1H-pyrrolizine-1,2-diol', 'Hyacinthacine A7', 'Hyacinthacine A5']	['C9H17NO3', 'C9H17NO3', 'C9H17NO3', 'C9H17NO3', 'C9H17NO3', 'C9H17NO3', 'C9H17NO3', 'C9H17NO3']	8	2.30707e+06	4.5473e+06	3.0293e+06	2.89753e+06	6.28146e+06	5.06961e+06	3.99786e+06	2.88704e+06																	2.77323e+06			3.03916e+06	2.56421e+06		4.93326e+06	2.49728e+06
188.971	187.963	2,3-Dimercapto-1-propanesulfonic acid	C4H4CaO6	['HMDB0251547', 'HMDB0257855', 'HMDB0303005']	['2,3-Dimercapto-1-propanesulfonic acid', '3-Dimercapto-1-propane sulfonic acid', 'Calcium tartrate']	['C3H8O3S3', 'C3H8O3S3', 'C4H4CaO6']	3									1.01378e+07	4.89628e+06	2.59594e+06	2.71515e+06		1.02275e+07		2.4236e+06	1.6031e+07	2.1543e+07	3.09226e+07	6.04834e+06	2.41974e+07	6.89762e+06	1.11008e+07	7.92216e+06	9.90352e+06	8.6886e+06	8.5448e+06	2.87052e+06	6.522e+06	1.3406e+07	5.85588e+06	6.90933e+06	1.05699e+07	8.53448e+06	5.30935e+06	1.16045e+07	7.47662e+06	2.98354e+07	4.47887e+06	2.93487e+07
189.007	188		C4H12O2S3													5.74202e+06	6.68023e+06		9.76617e+06	4.10227e+06	6.0137e+06	5.64838e+06	6.34681e+06	9.70165e+06	6.78658e+06	8.79487e+06	3.62806e+06		4.95647e+06	7.04116e+06		3.60315e+06	4.296e+06	2.90104e+06	2.96398e+06	4.21303e+06	3.40774e+06			4.59199e+06	6.15135e+06	4.82377e+06	8.41256e+06	6.28383e+06	6.28931e+06	4.63809e+06	6.31665e+06
189.039	188.032	cis-2-Methylaconitate	C7H8O6	['HMDB0006357', 'HMDB0060320']	['cis-2-Methylaconitate', '(Z)-But-1-ene-1,2,4-tricarboxylate']	['C7H8O6', 'C7H8O6']	2					['Q27102041', 'Q115966130', 'Q27098175']	['cis-2-Methylaconitate', 'But-2-ene-1,2,3-tricarboxylic acid', '(2E)-3-(methoxycarbonyl)pent-2-enedioic acid']	['C7H8O6', 'C7H8O6', 'C7H8O6']	3	1.884e+06							2.32973e+06	4.25941e+06				5.53372e+06		4.29934e+06		2.69801e+06			2.3215e+06	3.11041e+06	3.24437e+06		2.02557e+06			4.12442e+06	3.58178e+06	4.7499e+06
189.123	188.116	N6-Acetyl-L-lysine	C8H16N2O3	['HMDB0000206', 'HMDB0000446', 'HMDB0000759', 'HMDB0028700', 'HMDB0028844', 'HMDB0028907', 'HMDB0028929', 'HMDB0029120', 'HMDB0246894', 'HMDB0247927', 'HMDB0304555']	['N6-Acetyl-L-lysine', 'N-alpha-Acetyl-L-lysine', 'Glycylleucine', 'Alanylvaline', 'Glycyl-Isoleucine', 'Isoleucyl-Glycine', 'Leucyl-Glycine', 'Valylalanine', 'N-(3-Amino-3-oxopropyl)-L-valine', 'alpha-Acetyllysine', 'DIBOA tetrahexose']	['C8H16N2O3', 'C8H16N2O3', 'C8H16N2O3', 'C8H16N2O3', 'C8H16N2O3', 'C8H16N2O3', 'C8H16N2O3', 'C8H16N2O3', 'C8H16N2O3', 'C8H16N2O3', 'C8H16N2O3']	11													4.43175e+06	9.11208e+06	5.65357e+06					4.75081e+06
191.019	190.011	Oxalosuccinic acid	C6H6O7	['HMDB0003974', 'HMDB0259498', 'HMDB0304444']	['Oxalosuccinic acid', 'Allo-hydroxycitric acid lactone', 'oxalosuccinate']	['C6H6O7', 'C6H6O7', 'C6H6O7']	3	['PCYC1818', 'PCYC2360', 'PCYC3860']	['oxalosuccinate', 'cyclic-2,3-O-oxalyl-L-threonate', 'cyclic- 3,4-O-oxalyl-L-threonate']	['C11H18N3O6S1O7', 'C11H18N3O6S1O7', 'C11H18N3O6S1O7']	3	['Q424172', 'Q105207746', 'Q27136727', 'Q27266066']	['Oxalosuccinic acid', '(2R,3R)-2-Hydroxycitric acid 5,2-lactone', 'Hydroxycitric acid lactone', 'Allo-hydroxycitric acid lactone']	['C6H6O7', 'C6H6O7', 'C6H6O7', 'C6H6O7']	4										2.99341e+06				3.02985e+06	2.63839e+06	3.15134e+06										2.36686e+06	3.20865e+06	3.31967e+06	2.61657e+06
191.143	190.136	beta-Damascenone	C13H18O	['HMDB0013804', 'HMDB0036178', 'HMDB0036685', 'HMDB0037763', 'HMDB0059904', 'HMDB0059906']	['beta-Damascenone', '2-(3-Phenylpropyl)tetrahydrofuran', '2,2,6,7-Tetramethylbicyclo[4.3.0]nona-1(9),4-dien-8-one', 'xi-3-(4-Isopropylphenyl)-2-methylpropanal', 'dehydro-beta-Ionone', 'Megastigmatrienone']	['C13H18O', 'C13H18O', 'C13H18O', 'C13H18O', 'C13H18O', 'C13H18O']	6					['Q416126', 'Q72461358', 'Q76304616', 'Q82030323', 'Q22137252', 'Q115946803', 'Q19903910', 'Q105154282', 'Q105109954', 'Q105145712', 'Q104667182', 'Q105234296']	['Damascenone', '2,6,6-Trimethyl-1-crotonyl-1,3-cyclohexadiene', '4-(2,6,6-Trimethylcyclohexa-1,3-dienyl)but-3-en-2-one', '2,5,8-Trimethyl-1,2,3,4-tetrahydro-1-naphthol', 'Megastigmatrienone A', '2-Cyclohexen-1-one, 4-(2-butenylidene)-3,5,5-trimethyl-', '3-(4-Isopropylphenyl)-2-methylpropanal', '1-Ethyl-4-(3-methylbut-2-enoxy)benzene', '3-(4-Isopropylphenyl)butanal', '2H-Inden-2-one, 1,4,5,7a-tet…	['C13H18O', 'C13H18O', 'C13H18O', 'C13H18O', 'C13H18O', 'C13H18O', 'C13H18O', 'C13H18O', 'C13H18O', 'C13H18O', 'C13H18O', 'C13H18O']	12				3.62837e+06	3.39806e+06					3.46167e+06	4.99881e+06	2.38764e+06		2.96936e+06					2.22588e+06	2.29349e+06			2.26211e+06		2.34193e+06	2.2977e+06		3.04679e+06		2.54243e+06	4.53621e+06	4.22789e+06
193.071	192.063	Quinic acid	C7H12O6	['HMDB0003072', 'HMDB0302348']	['Quinic acid', 'Isopropyl tartaric acid']	['C7H12O6', 'C7H12O6']	2	['PCYC3114', 'PCYC3824']	['2D-5-O-methyl-2,3,5/4,6-pentahydroxycyclohexanone', 'L-quinate']	['C11H18N3O6S1O6', 'C11H18N3O6S1O6']	2	['Q104253499', 'Q104908413', 'Q115971500', 'Q105311329']	['Quinic acid', '1,3,4,5-Tetrahydroxycyclohexanecarboxylic acid', '2,3,4,5-Tetrahydroxy-5-(hydroxymethyl)cyclohexan-1-one', '(2R,4R,5R)-5-hydroxy-4-(hydroxymethyl)-2-methyl-1,3-dioxane-2-carboxylic acid']	['C7H12O6', 'C7H12O6', 'C7H12O6', 'C7H12O6']	4										3.12895e+06				2.71872e+06						2.13605e+06	2.53657e+06					2.07137e+06	2.18513e+06			2.55415e+06		3.57918e+06
193.159	192.151	2,6-Diisopropyl-3-methylphenol	C13H20O	['HMDB0029820', 'HMDB0029821', 'HMDB0029822', 'HMDB0029823', 'HMDB0029824', 'HMDB0029825', 'HMDB0031733', 'HMDB0032498', 'HMDB0032541', 'HMDB0033545', 'HMDB0034671', 'HMDB0034959', 'HMDB0034979', 'HMDB0035682', 'HMDB0035753', 'HMDB0036022', 'HMDB0036027', 'HMDB0036144', 'HMDB0036565', 'HMDB0036684', 'HMDB0036818', 'HMDB0037139', 'HMDB0041615', 'HMDB0059883', 'HMDB0246435', 'HMDB0249136']	['2,6-Diisopropyl-3-methylphenol', '2,5-Diisopropyl-4-methylphenol', '2,5-Diisopropyl-3-methylphenol', '2,4-Diisopropyl-5-methylphenol', '2,4-Diisopropyl-3-methylphenol', '2,3-Diisopropyl-5-methylphenol', '4-(4-Methyl-3-pentenyl)-3-cyclohexene-1-carboxaldehyde', 'Pseudoionone', '4-(2,6,6-Trimethylcyclohex-1-enyl)but-2-en-4-one', '(2E,4Z,7Z)-2,4,7-Tridecatrienal', '(E)-5,8-Megastigmadien-4-one', '…	['C13H20O', 'C13H20O', 'C13H20O', 'C13H20O', 'C13H20O', 'C13H20O', 'C13H20O', 'C13H20O', 'C13H20O', 'C13H20O', 'C13H20O', 'C13H20O', 'C13H20O', 'C13H20O', 'C13H20O', 'C13H20O', 'C13H20O', 'C13H20O', 'C13H20O', 'C13H20O', 'C13H20O', 'C13H20O', 'C13H20O', 'C13H20O', 'C13H20O', 'C13H20O']	26	['PCYC309', 'PCYC4129']	['&beta;-ionone', 'pseudoionone']	['C11H18N3O6S1O1', 'C11H18N3O6S1O1']	2	['Q27114873', 'Q2115736', 'Q27114869', 'Q27254018', 'Q27251997', 'Q82458361', 'Q27160440', 'Q82954925', 'Q115948209', 'Q81986486', 'Q115949661', 'Q81985336', 'Q1051071', 'Q27135688', 'Q67879858', 'Q27190018', 'Q105298464', 'Q105251708', 'Q105307496', 'Q27263028', 'Q27271105', 'Q27256033', 'Q27256653', 'Q27282314', 'Q104989354', 'Q105312851', 'Q105126782', 'Q105218218', 'Q105307096', 'Q105164198',…	['beta-Ionone', '2,6-Dimethyl-2,6,8-undecatrien-10-one', 'alpha-Ionone', 'cis-Vitispirane', 'Vitispirane A', '3-(4-Tert-butylphenyl)propan-1-ol', '4-(2,6,6-Trimethyl-1,3-cyclohexadien-1-yl)-2-butanone', '4-(2,6,6-Trimethylcyclohex-2-EN-1-ylidene)butan-2-one', '5-(2,2-Dimethylpropylidene)-2,3,3a,4,6,6a-hexahydropentalen-1-one', 'Vitispirane', '(E)-4-[(5R)-5,6,6-trimethylcyclohexen-1-yl]but-3-en-2-…	['C13H20O', 'C13H20O', 'C13H20O', 'C13H20O', 'C13H20O', 'C13H20O', 'C13H20O', 'C13H20O', 'C13H20O', 'C13H20O', 'C13H20O', 'C13H20O', 'C13H20O', 'C13H20O', 'C13H20O', 'C13H20O', 'C13H20O', 'C13H20O', 'C13H20O', 'C13H20O', 'C13H20O', 'C13H20O', 'C13H20O', 'C13H20O', 'C13H20O', 'C13H20O', 'C13H20O', 'C13H20O', 'C13H20O', 'C13H20O', 'C13H20O', 'C13H20O', 'C13H20O', 'C13H20O']	34				2.49467e+06	2.77628e+06				2.87237e+06			2.27846e+06														2.14933e+06		2.85124e+06				2.73408e+06
194.118	193.11	(R)-N-Methylsalsolinol	C11H15NO2	['HMDB0003626', 'HMDB0003892', 'HMDB0012469', 'HMDB0012484', 'HMDB0031797', 'HMDB0035072', 'HMDB0036906', 'HMDB0037698', 'HMDB0243795', 'HMDB0245886', 'HMDB0245979', 'HMDB0246248', 'HMDB0246301', 'HMDB0249473', 'HMDB0252046', 'HMDB0253607', 'HMDB0254382', 'HMDB0257895', 'HMDB0258124']	['(R)-N-Methylsalsolinol', '(S)-N-Methylsalsolinol', '(-)-Salsoline', '(R)-1,2-dimethyl-5,6-dihydroxy-tetrahydroisoquinoline', '2-Isopropylphenyl methylcarbamate', '2-Methylpropyl 2-aminobenzoate', 'Butyl 2-aminobenzoate', 'Ethyl N-ethylanthranilate', 'Methoxyphedrine', '3-Hydroxy-3-phenylpentanamide', '6-(Pyridin-3-YL)hexanoic acid', '5,6-Dihydroxy-2-methylaminotetralin', '4-(Butylamino)benzoic …	['C11H15NO2', 'C11H15NO2', 'C11H15NO2', 'C11H15NO2', 'C11H15NO2', 'C11H15NO2', 'C11H15NO2', 'C11H15NO2', 'C11H15NO2', 'C11H15NO2', 'C11H15NO2', 'C11H15NO2', 'C11H15NO2', 'C11H15NO2', 'C11H15NO2', 'C11H15NO2', 'C11H15NO2', 'C11H15NO2', 'C11H15NO2']	19					['Q69488', 'Q27105241', 'Q82294453', 'Q82042126', 'Q104396836', 'Q27106837', 'Q105140564', 'Q82949769', 'Q105019722', 'Q105275145', 'Q105134820', 'Q105134711', 'Q27189551', 'Q105192967', 'Q82826819', 'Q77419868', 'Q110192656']	['3,4-Methylenedioxymethamphetamine', '(-)-Salsoline', '(S)-N-(1-Hydroxy-3-phenylpropan-2-yl)acetamide', 'Corypalline', 'Isocorypalline', '6,7-Dimethoxy-1,2,3,4-tetrahydroisoquinoline', '7-methoxy-2-methyl-3,4-dihydro-1H-isoquinolin-8-ol', '7,8-Dimethoxy-1,2,3,4-tetrahydroisoquinoline', 'N-(2-hydroxy-3-phenylpropyl)acetamide', '(2S)-2-phenyl-2-(trimethylazaniumyl)acetate', '(3R)-3-(dimethylamino)…	['C11H15NO2', 'C11H15NO2', 'C11H15NO2', 'C11H15NO2', 'C11H15NO2', 'C11H15NO2', 'C11H15NO2', 'C11H15NO2', 'C11H15NO2', 'C11H15NO2', 'C11H15NO2', 'C11H15NO2', 'C11H15NO2', 'C11H15NO2', 'C11H15NO2', 'C11H15NO2', 'C11H15NO2']	17	4.32372e+06	6.22736e+06	4.33723e+06	8.37082e+06	9.4196e+06	8.87119e+06	9.88495e+06	7.6643e+06	4.65533e+06	5.21411e+06	6.02649e+06	3.10351e+06	3.67868e+06	4.64692e+06	4.64583e+06	4.86873e+06	2.86548e+06	4.48077e+06	3.10887e+06	3.73853e+06	2.56717e+06	2.81826e+06	2.74687e+06	1.92776e+06	5.81285e+06	5.01956e+06	5.14835e+06	7.20935e+06	6.96995e+06	5.6003e+06	9.30925e+06	7.7504e+06
195.086	194.079	D-4-O-Methyl-myo-inositol	C7H14O6	['HMDB0029915', 'HMDB0029965', 'HMDB0031437', 'HMDB0031449', 'HMDB0033816', 'HMDB0034219', 'HMDB0034221', 'HMDB0062564', 'HMDB0243861', 'HMDB0245931', 'HMDB0245957', 'HMDB0245958', 'HMDB0246173', 'HMDB0255312', 'HMDB0304321']	['D-4-O-Methyl-myo-inositol', 'Methyl beta-D-glucopyranoside', '(-)-Bornesitol', 'Sequoyitol', 'Mytilitol', 'D-Pinitol', 'L-Quebrachitol', '1D-5-O-Methyl-chiro-inositol', '1-Deoxy-D-manno-heptulose', '3-O-Methyl-d-glucose', '3-O-Methyl-D-fructose', '3-O-Methyl-D-glucopyranose', 'Methyl alpha-D-galactopyranoside', '(2R,3R,5S)-1,2,3,5,6-Pentahydroxyheptan-4-one', 'D-ononitol']	['C7H14O6', 'C7H14O6', 'C7H14O6', 'C7H14O6', 'C7H14O6', 'C7H14O6', 'C7H14O6', 'C7H14O6', 'C7H14O6', 'C7H14O6', 'C7H14O6', 'C7H14O6', 'C7H14O6', 'C7H14O6', 'C7H14O6']	15	['PCYC1059', 'PCYC1374', 'PCYC1912', 'PCYC2106', 'PCYC3045', 'PCYC4292']	['methyl &beta;-D-glucoside', 'D-ononitol', '1-O-methyl-scyllo-inositol', 'methyl-&beta;-D-galactoside', 'sequoyitol', 'D-pinitol']	['C11H18N3O6S1O6', 'C11H18N3O6S1O6', 'C11H18N3O6S1O6', 'C11H18N3O6S1O6', 'C11H18N3O6S1O6', 'C11H18N3O6S1O6']	6	['Q104249650', 'Q3915149', 'Q105345910', 'Q7269871', 'Q104249303', 'Q18344140', 'Q105345909', 'Q72490989', 'Q105132754', 'Q27092822', 'Q104402142', 'Q103815930', 'Q27094900', 'Q104253372', 'Q104253371', 'Q27093072', 'Q110185883', 'Q104396917', 'Q27266041', 'Q105241039', 'Q105031552', 'Q27074402', 'Q104916383', 'Q104253544', 'Q76622138', 'Q105187360', 'Q6824001', 'Q104402205', 'Q105200390', 'Q8305…	['1D-1-O-Methyl-myo-inositol', 'D-Pinitol', 'a-Methylglucose', 'L-Quebrachitol', '(4R)-6-methoxycyclohexane-1,2,3,4,5-pentol', 'Methyl alpha-D-galactopyranoside', '(2S,3R,4S,5R,6R)-6-(hydroxymethyl)-2-methyloxane-2,3,4,5-tetrol', 'methyl beta-D-fructofuranoside', '(2S,3S,4S,5R)-2,5-bis(hydroxymethyl)-2-methoxyoxolane-3,4-diol', 'Methyl beta-D-glucopyranoside', 'Sparsifol', '6-Methoxycyclohexane-1…	['C7H14O6', 'C7H14O6', 'C7H14O6', 'C7H14O6', 'C7H14O6', 'C7H14O6', 'C7H14O6', 'C7H14O6', 'C7H14O6', 'C7H14O6', 'C7H14O6', 'C7H14O6', 'C7H14O6', 'C7H14O6', 'C7H14O6', 'C7H14O6', 'C7H14O6', 'C7H14O6', 'C7H14O6', 'C7H14O6', 'C7H14O6', 'C7H14O6', 'C7H14O6', 'C7H14O6', 'C7H14O6', 'C7H14O6', 'C7H14O6', 'C7H14O6', 'C7H14O6', 'C7H14O6', 'C7H14O6', 'C7H14O6', 'C7H14O6', 'C7H14O6', 'C7H14O6', 'C7H14O6', 'C…	40	3.88738e+07	3.99707e+07	7.26532e+07	9.05003e+06	7.98301e+07	3.85476e+07	5.82863e+07	4.25898e+07	4.78787e+07	1.22155e+08	5.082e+07	8.52311e+07	6.97042e+07	8.503e+07	5.97786e+07	9.14613e+07	4.67824e+07	9.50218e+07	7.5407e+07	7.46925e+07	7.1438e+07	7.27183e+07	6.76204e+07	41978108	4.56622e+07	6.15573e+07	8.48282e+07	7.55667e+07	1.12085e+08	3.44893e+07	5.07086e+07	5.94909e+07
195.138	194.131	4-Hydroxypropofol	C12H18O2	['HMDB0014018', 'HMDB0031840', 'HMDB0032567', 'HMDB0034450', 'HMDB0035126', 'HMDB0035375', 'HMDB0035376', 'HMDB0035801', 'HMDB0037018', 'HMDB0037231', 'HMDB0037389', 'HMDB0038046', 'HMDB0038292', 'HMDB0039685', 'HMDB0040439', 'HMDB0041497', 'HMDB0041610', 'HMDB0257906', 'HMDB0302242', 'HMDB0302258', 'HMDB0302259', 'HMDB0302270', 'HMDB0302275', 'HMDB0302622', 'HMDB0302933', 'HMDB0303314']	['4-Hydroxypropofol', '(S,Z)-Lyratol acetate', 'Hexylresorcinol', 'Neocnidilide', '(\\xc2\\xb1)-Myrtenyl acetate', 'Ethyl (2E,4E,7Z)-Decatrienoate', 'Ethyl (2E,4Z,7Z)-Decatrienoate', '(2S,4R)-p-Mentha-1(7),5-dien-2-ol acetate', '(S)-p-Mentha-1,8-dien-10-yl acetate', 'Perillyl acetate', '(R)-2-Acetoxy-p-mentha-1,8-diene', 'Carvyl acetate', 'Menthadienyl acetate', '8-Ocimenyl acetate', '1-(2-Furany…	['C12H18O2', 'C12H18O2', 'C12H18O2', 'C12H18O2', 'C12H18O2', 'C12H18O2', 'C12H18O2', 'C12H18O2', 'C12H18O2', 'C12H18O2', 'C12H18O2', 'C12H18O2', 'C12H18O2', 'C12H18O2', 'C12H18O2', 'C12H18O2', 'C12H18O2', 'C12H18O2', 'C12H18O2', 'C12H18O2', 'C12H18O2', 'C12H18O2', 'C12H18O2', 'C12H18O2', 'C12H18O2', 'C12H18O2']	26					['Q27279142', 'Q4686651', 'Q27293827', 'Q104385964', 'Q83077047', 'Q28457222', 'Q21099594', 'Q27149851', 'Q81984803', 'Q115950114', 'Q67879802', 'Q27271112', 'Q82006440', 'Q104937473', 'Q104399440', 'Q104375962', 'Q67879791', 'Q27151348', 'Q105270281', 'Q104376009', 'Q105270279', 'Q105007916', 'Q67880071', 'Q104253480', 'Q82645026', 'Q82952409', 'Q27289978', 'Q105269062', 'Q105205506', 'Q10517917…	['(1s,5r)-2-Methyl-5-(prop-1-en-2-yl)cyclohex-2-en-1-yl acetate', 'Carvyl acetate', '(1S-cis)-2-Methyl-5-(1-methylvinyl)-2-cyclohexen-1-yl acetate', 'trans-Chrysanthenyl acetate', 'Ethanol, 2-thymyloxy-', '2,5-Dimethoxy-p-cymene', 'Sedanolide', 'Cnidilide', 'Perillyl acetate', '1-Methoxy-5-phenylpentan-1-ol', '6,6-Dimethyl-2-methylenebicyclo[3.1.1]hept-3-yl acetate', '(-)-Myrtenyl acetate', '3-(2…	['C12H18O2', 'C12H18O2', 'C12H18O2', 'C12H18O2', 'C12H18O2', 'C12H18O2', 'C12H18O2', 'C12H18O2', 'C12H18O2', 'C12H18O2', 'C12H18O2', 'C12H18O2', 'C12H18O2', 'C12H18O2', 'C12H18O2', 'C12H18O2', 'C12H18O2', 'C12H18O2', 'C12H18O2', 'C12H18O2', 'C12H18O2', 'C12H18O2', 'C12H18O2', 'C12H18O2', 'C12H18O2', 'C12H18O2', 'C12H18O2', 'C12H18O2', 'C12H18O2', 'C12H18O2', 'C12H18O2', 'C12H18O2', 'C12H18O2', 'C…	74	2.21508e+06	3.63117e+06	2.62053e+06	3.63053e+06	6.52112e+06	5.20769e+06	4.78741e+06	2.90282e+06	3.02123e+06	4.78426e+06	4.68461e+06	3.19299e+06	2.17557e+06	3.15808e+06	3.626e+06	4.20386e+06	2.02694e+06	3.5483e+06	2.65154e+06	2.44496e+06	2.10539e+06	1.77092e+06			3.50254e+06	2.72988e+06	3.08276e+06	4.51113e+06	5.21745e+06	3.54774e+06	6.33764e+06	4.05168e+06
197.117	196.11	2,6-Dimethoxy-4-propylphenol	C11H16O3	['HMDB0036226', 'HMDB0037725', 'HMDB0037734', 'HMDB0247495', 'HMDB0256407', 'HMDB0302428', 'HMDB0302499']	['2,6-Dimethoxy-4-propylphenol', 'Hexyl 2-furoate', 'Isobutyl 2-furanpropionate', '2-Propenoic acid, 2-methyl-, 7-oxabicyclo[4.1.0]hept-3-ylmethyl ester', 'Phenol A', 'Loliolide', '3-Methylidene-4-oxopentyl angelate']	['C11H16O3', 'C11H16O3', 'C11H16O3', 'C11H16O3', 'C11H16O3', 'C11H16O3', 'C11H16O3']	7					['Q27138116', 'Q27268292', 'Q104399403', 'Q82893766', 'Q105365623', 'Q115947694', 'Q105326716', 'Q105165383', 'Q104398685', 'Q105183329', 'Q27275459', 'Q104995803', 'Q105326710', 'Q105290658', 'Q105137584', 'Q105350624', 'Q105273366', 'Q27292063', 'Q5552232', 'Q105386442', 'Q105271136', 'Q77490347', 'Q104194548', 'Q77566419', 'Q110193928', 'Q82431263', 'Q27256154', 'Q104962500', 'Q104962498', 'Q1…	['Loliolide', 'Zingerol, (S)-', 'Isololiolide', '6-Hydroxy-4,4,7a-trimethyl-5,6,7,7a-tetrahydrobenzofuran-2(4H)-one', '4-Methoxy-3,5-dimethyl-6-propan-2-ylpyran-2-one', '4-(4-Hydroxy-3-methoxyphenyl)-1-butanol', '(+)-Epiloliolide', '(R)-Pinnatolide', 'Pinnatolide', '(S)-6-(sec-butyl)-3-ethyl-4-hydroxy-2H-pyran-2-one', 'Zingerol, (R)-', '(3R,4S)-3-[(1S)-1-hydroxyethyl]-4-[(1E,3E)-penta-1,3-dienyl]…	['C11H16O3', 'C11H16O3', 'C11H16O3', 'C11H16O3', 'C11H16O3', 'C11H16O3', 'C11H16O3', 'C11H16O3', 'C11H16O3', 'C11H16O3', 'C11H16O3', 'C11H16O3', 'C11H16O3', 'C11H16O3', 'C11H16O3', 'C11H16O3', 'C11H16O3', 'C11H16O3', 'C11H16O3', 'C11H16O3', 'C11H16O3', 'C11H16O3', 'C11H16O3', 'C11H16O3', 'C11H16O3', 'C11H16O3', 'C11H16O3', 'C11H16O3', 'C11H16O3', 'C11H16O3', 'C11H16O3', 'C11H16O3', 'C11H16O3', 'C…	73				2.08647e+06							3.02839e+06	3.17044e+06						4.14322e+06	3.03986e+06	2.4524e+06			2.08731e+06								3.03586e+06
197.154	196.146	Dihydro-5-(2-octenyl)-2(3H)-furanone	C12H20O2	['HMDB0030867', 'HMDB0030945', 'HMDB0031030', 'HMDB0031692', 'HMDB0032051', 'HMDB0032193', 'HMDB0032331', 'HMDB0032901', 'HMDB0034903', 'HMDB0035157', 'HMDB0036048', 'HMDB0036599', 'HMDB0037301', 'HMDB0038270', 'HMDB0038280', 'HMDB0039522', 'HMDB0040206', 'HMDB0040227', 'HMDB0040397', 'HMDB0040725', 'HMDB0041469', 'HMDB0041494', 'HMDB0061816', 'HMDB0302621', 'HMDB0302749', 'HMDB0302812', 'HMDB030…	['Dihydro-5-(2-octenyl)-2(3H)-furanone', 'Methyl 2-undecynoate', '6-Heptyl-5,6-dihydro-2H-pyran-2-one', 'cis-3-Hexenyl trans-4-hexenoate', 'alpha-Terpineol acetate', 'alpha-Campholene acetate', '(Z)-4-Hydroxy-6-dodecenoic acid lactone', 'Yuzu lactone', '(3R,3aR,7aS)-3-Butylhexahydro-1(3H)-isobenzofuranone', 'Geranyl acetate', 'Artemisia alcohol acetate', 'Ethyl 2Z,4E-decadienoic acid', 'p-Menth-1…	['C12H20O2', 'C12H20O2', 'C12H20O2', 'C12H20O2', 'C12H20O2', 'C12H20O2', 'C12H20O2', 'C12H20O2', 'C12H20O2', 'C12H20O2', 'C12H20O2', 'C12H20O2', 'C12H20O2', 'C12H20O2', 'C12H20O2', 'C12H20O2', 'C12H20O2', 'C12H20O2', 'C12H20O2', 'C12H20O2', 'C12H20O2', 'C12H20O2', 'C12H20O2', 'C12H20O2', 'C12H20O2', 'C12H20O2', 'C12H20O2', 'C12H20O2', 'C12H20O2', 'C12H20O2', 'C12H20O2']	31	['PCYC2020']	['geranyl acetate']	['C11H18N3O6S1O2']	1	['Q1368877', 'Q15726034', 'Q27289621', 'Q426437', 'Q104375352', 'Q27147765', 'Q188314', 'Q780165', 'Q63399688', 'Q4456134', 'Q27255896', 'Q67880141', 'Q27280577', 'Q27279461', 'Q27259234', 'Q105031797', 'Q27147766', 'Q72473877', 'Q115948027', 'Q105135483', 'Q5404449', 'Q82503766', 'Q82383948', 'Q82646360', 'Q27160459', 'Q110188626', 'Q27284125', 'Q105178945', 'Q104997034', 'Q105031798', 'Q2728773…	['Neryl acetate', 'Allyl cyclohexanepropionate', '3-Cyclohexene-1-methanol, alpha,alpha,4-trimethyl-, 1-acetate, (1R)-', 'Geranyl acetate', '(-)-Bornyl acetate', '(R)-Linalyl acetate', 'Linalyl acetate', 'Bornyl acetate', 'Dihydrocarvyl acetate, (-)-', 'alpha-Terpinyl acetate', '3-Cyclohexen-1-ol, 4-methyl-1-(1-methylethyl)-, acetate', 'trans-Sabinene hydrate acetate', 'Fenchyl acetate', 'Cycloge…	['C12H20O2', 'C12H20O2', 'C12H20O2', 'C12H20O2', 'C12H20O2', 'C12H20O2', 'C12H20O2', 'C12H20O2', 'C12H20O2', 'C12H20O2', 'C12H20O2', 'C12H20O2', 'C12H20O2', 'C12H20O2', 'C12H20O2', 'C12H20O2', 'C12H20O2', 'C12H20O2', 'C12H20O2', 'C12H20O2', 'C12H20O2', 'C12H20O2', 'C12H20O2', 'C12H20O2', 'C12H20O2', 'C12H20O2', 'C12H20O2', 'C12H20O2', 'C12H20O2', 'C12H20O2', 'C12H20O2', 'C12H20O2', 'C12H20O2', 'C…	82	2.04558e+06	3.11393e+06	2.53784e+06	2.91825e+06	4.07021e+06	3.96603e+06	4.45497e+06	2.87017e+06		4.14668e+06	3.54819e+06		2.2651e+06		2.95144e+06	3.56854e+06		3.30419e+06					1.88534e+06		2.91396e+06	2.17073e+06	2.99817e+06	3.13042e+06	3.16906e+06		5.0579e+06	2.95444e+06
198.097	197.09		C6H15NO6																	4.29111e+06	2.78516e+06						3.35252e+06						2.91102e+06	3.60267e+06	3.17675e+06			2.13204e+06		2.86165e+06	2.25593e+06	3.15711e+06				4.23725e+06
199.063	198.056	5-[(Azetidin-2-yl)methoxy]-2-chloropyridine	C9H11ClN2O	['HMDB0246740', 'HMDB0254876']	['5-[(Azetidin-2-yl)methoxy]-2-chloropyridine', 'Monuron']	['C9H11ClN2O', 'C9H11ClN2O']	2											2.47502e+06															2.42652e+06	2.40526e+06				2.34018e+06
199.169	198.162	5Z-Dodecenoic acid	C12H22O2	['HMDB0000529', 'HMDB0010729', 'HMDB0029585', 'HMDB0029763', 'HMDB0031683', 'HMDB0032214', 'HMDB0032235', 'HMDB0032248', 'HMDB0033378', 'HMDB0034160', 'HMDB0034844', 'HMDB0036182', 'HMDB0037186', 'HMDB0037305', 'HMDB0037329', 'HMDB0037498', 'HMDB0037742', 'HMDB0037813', 'HMDB0038081', 'HMDB0038269', 'HMDB0038895', 'HMDB0038924', 'HMDB0039220', 'HMDB0040158', 'HMDB0040163', 'HMDB0040361', 'HMDB004…	['5Z-Dodecenoic acid', 'trans-Dodec-2-enoic acid', 'Methyl 10-undecenoate', 'Allyl nonanoate', 'xi-Dihydro-5-octyl-2(3H)-furanone', 'cis-4-Decenyl acetate', '2,6-Dimethyl-5-heptenal propyleneglycol acetal', '11-Dodecenoic acid', 'cis-3-Hexenyl hexanoate', '(\\xc2\\xb1)-Citronellyl acetate', 'Citronellyl acetate', '5,5-Dibutyl-4,5-dihydro-2(3H)furanone', 'Rhodinyl acetate', 'Methyl 9-undecenoate',…	['C12H22O2', 'C12H22O2', 'C12H22O2', 'C12H22O2', 'C12H22O2', 'C12H22O2', 'C12H22O2', 'C12H22O2', 'C12H22O2', 'C12H22O2', 'C12H22O2', 'C12H22O2', 'C12H22O2', 'C12H22O2', 'C12H22O2', 'C12H22O2', 'C12H22O2', 'C12H22O2', 'C12H22O2', 'C12H22O2', 'C12H22O2', 'C12H22O2', 'C12H22O2', 'C12H22O2', 'C12H22O2', 'C12H22O2', 'C12H22O2', 'C12H22O2', 'C12H22O2', 'C12H22O2', 'C12H22O2', 'C12H22O2', 'C12H22O2', 'C…	36					['Q27273336', 'Q27258738', 'Q27138814', 'Q27294762', 'Q27291338', 'Q27117675', 'Q82783687', 'Q115949599', 'Q104251828', 'Q81984442', 'Q115948445', 'Q105277381', 'Q27275429', 'Q105135969', 'Q27159670', 'Q105251245', 'Q104947261', 'Q67879962', 'Q27149810', 'Q27117056', 'Q27117632', 'Q27259331', 'Q6817577', 'Q72488412', 'Q77383346', 'Q77371199', 'Q27251953', 'Q105006379', 'Q82105462', 'Q27225539', '…	['(R)-3,7-Dimethyloct-6-enyl acetate', '2(3H)-Furanone, dihydro-5-octyl-, (5R)-', 'Citronellyl acetate', 'gamma-Dodecalactone', 'cis-3-Hexenyl hexanoate', 'Lauroleic acid', 'Oct-1-EN-1-YL butanoate', 'Methyl-undecenoate', '(1S,2R,5S)-2-isopropyl-5-methylcyclohexyl acetate', 'Hex-3-en-1-yl hexanoate', 'Cyclopentanecarboxylic acid, hexyl ester', 'trans-2-Hexenyl caproate (hexanoate)', '(E)-2-Hexeny…	['C12H22O2', 'C12H22O2', 'C12H22O2', 'C12H22O2', 'C12H22O2', 'C12H22O2', 'C12H22O2', 'C12H22O2', 'C12H22O2', 'C12H22O2', 'C12H22O2', 'C12H22O2', 'C12H22O2', 'C12H22O2', 'C12H22O2', 'C12H22O2', 'C12H22O2', 'C12H22O2', 'C12H22O2', 'C12H22O2', 'C12H22O2', 'C12H22O2', 'C12H22O2', 'C12H22O2', 'C12H22O2', 'C12H22O2', 'C12H22O2', 'C12H22O2', 'C12H22O2', 'C12H22O2', 'C12H22O2', 'C12H22O2', 'C12H22O2', 'C…	53	1.84873e+06	2.85692e+06				2.4538e+06	2.38012e+06			3.50234e+06					2.44746e+06																3.94544e+06	3.09921e+06
200.165	199.157	11-nitro-1-undecene	C11H21NO2	['HMDB0062669']	['11-nitro-1-undecene']	['C11H21NO2']	1					['Q27157590', 'Q27136780', 'Q105214684', 'Q105309189', 'Q105269634']	['11-Nitro-1-Undecene', 'Microdiplactone', 'Hydroxyincarvilline', '(2S,4S,4aR,7S,7aS)-2,4,7-trimethyl-2-oxido-3,4,4a,5,6,7-hexahydro-1H-cyclopenta[c]pyridin-2-ium-7a-ol', '1-[(2R,5S)-5-[(2S)-2-hydroxypropyl]-1-methylpyrrolidin-2-yl]propan-2-one']	['C11H21NO2', 'C11H21NO2', 'C11H21NO2', 'C11H21NO2', 'C11H21NO2']	5	2.40239e+06	4.22436e+06	2.98407e+06	3.31761e+06	4.5216e+06	4.65713e+06	4.61243e+06	3.0396e+06																	2.7205e+06		2.15223e+06	3.19596e+06	3.46688e+06		3.61625e+06	3.18809e+06
200.201	199.194	Dodecanamide	C12H25NO	['HMDB0251566']	['Dodecanamide']	['C12H25NO']	1					['Q27116246', 'Q104914051', 'Q104914050', 'Q104991307']	['Dodecanamide', '2-Aminododec-8-en-3-ol', '(2R,3S)-Clavaminol B', 'Halaminol B']	['C12H25NO', 'C12H25NO', 'C12H25NO', 'C12H25NO']	4	2.01165e+06	3.17082e+06	2.15833e+06	2.48182e+06	5.72689e+06	4.46639e+06	3.93736e+06	2.54911e+06	4.83275e+06	4.59362e+06	5.8792e+06	3.42684e+06	2.30949e+06	3.12247e+06	4.27247e+06	5.22829e+06		3.75609e+06	2.35823e+06	3.85712e+06					5.22345e+06	3.18678e+06	4.0119e+06	6.25331e+06	6.64589e+06	4.70323e+06	9.47622e+06	6.59923e+06
201.052	200.045		C8H4N6O													3.47874e+06		2.39847e+06					3.3555e+06	5.60917e+06	7.00748e+06	3.65064e+06	4.09189e+06	4.71674e+06	4.06998e+06	2.57927e+06		3.72204e+06	3.39946e+06	2.14528e+06	2.32402e+06	6.95698e+06	3.19975e+06	3.82043e+06		2.89961e+06	5.68305e+06	4.69454e+06	6.5406e+06	5.0476e+06	3.54498e+06		5.09926e+06
201.185	200.178	Dodecanoic acid	C12H24O2	['HMDB0000638', 'HMDB0030998', 'HMDB0032310', 'HMDB0032440', 'HMDB0033619', 'HMDB0034128', 'HMDB0034136', 'HMDB0034137', 'HMDB0035410', 'HMDB0036225', 'HMDB0040166', 'HMDB0059868', 'HMDB0302465', 'HMDB0303254', 'HMDB0303265', 'HMDB0303886', 'HMDB0303890']	['Dodecanoic acid', 'Ethyl decanoate', '2-Heptyl butyrate', 'Nonanal propyleneglycol acetal', 'Hexyl hexanoate', 'Isopropyl nonanoate', 'Octyl butanoate', 'Octyl 2-methylpropanoate', '(R)-Dihydrocitronellol acetate', 'Pentyl heptanoate', 'Decyl acetate', 'Isobutyl octanoate', 'Isohexyl isocaproate', '2-(L-Menthoxy)ethanol', '2-Nonanone propyleneglycol acetal', 'heptyl 2-methylbutyrate', 'butyl oc…	['C12H24O2', 'C12H24O2', 'C12H24O2', 'C12H24O2', 'C12H24O2', 'C12H24O2', 'C12H24O2', 'C12H24O2', 'C12H24O2', 'C12H24O2', 'C12H24O2', 'C12H24O2', 'C12H24O2', 'C12H24O2', 'C12H24O2', 'C12H24O2', 'C12H24O2']	17	['PCYC1345']	['laurate']	['C11H18N3O6S1O2']	1	['Q422627', 'Q27159575', 'Q27289692', 'Q27159700', 'Q25383513', 'Q5404454', 'Q81984840', 'Q27291927', 'Q27161916', 'Q81991081', 'Q27274716', 'Q106618710', 'Q82942648', 'Q72492364', 'Q27280597', 'Q63392305', 'Q105281744', 'Q105030760', 'Q105350725', 'Q82953731']	['Lauric Acid', 'Butyl octanoate', 'Octyl isobutyrate', 'Methyl undecanoate', 'Hexyl hexanoate', 'Ethyl decanoate', '3,7-Dimethyloctyl acetate', 'Decyl acetate', 'Octyl butyrate', 'Heptyl valerate', '3-Methylbutyl heptanoate', 'Heptyl 2-methylbutyrate', '2-Isopropyl-5-methylhexyl acetate', '2-Methylundecanoic acid', 'Pentyl heptanoate', 'Isobutyl octanoate', '(5R,8S)-5-Isopropyl-8-hydroxynonan-2-…	['C12H24O2', 'C12H24O2', 'C12H24O2', 'C12H24O2', 'C12H24O2', 'C12H24O2', 'C12H24O2', 'C12H24O2', 'C12H24O2', 'C12H24O2', 'C12H24O2', 'C12H24O2', 'C12H24O2', 'C12H24O2', 'C12H24O2', 'C12H24O2', 'C12H24O2', 'C12H24O2', 'C12H24O2', 'C12H24O2']	20	1.32023e+07	2.11736e+07	1.47942e+07	1.0142e+07	1.08312e+07	1.09962e+07	1.07107e+07	7.41846e+06	1.04797e+07	1.31203e+07	1.60235e+07	8.32505e+06	5.22288e+06	8.42272e+06	9.92489e+06	9.93353e+06	4.65262e+06	6.2225e+06	4.37805e+06	5.89154e+06	3.78211e+06	3.45498e+06	2.77754e+06		9.12668e+06	6.81123e+06	8.55615e+06	1.19573e+07	1.4372e+07	8.54269e+06	1.75142e+07	1.03954e+07
202.144	201.137	Capryloylglycine	C10H19NO3	['HMDB0000832', 'HMDB0013116', 'HMDB0041540', 'HMDB0059745', 'HMDB0257602']	['Capryloylglycine', 'Valproylglycine', 'N-(5-Methyl-3-oxohexyl)alanine', 'N-Acetylaminooctanoic acid', '1-Hydroxy-2,2,5,5-tetramethylpyrrolidine-3-carboxylic acid methyl ester']	['C10H19NO3', 'C10H19NO3', 'C10H19NO3', 'C10H19NO3', 'C10H19NO3']	5					['Q27144409', 'Q105286442', 'Q75063642', 'Q105313919']	['2-Octanamidoacetic acid', 'N-(5-Methyl-3-oxohexyl)alanine', '8(S)-Amino-2(R)-methyl-7-oxononanoic acid', '(1R,2S,3R,5R,8aR)-3-(hydroxymethyl)-5-methyl-1,2,3,5,6,7,8,8a-octahydroindolizine-1,2-diol']	['C10H19NO3', 'C10H19NO3', 'C10H19NO3', 'C10H19NO3']	4		2.24341e+06	2.05873e+06	2.34671e+06	3.2017e+06	2.87637e+06	2.99406e+06	2.47602e+06
202.18	201.173	N-(7-hydroxy-6-methyl-octyl)-acetamide	C11H23NO2									['Q105377919']	['N-(7-hydroxy-6-methyl-octyl)-acetamide']	['C11H23NO2']	1	6.38802e+07	1.10683e+08	7.75486e+07	9.03384e+07	1.21174e+08	1.18246e+08	1.14569e+08	9.03447e+07	2.28341e+07	2.37373e+07	2.76451e+07	4.66536e+07	2.4913e+07	3.61083e+07	3.4631e+07	3.30432e+07	3.11483e+07	2.82481e+07	1.74167e+07	3.42711e+07	2.13227e+07	3.17035e+07	3.18186e+07	11486926	4.0105e+07	3.21739e+07	3.57024e+07	5.04985e+07	5.33327e+07	4.74599e+07	7.78328e+07	5.74837e+07
202.986	201.979		C4H10O3S3													3.73594e+06	3.36098e+06	2.19299e+06	4.37834e+06			2.281e+06	3.04355e+06	5.37375e+06	4.70432e+06	4.38144e+06	4.5229e+06	4.01637e+06	4.78616e+06	4.09467e+06	4.04655e+06	3.64465e+06	3.16281e+06	2.90958e+06	2.35582e+06	2.41663e+06	3.4456e+06	3.26666e+06	3334019	2.65051e+06	5.21199e+06	2.64392e+06	4.89971e+06	3.78151e+06	4.36606e+06	2.76234e+06	4.10117e+06
203.107	202.099	6-Acetyl-2,2-dimethyl-2H-1-benzopyran	C13H14O2	['HMDB0030816', 'HMDB0031663', 'HMDB0259119']	['6-Acetyl-2,2-dimethyl-2H-1-benzopyran', '3-(3-Methylbutylidene)-1(3H)-isobenzofuranone', 'Tremetone']	['C13H14O2', 'C13H14O2', 'C13H14O2']	3					['Q67879834', 'Q18208345', 'Q105280200', 'Q82437399', 'Q82806863', 'Q27896926', 'Q105121397', 'Q77516076', 'Q105124460', 'Q105121657', 'Q105256632', 'Q105256630', 'Q105280199', 'Q105250405', 'Q105250404', 'Q75055106', 'Q105235273', 'Q105153827']	['1-(2,2-Dimethylchromen-6-yl)ethanone', 'Tremetone', '1-[(2S)-2-prop-1-en-2-yl-2,3-dihydro-1-benzofuran-5-yl]ethanone', '2-Senecioyl-4-vinylphenol', '2,2-Dimethyl-6-vinylchroman-4-one', 'Myrochromanone', '6-Methyl-2-prop-1-enyl-2,3-dihydrochromen-4-one', '3-(3-Methyl-3-buten-1-ynyl)-4-methoxybenzenemethanol', '(3S,4S,5E,11E)-trideca-1,5,11-trien-7,9-diyne-3,4-diol', '(5S)-3-[1-Methylene-5-methyl…	['C13H14O2', 'C13H14O2', 'C13H14O2', 'C13H14O2', 'C13H14O2', 'C13H14O2', 'C13H14O2', 'C13H14O2', 'C13H14O2', 'C13H14O2', 'C13H14O2', 'C13H14O2', 'C13H14O2', 'C13H14O2', 'C13H14O2', 'C13H14O2', 'C13H14O2', 'C13H14O2']	18		3.13469e+06		2.76391e+06	3.32805e+06	2.43863e+06	2.78118e+06		2.80362e+06	3.30122e+06	3.5072e+06	2.46077e+06	1.9792e+06	2.74905e+06		3.25266e+06				2.40441e+06					2.90863e+06				2.88165e+06		4.11896e+06	3.5399e+06
203.139	202.132	Alanylisoleucine	C9H18N2O3	['HMDB0028690', 'HMDB0028691', 'HMDB0028900', 'HMDB0028922', 'HMDB0094713', 'HMDB0242186', 'HMDB0251509', 'HMDB0304783']	['Alanylisoleucine', 'Alanylleucine', 'Isoleucyl-Alanine', 'Leucylalanine', 'N-Acetylisoputreanine', 'n2-Acetyl,n6-methyllysine', 'DL-Alanyl-DL-leucine', 'Leucyl-Alanine']	['C9H18N2O3', 'C9H18N2O3', 'C9H18N2O3', 'C9H18N2O3', 'C9H18N2O3', 'C9H18N2O3', 'C9H18N2O3', 'C9H18N2O3']	8					['Q82913082']	['dl-Alanyl-dl-leucine']	['C9H18N2O3']	1					4.41671e+06	1.04752e+07	6.53322e+06					6.43083e+06
204.44	610.3		C24H46N6O10S																													7.398e+06	9.25759e+06	8.94661e+06	9.9587e+06	6.88952e+06	6.0182e+06	7.37623e+06
205.002	203.994		C4H12O3S3													5.10385e+06	8.32974e+06	5.3878e+06	6.76166e+06	3.73122e+06	4.45691e+06	2.98125e+06	4.60191e+06	5.38091e+06	8.5982e+06	1.49124e+07	7.84549e+06	6.66188e+06	6.43256e+06	7.13087e+06	1.08671e+07	4.37148e+06	8.9731e+06	6.72218e+06	7.66423e+06	4.26787e+06	4.49906e+06	5.38419e+06	7.63957e+06	6.78332e+06	7.33884e+06	6.65428e+06	8.13868e+06	6.82396e+06	6.304e+06	7.28896e+06	8.7259e+06
205.019	204.012	3,4-Bis(trifluoromethyl)-1H-pyrazole		['HMDB0246017']	['3,4-Bis(trifluoromethyl)-1H-pyrazole']	['C5H2F6N2']	1															2.33913e+06		2.94018e+06	4.22694e+06			2.24111e+06	3.95612e+06		3.48253e+06		4.43353e+06	2.21637e+06												3.08365e+06	4.35201e+06
205.082	204.075	L-beta-aspartyl-L-alanine	C7H12N2O5	['HMDB0011162', 'HMDB0011667', 'HMDB0028683', 'HMDB0028746', 'HMDB0028819', 'HMDB0028840', 'HMDB0304774']	['L-beta-aspartyl-L-alanine', 'gamma-Glutamylglycine', 'Alanylaspartic acid', 'Aspartyl-Alanine', 'Glutamylglycine', 'Glycyl-Glutamate', 'Alanyl-Aspartic acid']	['C7H12N2O5', 'C7H12N2O5', 'C7H12N2O5', 'C7H12N2O5', 'C7H12N2O5', 'C7H12N2O5', 'C7H12N2O5']	7					['Q27140585', 'Q27144119', 'Q27144144', 'Q27144166', 'Q75063944']	['Glu-Gly', 'Ala-asp', 'Aspartylalanine', '5-L-Glutamylglycine', 'Trehalamine']	['C7H12N2O5', 'C7H12N2O5', 'C7H12N2O5', 'C7H12N2O5', 'C7H12N2O5']	5					2.97444e+06							2.35085e+06							2.88965e+06
205.086	204.079	Anofinic acid	C12H12O3	['HMDB0033303', 'HMDB0035095', 'HMDB0247286']	['Anofinic acid', '7-Ethoxy-4-methyl-2H-1-benzopyran-2-one', '7-Propoxy-chromen-2-one']	['C12H12O3', 'C12H12O3', 'C12H12O3']	3					['Q105162895', 'Q77563881', 'Q77560988', 'Q105008949', 'Q105181926', 'Q105179837', 'Q105190278', 'Q27105462', 'Q104252488', 'Q104389160', 'Q105329932', 'Q82280484', 'Q83127337', 'Q77375740', 'Q77513025', 'Q105260617', 'Q104202256', 'Q77493949', 'Q105008950', 'Q82836677', 'Q77520937', 'Q105178258', 'Q77518244', 'Q105327553', 'Q104982824', 'Q77310916', 'Q77491825', 'Q105206634', 'Q105206635', 'Q105…	['(4S)-4-methoxy-3,4-dihydronaphthalene-2-carboxylic acid', '2H-1-Benzopyran-6-carboxaldehyde, 3,4-dihydro-2,2-dimethyl-4-oxo-', '2,2-Dimethyl-2H-chromene-6-carboxylic acid', '10-Hydroxydeca-2,8-dien-4,6-diynyl acetate', '3-(7-Methoxy-1-benzofuran-5-yl)prop-2-en-1-ol', '2,2-Dimethylchromene-5-carboxylic acid', '2,5-Dimethyl-7-methoxychromone', '(Z)-3-butylidene-7-hydroxyphthalide', '(3Z)-3-butyli…	['C12H12O3', 'C12H12O3', 'C12H12O3', 'C12H12O3', 'C12H12O3', 'C12H12O3', 'C12H12O3', 'C12H12O3', 'C12H12O3', 'C12H12O3', 'C12H12O3', 'C12H12O3', 'C12H12O3', 'C12H12O3', 'C12H12O3', 'C12H12O3', 'C12H12O3', 'C12H12O3', 'C12H12O3', 'C12H12O3', 'C12H12O3', 'C12H12O3', 'C12H12O3', 'C12H12O3', 'C12H12O3', 'C12H12O3', 'C12H12O3', 'C12H12O3', 'C12H12O3', 'C12H12O3', 'C12H12O3', 'C12H12O3', 'C12H12O3', 'C…	38	2.29664e+06	4.86319e+06	3.28286e+06	2.95027e+06	5.45236e+06	5.4821e+06	4.1076e+06	3.2927e+06	4.65877e+06	8.26155e+06	8.30469e+06	4.86865e+06	2.22446e+06	4.08509e+06	4.48621e+06	6.61978e+06	2.04836e+06	3.56346e+06	2.94042e+06	2.7863e+06					3.04081e+06	3.4224e+06	3.25305e+06	5.83333e+06	6.56052e+06	3.57581e+06	7.91394e+06	4.89679e+06
205.097	204.09	L-Tryptophan	C11H12N2O2	['HMDB0000929', 'HMDB0013609', 'HMDB0013840', 'HMDB0014892', 'HMDB0030396', 'HMDB0060533', 'HMDB0060878', 'HMDB0060967', 'HMDB0246269', 'HMDB0253375']	['L-Tryptophan', 'D-Tryptophan', '3-Hydroxymethylantipyrine', 'Ethotoin', '(\\xc2\\xb1)-Tryptophan', 'Nirvanol', '4-Hydroxyantipyrine', 'S-nirvanol', '3h-Indole-3-propanoic acid,a-amino-', 'Idazoxan']	['C11H12N2O2', 'C11H12N2O2', 'C11H12N2O2', 'C11H12N2O2', 'C11H12N2O2', 'C11H12N2O2', 'C11H12N2O2', 'C11H12N2O2', 'C11H12N2O2', 'C11H12N2O2']	10					['Q104251652', 'Q115948214', 'Q115948215', 'Q105282369', 'Q105302959', 'Q27108521', 'Q105120023', 'Q105147807', 'Q105173949', 'Q77374939', 'Q105169190', 'Q110169773', 'Q115948370']	['Pegamine', '5-Amino-6,8-dimethoxyquinoline', '8-Amino-2-hydroxymethyl-6-methoxyquinoline', '(S)-3-Benzylpiperazine-2,5-dione', 'Pyrrolo(2,1-b)quinazoline-3,7-diol, 1,2,3,9-tetrahydro-, (R)-', 'Vasicinol', '(1S,9S)-7,11-diazatricyclo[7.3.1.02,7]trideca-2,4-diene-6,10-dione', '(S)-2-Amino-3-(1H-indol-2-yl)propanoic acid', '(1R)-2,3,4,9-tetrahydro-1H-pyrido[3,4-b]indole-1,6-diol', 'Banegasine', 'L…	['C11H12N2O2', 'C11H12N2O2', 'C11H12N2O2', 'C11H12N2O2', 'C11H12N2O2', 'C11H12N2O2', 'C11H12N2O2', 'C11H12N2O2', 'C11H12N2O2', 'C11H12N2O2', 'C11H12N2O2', 'C11H12N2O2', 'C11H12N2O2']	13					4.07866e+06	7.9622e+06	4.79725e+06	2.39007e+06	2.5926e+06	4.18914e+06	3.74105e+06	4.63484e+06				3.02363e+06	3.31221e+06	3.28096e+06		2.45813e+06	1.83605e+06		2.01191e+06				3.80091e+06	4.05997e+06		2.32397e+06	5.42582e+06
205.118	204.111	Serylvaline	C8H16N2O4	['HMDB0029052', 'HMDB0029136', 'HMDB0033891', 'HMDB0039948', 'HMDB0240347', 'HMDB0245695', 'HMDB0249649', 'HMDB0251887', 'HMDB0255097', 'HMDB0257672', 'HMDB0258077']	['Serylvaline', 'Valylserine', 'N6-Acetyl-5S-hydroxy-L-lysine', '3,4-Dihydroxy-2-hydroxymethyl-1-pyrrolidinepropanamide', 'N6-Carboxymethyllysine', 'N-(3-Amino-2-hydroxy-3-oxopropyl)-L-valine', 'Carboxy methyl lysine', 'epsilon-(Carboxymethyl)lysine', 'n-carboxymethyllysine', '2-[(2S)-2,6-Diaminohexanoyl]oxyacetic acid', '[(2S)-6-Amino-1-methoxy-1-oxohexan-2-yl]carbamic acid']	['C8H16N2O4', 'C8H16N2O4', 'C8H16N2O4', 'C8H16N2O4', 'C8H16N2O4', 'C8H16N2O4', 'C8H16N2O4', 'C8H16N2O4', 'C8H16N2O4', 'C8H16N2O4', 'C8H16N2O4']	11	['PCYC1239']	['4-methylene diaminopimelate']	['C11H18N3O6S1O4']	1	['Q110196031', 'Q105386311', 'Q105386310']	['3,4-Dihydroxy-2-hydroxymethyl-1-pyrrolidinepropanamide', 'N-(5-amino-4,6-dihydroxy-2-methyloxan-3-yl)acetamide', 'N-[(2R,3S,4R,5R,6S)-5-amino-4,6-dihydroxy-2-methyloxan-3-yl]acetamide']	['C8H16N2O4', 'C8H16N2O4', 'C8H16N2O4']	3						2.76282e+06	2.79823e+06					2.6063e+06
207.052	412.09	(+/-)-gelliusine D	C12H19F2N6O4PS									['Q104972446', 'Q105326160']	['(+/-)-gelliusine D', '(+/-)-Gelliusine E']	['C20H21BrN4O', 'C20H21BrN4O']	2			1.67889e+07					1.6094e+07				2.81636e+07	1.4093e+07				1.70965e+07	2.30221e+07	2.26091e+07		2.37991e+07	1.95726e+07	2.40313e+07	13009618		2.79356e+07	3.1184e+07
207.076	206.07		C10H10N2O3																	3.88246e+06	2.44831e+06	3.32319e+06			4.67527e+06						6.72494e+06	3.0695e+06		2.09732e+06				1.85969e+06
207.174	206.167	2,4-Di-tert-butylphenol	C14H22O	['HMDB0013816', 'HMDB0013825', 'HMDB0031737', 'HMDB0031738', 'HMDB0032397', 'HMDB0035245', 'HMDB0035631', 'HMDB0036023', 'HMDB0036024', 'HMDB0038130', 'HMDB0061831', 'HMDB0246281', 'HMDB0246557', 'HMDB0246948', 'HMDB0255918', 'HMDB0258848', 'HMDB0302818', 'HMDB0303117']	['2,4-Di-tert-butylphenol', '4-(1,1,3,3-Tetramethylbutyl)-phenol', 'delta-Methylionone', '3-Methyl-4-(2,6,6-trimethyl-2-cyclohexen-1-yl)-3-buten-2-one', 'Methyl-delta-ionone', '1-(2,6,6-Trimethyl-2-cyclohexen-1-yl)-1-penten-3-one', 'alpha-Irone', 'Etaspirene', '10-Isopropyl-2,7-dimethyl-1-oxaspiro[4.5]deca-3,6-diene', '1-(2,6,6-Trimethyl-1-cyclohexen-1-yl)-1-penten-3-one', '(Z)-alpha-Irone', '4-(…	['C14H22O', 'C14H22O', 'C14H22O', 'C14H22O', 'C14H22O', 'C14H22O', 'C14H22O', 'C14H22O', 'C14H22O', 'C14H22O', 'C14H22O', 'C14H22O', 'C14H22O', 'C14H22O', 'C14H22O', 'C14H22O', 'C14H22O', 'C14H22O']	18					['Q26840829', 'Q110204290', 'Q105227085', 'Q27294858', 'Q27268002', 'Q105344179', 'Q27288018', 'Q104938164', 'Q104938163', 'Q27275450', 'Q2204200', 'Q104254577', 'Q105138788', 'Q105197536', 'Q115948237', 'Q104987991', 'Q115948153', 'Q27160975', 'Q82107172', 'Q115947865', 'Q115947721', 'Q105309099', 'Q104667304', 'Q81989420', 'Q104987941', 'Q105018667', 'Q27160508', 'Q104391043', 'Q104914946', 'Q1…	['2,4-Di-tert-butylphenol', '3-Buten-2-one, 4-(2,5,6,6-tetramethyl-1(or 2)-cyclohexen-1-yl)-', '2-Naphthalenemethanol, decahydro-5-methylene-8-vinyl-', '(+)-beta-Irone', '2,3-Di-sec-butylphenol', 'Isobutyl thymyl ether', '2,5-Di-tert-butylphenol', 'Tetradeca-5,7,9,11-tetraen-1-ol', '5,7,9,11-Tetradecatetraene-1-ol', 'Madolin C', '3-Methyl-4-(2,6,6-trimethyl-2-cyclohexen-1-yl)-3-buten-2-one', '11-…	['C14H22O', 'C14H22O', 'C14H22O', 'C14H22O', 'C14H22O', 'C14H22O', 'C14H22O', 'C14H22O', 'C14H22O', 'C14H22O', 'C14H22O', 'C14H22O', 'C14H22O', 'C14H22O', 'C14H22O', 'C14H22O', 'C14H22O', 'C14H22O', 'C14H22O', 'C14H22O', 'C14H22O', 'C14H22O', 'C14H22O', 'C14H22O', 'C14H22O', 'C14H22O', 'C14H22O', 'C14H22O', 'C14H22O', 'C14H22O', 'C14H22O', 'C14H22O', 'C14H22O', 'C14H22O', 'C14H22O', 'C14H22O', 'C…	56	2.48397e+06	4.44783e+06	3.00493e+06	6.09522e+06	7.06772e+06	6.55879e+06	7.21568e+06	5.58471e+06	3.44967e+06	5.10498e+06	4.42062e+06	3.75876e+06	3.33353e+06	3.05879e+06	5.08862e+06	4.96498e+06	2.35349e+06	3.6813e+06	3.13784e+06	3.43089e+06	2.03226e+06	1.96186e+06	2.1252e+06		5.30075e+06	4.08332e+06	4.44134e+06	6.75785e+06	5.67245e+06	4.41643e+06	7.74855e+06	5.9424e+06
209.154	208.146	Eremopetasinorol	C13H20O2	['HMDB0029668', 'HMDB0031869', 'HMDB0034672', 'HMDB0034984', 'HMDB0035228', 'HMDB0036686', 'HMDB0036821', 'HMDB0036824', 'HMDB0037776', 'HMDB0038047', 'HMDB0038529', 'HMDB0040233', 'HMDB0041636', 'HMDB0246434', 'HMDB0302675', 'HMDB0303805', 'HMDB0303806']	['Eremopetasinorol', '(S,E)-Lyratol propanoate', '(5alpha,8beta,9beta)-5,9-Epoxy-3,6-megastigmadien-8-ol', '(5R,6S)-5,6-Epoxy-7-megastigmen-9-one', 'Theaspirone A', '2,2,6,7-Tetramethylbicyclo[4.3.0]nona-1(9),4-diene-7,8-diol', '3-Hydroxy-beta-ionone', 'Acetal R', '5,9:6,9-Diepoxy-3-megastigmene', 'Carvyl propionate', '5,9:6,9-Diepoxy-4-megastigmene', '2,3,5,6,8,8a-Hexahydro-2,5,5,8a-tetramethyl-…	['C13H20O2', 'C13H20O2', 'C13H20O2', 'C13H20O2', 'C13H20O2', 'C13H20O2', 'C13H20O2', 'C13H20O2', 'C13H20O2', 'C13H20O2', 'C13H20O2', 'C13H20O2', 'C13H20O2', 'C13H20O2', 'C13H20O2', 'C13H20O2', 'C13H20O2']	17	['PCYC2438', 'PCYC4287']	['3-hydroxy-&beta;-ionone', '3-hydroxy-9-apo-&delta;-caroten-9-one']	['C11H18N3O6S1O2', 'C11H18N3O6S1O2']	2	['Q105161592', 'Q82102387', 'Q27159719', 'Q82100221', 'Q77490292', 'Q105276967', 'Q115948460', 'Q105017766', 'Q104920143', 'Q104254108', 'Q104253616', 'Q104254109', 'Q105214172', 'Q77377309', 'Q72481490', 'Q82104762', 'Q27123998', 'Q104993768', 'Q82404353', 'Q115947386', 'Q115946435', 'Q104993765', 'Q104993767', 'Q67879779', 'Q105199816', 'Q105281241', 'Q105341922', 'Q105185892', 'Q105185893', 'Q…	['(+)-3-Oxo-alpha-ionol', '2-Cyclohexen-1-one, 4-(3-hydroxybutylidene)-3,5,5-trimethyl-', '3-Buten-2-one, 4-(2,2,6-trimethyl-7-oxabicyclo[4.1.0]hept-1-yl)-', 'CID 520684', 'beta-Ionone epoxide', '1-(4-Hydroxy-2,6,6-trimethylcyclohexen-1-yl)but-2-en-1-one', '4,6,10,10-Tetramethyl-5-oxatricyclo[4.4.0.0(1,4)]dec-2-en-7-ol', '(4R)-3,5,5-trimethyl-4-(3-oxobutyl)cyclohex-2-en-1-one', 'Lignyl acetate', …	['C13H20O2', 'C13H20O2', 'C13H20O2', 'C13H20O2', 'C13H20O2', 'C13H20O2', 'C13H20O2', 'C13H20O2', 'C13H20O2', 'C13H20O2', 'C13H20O2', 'C13H20O2', 'C13H20O2', 'C13H20O2', 'C13H20O2', 'C13H20O2', 'C13H20O2', 'C13H20O2', 'C13H20O2', 'C13H20O2', 'C13H20O2', 'C13H20O2', 'C13H20O2', 'C13H20O2', 'C13H20O2', 'C13H20O2', 'C13H20O2', 'C13H20O2', 'C13H20O2', 'C13H20O2', 'C13H20O2', 'C13H20O2', 'C13H20O2', 'C…	74	1.20984e+07	1.83769e+07	1.40251e+07	2.45134e+07	2.41433e+07	1.81651e+07	1.84308e+07	1.37224e+07	2.29671e+07	2.27214e+07	4.16586e+07	1.66113e+07	1.48525e+07	2.78025e+07	2.02435e+07	1.91734e+07	1.3445e+07	1.77308e+07	1.85839e+07	1.98924e+07	1.55127e+07	1.13522e+07	1.53996e+07	7.85018e+06	2.27346e+07	2.57679e+07	1.61743e+07	2.21118e+07	1.76726e+07	2.8481e+07	3.54198e+07	3.49488e+07
211.133	210.126	Jasmonic acid	C12H18O3	['HMDB0032797', 'HMDB0032871', 'HMDB0033102', 'HMDB0037104', 'HMDB0037135', 'HMDB0037642', 'HMDB0037735', 'HMDB0037816', 'HMDB0041573', 'HMDB0303804']	['Jasmonic acid', 'Sedanonic acid', 'Dihydro-3-(2-octenyl)-2,5-furandione', '(R)-8-Acetoxycarvotanacetone', '1-Benzyloxy-1-(2-methoxyethoxy)ethane', '4-(Butoxymethyl)-2-methoxyphenol', 'Isoamyl 2-furonpropionate', 'Dihydro-3-(1-octenyl)-2,5-furandione', '3-Ethenyl-2,5-dimethyl-4-oxohex-5-en-2-yl acetate', '7-Epijasmonic acid']	['C12H18O3', 'C12H18O3', 'C12H18O3', 'C12H18O3', 'C12H18O3', 'C12H18O3', 'C12H18O3', 'C12H18O3', 'C12H18O3', 'C12H18O3']	10	['PCYC1060', 'PCYC1975', 'PCYC2451']	['(+)-jasmonate', '(-)-jasmonate', '(+)-7-epi-jasmonate']	['C11H18N3O6S1O3', 'C11H18N3O6S1O3', 'C11H18N3O6S1O3']	3	['Q115948462', 'Q415311', 'Q105271149', 'Q105266081', 'Q27109026', 'Q105203570', 'Q83059589', 'Q105172132', 'Q105297852', 'Q105015400', 'Q77424409', 'Q75064149', 'Q105286412', 'Q77561919', 'Q77570698', 'Q104993370', 'Q77520626', 'Q105383612', 'Q105118042', 'Q105383614', 'Q82432697', 'Q105279870', 'Q105169097', 'Q105269278', 'Q105269277', 'Q105022771', 'Q77561236', 'Q105381856', 'Q104913554', 'Q10…	['Methyl 7-(2-furyl)heptanoate', 'Jasmonic acid', '[(E)-2-[(1S,2S,3S)-2-formyl-3-methylcyclopentyl]prop-1-enyl] acetate', '[(3S)-1-(furan-3-yl)-4-methylpentan-3-yl] acetate', '(+)-7-iso-Jasmonic acid', '5,6,6-Trimethoxy-2-prop-2-enylcyclohexa-1,3-diene', 'Miconidin', '(4aR)-4aalpha,8-Dimethyl-5alpha,8alpha-dihydroxy-1,2,4a,5,6,7,8,8abeta-octahydronaphthalene-2-one', '[(2S)-2-hydroxy-2-[(1R)-4-met…	['C12H18O3', 'C12H18O3', 'C12H18O3', 'C12H18O3', 'C12H18O3', 'C12H18O3', 'C12H18O3', 'C12H18O3', 'C12H18O3', 'C12H18O3', 'C12H18O3', 'C12H18O3', 'C12H18O3', 'C12H18O3', 'C12H18O3', 'C12H18O3', 'C12H18O3', 'C12H18O3', 'C12H18O3', 'C12H18O3', 'C12H18O3', 'C12H18O3', 'C12H18O3', 'C12H18O3', 'C12H18O3', 'C12H18O3', 'C12H18O3', 'C12H18O3', 'C12H18O3', 'C12H18O3', 'C12H18O3', 'C12H18O3', 'C12H18O3', 'C…	77		2.25265e+06			3.08833e+06											2.77291e+06
211.169	210.162	Linalyl propionate	C13H22O2	['HMDB0030425', 'HMDB0031014', 'HMDB0032052', 'HMDB0032098', 'HMDB0037286', 'HMDB0037307', 'HMDB0037390', 'HMDB0038249', 'HMDB0038258', 'HMDB0038291', 'HMDB0040232', 'HMDB0041554', 'HMDB0255390', 'HMDB0303224']	['Linalyl propionate', 'Methyl (2E,6Z)-dodecadienoate', 'alpha-Terpineol propanoate', 'Cepanone', 'Citral propylene glycol acetal', 'Propyl 2,4-decadienoate', 'Tsibulin 1', 'Isobornyl propionate', 'Neryl propionate', '2-Propenyl cyclohexanebutanoate', 'Octahydro-2,5,5,8a-tetramethyl-7H-1-benzopyran-7-one', 'Artemisyl propionate', '2-Nonyl-1,4-dioxine', '(+/-)-trans- and cis-4,8-Dimethyl-3,7-nonad…	['C13H22O2', 'C13H22O2', 'C13H22O2', 'C13H22O2', 'C13H22O2', 'C13H22O2', 'C13H22O2', 'C13H22O2', 'C13H22O2', 'C13H22O2', 'C13H22O2', 'C13H22O2', 'C13H22O2', 'C13H22O2']	14					['Q10869283', 'Q105143424', 'Q81986438', 'Q27274686', 'Q27277892', 'Q105361818', 'Q82104857', 'Q115947960', 'Q104254110', 'Q27144066', 'Q104375562', 'Q67879743', 'Q82854347', 'Q104977513', 'Q105292725', 'Q105338035', 'Q104992216', 'Q105140633', 'Q105143425', 'Q77506755', 'Q77379065', 'Q104375966', 'Q105378959', 'Q77374969', 'Q104193397', 'Q77492996', 'Q77422546', 'Q77514024', 'Q77378047', 'Q77484…	['Geranyl propionate', '2-Cyclohexen-1-one, 3-(3-hydroxybutyl)-2,4,4-trimethyl-', '4-(3-Hydroxybutyl)-3,5,5-trimethylcyclohex-2-en-1-one', 'Linalyl propionate', 'Neryl propionate', '(+)-3,9-Dihydroxy-4,7-megastigmadiene', 'Octahydro-2,5,5,8a-tetramethyl-7H-1-benzopyran-7-one', '4-(2,6,6-Trimethyl-cyclohex-1-enyl)-butyric acid', '4-(3-Hydroxybut-1-enyl)-3,5,5-trimethylcyclohex-3-enol', '(3E,5E)-tr…	['C13H22O2', 'C13H22O2', 'C13H22O2', 'C13H22O2', 'C13H22O2', 'C13H22O2', 'C13H22O2', 'C13H22O2', 'C13H22O2', 'C13H22O2', 'C13H22O2', 'C13H22O2', 'C13H22O2', 'C13H22O2', 'C13H22O2', 'C13H22O2', 'C13H22O2', 'C13H22O2', 'C13H22O2', 'C13H22O2', 'C13H22O2', 'C13H22O2', 'C13H22O2', 'C13H22O2', 'C13H22O2', 'C13H22O2', 'C13H22O2', 'C13H22O2', 'C13H22O2', 'C13H22O2', 'C13H22O2', 'C13H22O2', 'C13H22O2', 'C…	49		4.01957e+06	1.99018e+06	3.12435e+06	3.59091e+06	3.02015e+06	3.44494e+06	2.48809e+06	3.85709e+06	4.01107e+06	4.85604e+06	2.9231e+06			3.34061e+06	3.43274e+06		2.49293e+06		2.23862e+06					2.97144e+06		2.30055e+06	3.65602e+06	2.72124e+06	2.7407e+06	4.03304e+06	3.34574e+06
212.113	211.106		C7H17NO6													2.41882e+06	3.30609e+06	5.07838e+06		6.86158e+06	3.40356e+06	4.4419e+06	3.1174e+06	3.7925e+06	6.83695e+06	3.082e+06	5.28165e+06	3.35502e+06	5.11517e+06	3.58138e+06	4.44316e+06	3.67101e+06	4.96206e+06	5.36403e+06	5.34453e+06	3.54914e+06	2.75247e+06	3.53785e+06		4.07458e+06	4.45926e+06	6.2103e+06	4.25848e+06	8.84e+06	2.39394e+06	3.11528e+06	3.56199e+06
213.149	212.141	Cucurbic acid	C12H20O3	['HMDB0029388', 'HMDB0033601', 'HMDB0035085', 'HMDB0037326', 'HMDB0041572', 'HMDB0255710', 'HMDB0302747']	['Cucurbic acid', 'Dihydrojasmonic acid', 'Vulgarole', 'Traumatin', '3-Ethenyl-4-hydroxy-2,5-dimethylhex-5-en-2-yl acetate', 'Nontrial', '(+)-1,2-Epoxyneomenthyl acetate']	['C12H20O3', 'C12H20O3', 'C12H20O3', 'C12H20O3', 'C12H20O3', 'C12H20O3', 'C12H20O3']	7	['PCYC385', 'PCYC4470']	['(9Z)-12-oxo-dodec-9-enoate', 'traumatin']	['C11H18N3O6S1O3', 'C11H18N3O6S1O3']	2	['Q104254557', 'Q82190784', 'Q115947922', 'Q105032239', 'Q1143102', 'Q27109032', 'Q105213202', 'Q105159524', 'Q105015024', 'Q105015025', 'Q105226596', 'Q115948123', 'Q77368411', 'Q82878136', 'Q105266785', 'Q104169217', 'Q103813474', 'Q104909900', 'Q103816028', 'Q77500941', 'Q105192542', 'Q105159530', 'Q105137928', 'Q105157693', 'Q27257288', 'Q105340544', 'Q105157694', 'Q105159525', 'Q105159528', …	['[(2R)-1-hydroxy-5-methyl-2-prop-1-en-2-ylhex-4-enyl] acetate', '(2-Hydroxy-1,7,7-trimethylbicyclo[2.2.1]heptan-2-yl)acetic acid', '[3-Methyl-3-(4-methylpent-3-enyl)oxiran-2-yl]methyl acetate', '[(3R)-2-hydroxy-2-methyl-6-methylideneoct-7-en-3-yl] acetate', '(+)-Cucurbic acid', '(-)-9,10-Dihydrojasmonic acid', '(-)-7-Epi--9,10-dihydrojasmonic acid', '7-Isocucurbic acid', '(3E,6E)-2,6-Dimethyl-8-…	['C12H20O3', 'C12H20O3', 'C12H20O3', 'C12H20O3', 'C12H20O3', 'C12H20O3', 'C12H20O3', 'C12H20O3', 'C12H20O3', 'C12H20O3', 'C12H20O3', 'C12H20O3', 'C12H20O3', 'C12H20O3', 'C12H20O3', 'C12H20O3', 'C12H20O3', 'C12H20O3', 'C12H20O3', 'C12H20O3', 'C12H20O3', 'C12H20O3', 'C12H20O3', 'C12H20O3', 'C12H20O3', 'C12H20O3', 'C12H20O3', 'C12H20O3', 'C12H20O3', 'C12H20O3', 'C12H20O3', 'C12H20O3', 'C12H20O3', 'C…	63	3.11564e+06	4.68703e+06	3.39417e+06	4.16345e+06	6.38483e+06	5.63659e+06	5.34291e+06	3.66732e+06	3.31514e+06	4.36443e+06	4.60995e+06	3.17648e+06	2.70742e+06	3.75593e+06	4.21503e+06	5.03532e+06	2.51722e+06	3.17087e+06	2.93908e+06	2.47687e+06	2.24034e+06	1.95058e+06	2.3044e+06		3.50699e+06	2.5747e+06	3.57293e+06	4.70046e+06	4.24423e+06	3.62083e+06	5.19763e+06	4.44938e+06
213.185	212.178	10-Undecenyl acetate	C13H24O2	['HMDB0031017', 'HMDB0031028', 'HMDB0031741', 'HMDB0032792', 'HMDB0034286', 'HMDB0037187', 'HMDB0037226', 'HMDB0037626', 'HMDB0037907', 'HMDB0038078', 'HMDB0039805', 'HMDB0040451']	['10-Undecenyl acetate', 'Methyl (E)-2-dodecenoate', 'Coniferan', '(\\xc2\\xb1)-(E)-3-Methyl-4-decen-1-yl acetate', 'Ethyl 10-undecenoate', 'Rhodinyl propionate', 'Citronellyl propionate', '1-Ethylhexyl tiglate', '2,6,10,10-Tetramethyl-1-oxaspiro[4.5]decan-6-ol', '1,1-Diethoxy-2,6-nonadiene', '4-(3-Hydroxybutyl)-3,3,5-trimethylcyclohexanone', 'Oxacyclotetradecan-2-one']	['C13H24O2', 'C13H24O2', 'C13H24O2', 'C13H24O2', 'C13H24O2', 'C13H24O2', 'C13H24O2', 'C13H24O2', 'C13H24O2', 'C13H24O2', 'C13H24O2', 'C13H24O2']	12					['Q27282748', 'Q115946620', 'Q27155475', 'Q27269839', 'Q27159410', 'Q27294407', 'Q105027472', 'Q105212588', 'Q75065385', 'Q77569728', 'Q105024371', 'Q82740808', 'Q105027469', 'Q105240629', 'Q105205737', 'Q105222997', 'Q105222998', 'Q105194647', 'Q105024372', 'Q105265901', 'Q105003098', 'Q110170840', 'Q110170571']	['2-Tridecenoic acid', '2,4,4-Trimethyl-3-(3-hydroxybutyl)-2-cyclohexene-1-ol', 'cis-11-Methyl-2-dodecenoic acid', 'Citronellyl propionate', '(E)-11-methyldodec-2-enoic acid', 'Oxacyclotetradecan-2-one', '(1R)-4-[(3S)-3-hydroxybutyl]-3,5,5-trimethylcyclohex-3-en-1-ol', '(R)-3,7-Dimethyl-6-octen-1-ol propionate', '10-Methyldodecan-4-olide', '10-Methyldodecan-5-olide', '4-(2,2,6-Trimethyl-4-hydroxy…	['C13H24O2', 'C13H24O2', 'C13H24O2', 'C13H24O2', 'C13H24O2', 'C13H24O2', 'C13H24O2', 'C13H24O2', 'C13H24O2', 'C13H24O2', 'C13H24O2', 'C13H24O2', 'C13H24O2', 'C13H24O2', 'C13H24O2', 'C13H24O2', 'C13H24O2', 'C13H24O2', 'C13H24O2', 'C13H24O2', 'C13H24O2', 'C13H24O2', 'C13H24O2']	23	1.10688e+07	1.81827e+07	1.27132e+07	2.37153e+06	5.92298e+06	7.17609e+06	5.35597e+06	3.66151e+06	2.92671e+06	1.3621e+07	9.38714e+06	3.97511e+06	2.8029e+06	5.8531e+06	4.8909e+06	4.40193e+06		3.00273e+06	2.2217e+06	2.78142e+06					2.84612e+06	4.15078e+06	5.46943e+06	8.50025e+06	1.17637e+07	5.16095e+06	7.05826e+06	5.75266e+06
213.221	212.214	2-Tetradecanone	C14H28O	['HMDB0030924', 'HMDB0032432', 'HMDB0034283']	['2-Tetradecanone', '12-Methyltridecanal', 'Tetradecanal']	['C14H28O', 'C14H28O', 'C14H28O']	3					['Q115947681', 'Q6948297', 'Q27162006', 'Q82642584', 'Q105229959', 'Q105276008', 'Q110202263', 'Q77495283', 'Q77559377', 'Q104938811', 'Q82942332', 'Q105173231', 'Q105386400', 'Q105173234', 'Q115947657']	['Tetradec-9-en-1-ol', 'Tetradecanal', '2-Tetradecanone', 'Tetradec-10-en-1-ol', 'cis-7-Tetradecenol', 'E-2-Tetradecen-1-ol', 'Tetradec-2-en-1-ol', '11-Methyl-2-tridecanone', '3-Methyltridecan-4-one', 'Tetradec-5-en-3-ol', '5-Tetradecen-1-ol, (5Z)-', '6-Tetradecen-1-ol, (E)', '5E-Tetradecen-1-ol', 'Tetradec-6-en-1-ol', 'Tetradec-11-en-1-ol']	['C14H28O', 'C14H28O', 'C14H28O', 'C14H28O', 'C14H28O', 'C14H28O', 'C14H28O', 'C14H28O', 'C14H28O', 'C14H28O', 'C14H28O', 'C14H28O', 'C14H28O', 'C14H28O', 'C14H28O']	15	2.44787e+06	4.20325e+06	3.30323e+06	2.92892e+06	3.70323e+06	3.28978e+06	3.45671e+06	3.37886e+06	3.83376e+06	4.37902e+06	5.13334e+06	2.87419e+06	2.44077e+06	3.79452e+06	3.81821e+06	3.8463e+06		2.77854e+06	2.36913e+06	2.71922e+06	2.36134e+06				3.35429e+06	2.73341e+06	3.36397e+06	4.10439e+06	4.06629e+06	2.90162e+06	4.89751e+06	4.58085e+06
214.002	212.995		C5H11NO2S3													3.88704e+06			2.02876e+06		4.06118e+06		3.22932e+06	5.71077e+06	4.02934e+06	6.16128e+06	2.79383e+06		3.50068e+06	5.74733e+06	5.20048e+06	6.43242e+06	2.79438e+06	2.8735e+06	2.80713e+06	2.61366e+06	2.12872e+06	3.03614e+06	2830659	2.808e+06	2.30985e+06	2.35848e+06		2.48189e+06		2.83975e+06
214.09	213.082	2-(4-Methyl-5-thiazolyl)ethyl butanoate	C10H15NO2S	['HMDB0032418', 'HMDB0032422']	['2-(4-Methyl-5-thiazolyl)ethyl butanoate', '2-(4-Methyl-5-thiazolyl)ethyl isobutyrate']	['C10H15NO2S', 'C10H15NO2S']	2					['Q14853448', 'Q105328808']	['N-Butylbenzenesulfonamide', '2-Butylbenzenesulfonamide']	['C10H15NO2S', 'C10H15NO2S']	2	1.83875e+06	3.07202e+06	1.9641e+06
215.139	214.132	Dethiobiotin	C10H18N2O3	['HMDB0003581', 'HMDB0029030', 'HMDB0029135', 'HMDB0258846']	['Dethiobiotin', 'Prolyl-Valine', 'Valylproline', 'Tert-butyl N-[2-(prop-2-enamido)ethyl]carbamate']	['C10H18N2O3', 'C10H18N2O3', 'C10H18N2O3', 'C10H18N2O3']	4	['PCYC289']	['dethiobiotin']	['C11H18N3O6S1O3']	1	['Q27102028', 'Q27094671', 'Q103818794', 'Q77483715', 'Q104991399', 'Q104197453', 'Q105256324']	['Desthiobiotin', 'Dethiobiotin', "N'-acetyl-N-hex-1-enyl-2-hydroxyacetohydrazide", "N-((1Z)-1-Hexenyl)-N'-acetyl-2-hydroxyacetic acid hydrazide", 'Geralcin E', '3-Hydroxy-3-methyl-2-(2-methylpropyl)-5-oxopyrrolidine-2-carboxamide', 'Monascustin']	['C10H18N2O3', 'C10H18N2O3', 'C10H18N2O3', 'C10H18N2O3', 'C10H18N2O3', 'C10H18N2O3', 'C10H18N2O3']	7						5.83203e+06	4.08035e+06					3.58647e+06
215.201	214.193	Tridecanoic acid	C13H26O2	['HMDB0000910', 'HMDB0029552', 'HMDB0031018', 'HMDB0032211', 'HMDB0034140', 'HMDB0036217', 'HMDB0036219', 'HMDB0037311', 'HMDB0038729', 'HMDB0059900', 'HMDB0061828', 'HMDB0061829', 'HMDB0304761']	['Tridecanoic acid', 'Ethyl undecanoate', 'Methyl dodecanoate', 'Decanal propyleneglycol acetal', 'Octyl 3-methylbutanoate', 'Pentyl octanoate', 'Octyl 2-methylbutyrate', 'Decyl propionate', '3-Methylbutyl octanoate', 'Propyl decanoate', '9-Methyldodecanoic acid', 'Isopropyl dodecanoic acid', '11-Methyldodecanoic acid']	['C13H26O2', 'C13H26O2', 'C13H26O2', 'C13H26O2', 'C13H26O2', 'C13H26O2', 'C13H26O2', 'C13H26O2', 'C13H26O2', 'C13H26O2', 'C13H26O2', 'C13H26O2', 'C13H26O2']	13					['Q419857', 'Q27159671', 'Q27287011', 'Q82864591', 'Q105122609', 'Q104923540', 'Q82416378', 'Q82855130', 'Q27158139', 'Q27146900', 'Q83076283', 'Q27265902', 'Q11735352', 'Q105347402', 'Q105350085', 'Q27255703', 'Q105024778', 'Q82204257', 'Q27160509']	['Tridecanoic acid', 'Methyl dodecanoate', 'Ethyl undecanoate', '2-Ethylundecanoic acid', '[(2R,3S,4S)-3,4-dimethylheptan-2-yl] butanoate', 'octyl (2R)-2-methylbutanoate', '1-Hydroxytridecan-2-one', '2-Methyldodecanoic acid', '10-Methyldodecanoic acid', 'Isotridecanoic acid', 'Octyl valerate', 'Undecyl acetate', '3-Methylbutyl octanoate', '(+)-10-Methyllauric acid', '(3S,5R,6S,9R)-Megastigmane-3,…	['C13H26O2', 'C13H26O2', 'C13H26O2', 'C13H26O2', 'C13H26O2', 'C13H26O2', 'C13H26O2', 'C13H26O2', 'C13H26O2', 'C13H26O2', 'C13H26O2', 'C13H26O2', 'C13H26O2', 'C13H26O2', 'C13H26O2', 'C13H26O2', 'C13H26O2', 'C13H26O2', 'C13H26O2']	19	6.57961e+06	8.99956e+06	6.51993e+06	5.07912e+06	5.0832e+06	5.29918e+06	4.82538e+06	3.98339e+06	6.21411e+06	6.9129e+06	6.67434e+06	4.53367e+06	3.32766e+06	4.42864e+06	5.24902e+06	5.23162e+06	3.48963e+06	3.72943e+06	2.70956e+06	3.08491e+06	2.3708e+06	2.10112e+06	2.11064e+06		5.15606e+06	3.97677e+06	4.42327e+06	5.10618e+06	6.06793e+06	4.05953e+06	8.08143e+06	5.00088e+06
216.159	215.152	N-Nonanoylglycine	C11H21NO3	['HMDB0013279', 'HMDB0246904', 'HMDB0253144']	['N-Nonanoylglycine', 'Ethyl butylacetylaminopropionate', 'Hexaminolevulinate']	['C11H21NO3', 'C11H21NO3', 'C11H21NO3']	3					['Q27144674', 'Q5973365']	['N-Nonanoylglycine', 'Ethyl butylacetylaminopropionate']	['C11H21NO3', 'C11H21NO3']	2		2.30374e+06			2.61928e+06
217.002	215.995		C5H12O3S3													2.18143e+06	3.06688e+06		4.89202e+06	2.61664e+06	3.15692e+06	2.75194e+06	2.93179e+06	7.68008e+06	5.55412e+06	5.6798e+06	3.20757e+06	3.19991e+06	3.71706e+06	4.48416e+06	4.24203e+06	2.96274e+06	3.35785e+06	2.54148e+06	2.53254e+06	2.23053e+06	2.62947e+06	2.23141e+06	2.73967e+06	3.10218e+06	3.73971e+06	2.8742e+06	5.56887e+06	5.23736e+06	3.92435e+06	3.44429e+06	4.32402e+06
217.105	194.115	Tetraethylene glycol	C8H18O5	['HMDB0094708']	['Tetraethylene glycol']	['C8H18O5']	1					['Q105196464', 'Q77494702']	['(2S,4S)-4-(hydroxymethyl)-5-methylhexane-1,2,4,5-tetrol', '(2R,3R,4R,5R)-6-methylheptane-1,2,3,4,5-pentol']	['C8H18O5', 'C8H18O5']	2		3.45846e+06		2.36707e+06	3.73623e+06	4.72813e+06	3.62393e+06		4.29259e+06		3.94249e+06	2.29887e+06		1.80765e+07	2.97853e+06	4.02092e+06	5.2752e+06	2.93372e+06	3.29322e+06	3.19102e+06	8.34062e+06	2.24864e+06	2.67667e+06		2.23091e+06			3.57039e+06	2.60975e+06		4.35963e+06	2.82987e+06
217.155	216.147	Valylvaline	C10H20N2O3	['HMDB0029140']	['Valylvaline']	['C10H20N2O3']	1					['Q104197652', 'Q105260716']	['3-Hydroxybutan-2-ylimino-(3-hydroxyhex-1-enyl)-oxidoazanium', 'Maniwamycin C']	['C10H20N2O3', 'C10H20N2O3']	2						2.8535e+06	2.45002e+06
218.175	217.168	C(Ccc)C(O)(C[N+](C)(C)C)CC([O-])=O	C11H23NO3	['HMDB0249478']	['C(Ccc)C(O)(C[N+](C)(C)C)CC([O-])=O']	['C11H23NO3']	1										2.78465e+06		2.33895e+06	3.21352e+06	3.16988e+06	2.6553e+06
218.981	217.974		C4H10O4S3													4.4718e+08	2.26338e+08	1.94201e+08	4.84168e+08	5.99681e+07	8.73043e+07	8.79519e+07	2.56299e+08	2.75639e+08	3.02054e+08	4.22973e+08	2.63534e+08	4.05488e+08	2.36364e+08	4.64727e+08	3.88906e+08	2.48231e+08	2.2045e+08	1.46223e+08	1.5414e+08	2.87786e+08	3.41928e+08	1.36412e+08	421653312	2.36541e+08	4.92392e+08	2.52925e+08	4.33767e+08	2.41236e+08	3.7038e+08	7.92538e+07	3.02804e+08
219.018	218.01		C5H14O3S3													3.89572e+06	2.73228e+06	2.87281e+06	5.38459e+06	5.33211e+06	1.29171e+07	5.22196e+06	7.73599e+06	1.46916e+07	1.26271e+07	1.23418e+07	7.67413e+06	4.21002e+06	9.86066e+06	1.00704e+07	1.18078e+07	9.73722e+06	7.03939e+06	6.75435e+06	4.28852e+06	5.34308e+06	5.14835e+06	5.05076e+06	4.06905e+06	9.24201e+06	6.69209e+06	5.78126e+06	7.46558e+06	6.37545e+06	6.19753e+06	7.73917e+06	5.18751e+06
219.022	218.015		C10H6N2O2S																								2.33352e+06						3.10442e+06	2.77462e+06	2.47697e+06
219.027	180.063	D-Glucose	C6H12O6	['HMDB0000122', 'HMDB0000143', 'HMDB0000169', 'HMDB0000211', 'HMDB0000346', 'HMDB0000660', 'HMDB0001151', 'HMDB0001266', 'HMDB0003345', 'HMDB0003418', 'HMDB0003449', 'HMDB0006088', 'HMDB0012326', 'HMDB0032222', 'HMDB0033704', 'HMDB0034220', 'HMDB0062138', 'HMDB0062473', 'HMDB0240207', 'HMDB0240208', 'HMDB0240209', 'HMDB0240210', 'HMDB0240211', 'HMDB0242534', 'HMDB0242761', 'HMDB0246950', 'HMDB024…	['D-Glucose', 'D-Galactose', 'D-Mannose', 'myo-Inositol', '3-Deoxyarabinohexonic acid', 'D-Fructose', 'Allose', 'L-Sorbose', 'alpha-D-Glucose', 'D-Tagatose', 'beta-D-Galactose', 'scyllo-Inositol', 'L-Gulose', 'Dihydroxyacetone (dimer)', 'L-Galactose', 'Levoinositol', 'muco-Inositol', 'Glycoprotein-phospho-D-mannose', 'epi-Inositol', 'neo-Inositol', 'D-chiro-Inositol', 'cis-Inositol', 'allo-Inosit…	['C6H12O6', 'C6H12O6', 'C6H12O6', 'C6H12O6', 'C6H12O6', 'C6H12O6', 'C6H12O6', 'C6H12O6', 'C6H12O6', 'C6H12O6', 'C6H12O6', 'C6H12O6', 'C6H12O6', 'C6H12O6', 'C6H12O6', 'C6H12O6', 'C6H12O6', 'C6H12O6', 'C6H12O6', 'C6H12O6', 'C6H12O6', 'C6H12O6', 'C6H12O6', 'C6H12O6', 'C6H12O6', 'C6H12O6', 'C6H12O6', 'C6H12O6', 'C6H12O6', 'C6H12O6', 'C6H12O6', 'C6H12O6']	32	['PCYC130', 'PCYC465', 'PCYC563', 'PCYC656', 'PCYC830', 'PCYC1136', 'PCYC1261', 'PCYC1711', 'PCYC1735', 'PCYC1918', 'PCYC1987', 'PCYC2036', 'PCYC2131', 'PCYC2267', 'PCYC2288', 'PCYC2366', 'PCYC2411', 'PCYC2949', 'PCYC3217', 'PCYC3419', 'PCYC4219', 'PCYC4361', 'PCYC4533']	['aldehydo-D-galactose', 'keto-D-fructose', 'aldehydo-D-glucose', 'L-glucose', '&beta;-D-glucopyranose', '&beta;-D-galactopyranose', '&beta;-L-galactopyranose', '&alpha;-D-galactopyranose', '&beta;-D-mannopyranose', 'hamamelose', 'myo-inositol', '&alpha;-D-mannopyranose', 'scyllo-inositol', '&alpha;-L-galactopyranose', '&beta;-D-altrose', 'epi-inositol', '&alpha;-D-altrose', '1D-chiro-inositol', …	['C11H18N3O6S1O6', 'C11H18N3O6S1O6', 'C11H18N3O6S1O6', 'C11H18N3O6S1O6', 'C11H18N3O6S1O6', 'C11H18N3O6S1O6', 'C11H18N3O6S1O6', 'C11H18N3O6S1O6', 'C11H18N3O6S1O6', 'C11H18N3O6S1O6', 'C11H18N3O6S1O6', 'C11H18N3O6S1O6', 'C11H18N3O6S1O6', 'C11H18N3O6S1O6', 'C11H18N3O6S1O6', 'C11H18N3O6S1O6', 'C11H18N3O6S1O6', 'C11H18N3O6S1O6', 'C11H18N3O6S1O6', 'C11H18N3O6S1O6', 'C11H18N3O6S1O6', 'C11H18N3O6S1O6', 'C…	23	['Q27102217', 'Q122043', 'Q27106307', 'Q23905964', 'Q21036645', 'Q27117234', 'Q407997', 'Q105311103', 'Q335208', 'Q27117223', 'Q27464566', 'Q115950208', 'Q378611', 'Q23905968', 'Q23905965', 'Q423198', 'Q27126749', 'Q181381', 'Q27103808', 'Q424248', 'Q27117238', 'Q27103248', 'Q27139932', 'Q105235599', 'Q27103775', 'Q414089', 'Q105153013', 'Q107541986', 'Q104937092', 'Q63390501', 'Q423207', 'Q42321…	['(2R,3S,4S,5R)-2,3,4,5,6-pentahydroxyhexanal', 'D-(-)-Fructose', 'D-Galactose', 'D-Glucose', '(2R,3S,4R,5R)-2,3,4,5,6-pentahydroxyhexanal', 'D-Fructose', 'Inositol', 'alpha-D-Talopyranose', 'D-Mannose', '(2S,3S,4R,5R)-2,3,4,5,6-pentahydroxyhexanal', 'alpha-D-Psicofuranose', 'D-Psicose', 'L-(-)-Sorbose', '(2R,3R,4S,5S,6R)-6-(hydroxymethyl)oxane-2,3,4,5-tetrol', '(2S,3R,4S,5S,6R)-6-(hydroxymethyl)…	['C6H12O6', 'C6H12O6', 'C6H12O6', 'C6H12O6', 'C6H12O6', 'C6H12O6', 'C6H12O6', 'C6H12O6', 'C6H12O6', 'C6H12O6', 'C6H12O6', 'C6H12O6', 'C6H12O6', 'C6H12O6', 'C6H12O6', 'C6H12O6', 'C6H12O6', 'C6H12O6', 'C6H12O6', 'C6H12O6', 'C6H12O6', 'C6H12O6', 'C6H12O6', 'C6H12O6', 'C6H12O6', 'C6H12O6', 'C6H12O6', 'C6H12O6', 'C6H12O6', 'C6H12O6', 'C6H12O6', 'C6H12O6', 'C6H12O6', 'C6H12O6', 'C6H12O6', 'C6H12O6', 'C…	42	8.10688e+06	1.3943e+07	4.80083e+07	6.80425e+06	7.07179e+07	5.90815e+07	3.93885e+07	3.61441e+07	1.78385e+07	6.64385e+07	3.65512e+07	9.19152e+07	2.91359e+07	3.47974e+07	2.68304e+07	6.11366e+07	4.02873e+07	1.27003e+08	1.19861e+08	9.79846e+07	5.9299e+07	4.70863e+07	6.94618e+07	24626514	7.42467e+07	3.87584e+07	6.31679e+07	1.69768e+07	3.02374e+07	6.08561e+07	6.42858e+07	3.95489e+07
219.134	218.127	Meprobamate	C9H18N2O4	['HMDB0014515', 'HMDB0028916', 'HMDB0028938', 'HMDB0029042', 'HMDB0029043', 'HMDB0029074', 'HMDB0029137', 'HMDB0033675', 'HMDB0041313', 'HMDB0242765', 'HMDB0243495', 'HMDB0249659', 'HMDB0251886', 'HMDB0254691', 'HMDB0255289', 'HMDB0258242', 'HMDB0304791']	['Meprobamate', 'Isoleucyl-Serine', 'Leucyl-Serine', 'Serylisoleucine', 'Serylleucine', 'Threonylvaline', 'Valylthreonine', 'L-Lysopine', 'Pantothenamide', '(2R)-2-Amino-2-[[(1S)-1-carboxyethyl]amino]-4-methylpentanoic acid', 'N(6)-(1-Carboxyethyl)-L-lysine', 'Carboxyethyllysine', 'epsilon-(Carboxyethyl)lysine', '1,3-Propanediol, 2,2-diethyl-, dicarbamate', 'N(epsilon)-(carboxyethyl)lysine', 'Ser…	['C9H18N2O4', 'C9H18N2O4', 'C9H18N2O4', 'C9H18N2O4', 'C9H18N2O4', 'C9H18N2O4', 'C9H18N2O4', 'C9H18N2O4', 'C9H18N2O4', 'C9H18N2O4', 'C9H18N2O4', 'C9H18N2O4', 'C9H18N2O4', 'C9H18N2O4', 'C9H18N2O4', 'C9H18N2O4', 'C9H18N2O4']	17													7.06272e+06	1.28828e+07	8.95261e+06					8.44711e+06						2.49326e+06
219.174	218.167	Nookatone	C15H22O	['HMDB0013687', 'HMDB0035081', 'HMDB0035082', 'HMDB0035643', 'HMDB0035657', 'HMDB0035747', 'HMDB0035786', 'HMDB0035835', 'HMDB0036071', 'HMDB0036109', 'HMDB0036201', 'HMDB0036443', 'HMDB0036667', 'HMDB0036718', 'HMDB0036733', 'HMDB0036797', 'HMDB0036813', 'HMDB0037000', 'HMDB0037061', 'HMDB0037068', 'HMDB0038164', 'HMDB0038187', 'HMDB0038195', 'HMDB0038200', 'HMDB0038201', 'HMDB0038215', 'HMDB003…	['Nookatone', '(5alpha,10alpha)-3,7(11)-Eudesmadien-2-one', '(5beta,7beta,10beta)-3,11-Eudesmadien-2-one', 'beta-Sinensal', 'Solavetivone', 'Patchoulenone', 'Valerenal', 'Furanoeremophilane', 'Dendrolasin', '1,3,5-Bisabolatrien-10-one', '(E)-10,11-Dihydro-alpha-atlantone', 'Rotundone', 'Zerumbone', 'beta-Santalal', 'Vulgarone A', 'Mustakone', 'alpha-Santalal', 'alpha-Turmerone', '(+)-4,11-Eudesma…	['C15H22O', 'C15H22O', 'C15H22O', 'C15H22O', 'C15H22O', 'C15H22O', 'C15H22O', 'C15H22O', 'C15H22O', 'C15H22O', 'C15H22O', 'C15H22O', 'C15H22O', 'C15H22O', 'C15H22O', 'C15H22O', 'C15H22O', 'C15H22O', 'C15H22O', 'C15H22O', 'C15H22O', 'C15H22O', 'C15H22O', 'C15H22O', 'C15H22O', 'C15H22O', 'C15H22O', 'C15H22O', 'C15H22O', 'C15H22O', 'C15H22O', 'C15H22O', 'C15H22O', 'C15H22O', 'C15H22O', 'C15H22O', 'C…	40	['PCYC632', 'PCYC1989', 'PCYC2603', 'PCYC3641', 'PCYC4528']	['germacra-1(10),4,11(13)-trien-12-al', 'zerumbone', '(4S)-4-(5,5-dimethylcyclohex-1-en-1-yl)cyclohex-1-ene-1-carbaldehyde', 'solavetivone', 'artemisinic aldehyde']	['C11H18N3O6S1O1', 'C11H18N3O6S1O1', 'C11H18N3O6S1O1', 'C11H18N3O6S1O1', 'C11H18N3O6S1O1']	5	['Q82976182', 'Q82815908', 'Q82891382', 'Q104375316', 'Q67879911', 'Q104667227', 'Q67880136', 'Q104375795', 'Q105145907', 'Q67880033', 'Q104910882', 'Q27108304', 'Q15410959', 'Q72461262', 'Q77309863', 'Q417896', 'Q104402103', 'Q104254445', 'Q104375963', 'Q104375811', 'Q67879693', 'Q82977827', 'Q105159764', 'Q27149763', 'Q105248301', 'Q105387198', 'Q27108641', 'Q27108620', 'Q67879721', 'Q72470562'…	['Aristolone', '6-Methyl-5-(3-methylphenyl)heptan-2-one', '6-Methyl-2-(4-methylphenyl)hept-5-en-2-ol', '(+)-Nuciferol', 'Helifolen-15-al', '(2E)-2-Methyl-6-(4-methylphenyl)-2-hepten-1-ol', 'trans-Nuciferol', '1-Naphthalenol, 5,6,7,8-tetrahydro-2,5-dimethyl-8-(1-methylethyl)-', '(1S,2S,7R,8S)-2,6,6,11-tetramethyltricyclo[5.4.0.02,8]undec-10-en-9-one', 'Occidol', '(S)-1,2,3,4-Tetrahydro-alpha,alpha…	['C15H22O', 'C15H22O', 'C15H22O', 'C15H22O', 'C15H22O', 'C15H22O', 'C15H22O', 'C15H22O', 'C15H22O', 'C15H22O', 'C15H22O', 'C15H22O', 'C15H22O', 'C15H22O', 'C15H22O', 'C15H22O', 'C15H22O', 'C15H22O', 'C15H22O', 'C15H22O', 'C15H22O', 'C15H22O', 'C15H22O', 'C15H22O', 'C15H22O', 'C15H22O', 'C15H22O', 'C15H22O', 'C15H22O', 'C15H22O', 'C15H22O', 'C15H22O', 'C15H22O', 'C15H22O', 'C15H22O', 'C15H22O', 'C…	381		2.2166e+06	2.29115e+06		3.9015e+06	3.98758e+06	3.10507e+06					3.80243e+06						3.5341e+06	3.72042e+06	2.51789e+06						2.18238e+06					2.99826e+06	2.59667e+06
219.211	218.203	(3E,7E)-4,8,12-Trimethyl-1,3,7,11-tridecatetraene	C16H26	['HMDB0034498', 'HMDB0037740']	['(3E,7E)-4,8,12-Trimethyl-1,3,7,11-tridecatetraene', '1,2-Dimethyl-4-(6-methyl-4-heptenyl)-1,3-cyclohexadiene']	['C16H26', 'C16H26']	2	['PCYC3941']	['(3E,7E)-4,8,12-trimethyltrideca-1,3,7,11-tetraene']	['C11H18N3O6S1H26']	1	['Q104667232', 'Q27159764', 'Q27144612', 'Q104375612', 'Q105157310', 'Q110078698', 'Q105273321', 'Q105273319', 'Q105273320', 'Q105155182', 'Q105155183', 'Q105186821', 'Q105246163', 'Q105011302', 'Q105006133', 'Q105224614', 'Q2901351', 'Q105350457', 'Q105160878', 'Q105023285', 'Q115951371']	['1-Ethenyl-1,2-dimethyl-4-propan-2-ylidene-2-prop-1-en-2-ylcyclohexane', '3-Phenyldecane', '(3E,7E)-4,8,12-trimethyltrideca-1,3,7,11-tetraene', 'Hexadecatetraene', '1-tert-butyl-7-methyl-4-methylidene-2,3,4a,5,6,8a-hexahydro-1H-naphthalene', '4,8,12-Trimethyltrideca-1,3,7,11-tetraene', '(Z,Z)-3,4,7,11-Tetramethyl-1,3,6,10-dodecatetraene', 'z,e-3,4,7,11-Tetramethyl-1,3,6,10-dodecatetraene', '3,4,…	['C16H26', 'C16H26', 'C16H26', 'C16H26', 'C16H26', 'C16H26', 'C16H26', 'C16H26', 'C16H26', 'C16H26', 'C16H26', 'C16H26', 'C16H26', 'C16H26', 'C16H26', 'C16H26', 'C16H26', 'C16H26', 'C16H26', 'C16H26', 'C16H26']	21							2.20585e+06				3.31096e+06	2.4179e+06				2.87348e+06											2.22176e+06				4.07298e+06	2.86376e+06
220.069	219.061		C6H13N5S2															2.3421e+06																5.41523e+06						2.80063e+06						4.33576e+06
220.997	219.99		C4H12O4S3													1.78994e+07	1.44779e+07	1.15429e+07	2.69456e+07	1.95283e+07	4.1903e+07	2.18536e+07	3.4673e+07	6.55513e+07	4.46059e+07	5.0527e+07	3.08353e+07	2.27043e+07	4.09539e+07	4.20794e+07	4.39966e+07	3.90859e+07	3.15079e+07	2.90736e+07	2.11572e+07	2.44841e+07	2.5214e+07	2.56872e+07	22994046	3.11291e+07	3.1267e+07	2.10817e+07	2.60875e+07	2.42203e+07	2.21219e+07	2.47835e+07	2.86484e+07
221.117	220.11	1-(5-Acetyl-2-hydroxyphenyl)-3-methyl-1-butanone	C13H16O3	['HMDB0032589', 'HMDB0037492', 'HMDB0040424', 'HMDB0061823', 'HMDB0061942', 'HMDB0256742', 'HMDB0259397']	['1-(5-Acetyl-2-hydroxyphenyl)-3-methyl-1-butanone', 'Ethyl methyl-p-tolylglycidate', 'Ethyl 2-benzylacetoacetate', '3-Hexenyl salicylic acid', 'cis-3-Hexenyl salicylate', 'Precocene II', 'Ulinastatin']	['C13H16O3', 'C13H16O3', 'C13H16O3', 'C13H16O3', 'C13H16O3', 'C13H16O3', 'C13H16O3']	7					['Q27160480', 'Q82410773', 'Q105221521', 'Q104400354', 'Q105216297', 'Q104941017', 'Q105216296', 'Q104941025', 'Q104986790', 'Q27104316', 'Q105300137', 'Q105300138', 'Q105300132', 'Q105133355', 'Q105155736', 'Q105155734', 'Q83008045', 'Q105200245', 'Q27136646', 'Q27136645', 'Q105118873', 'Q105027677', 'Q105287363', 'Q105287365', 'Q105027678', 'Q83046019', 'Q104946138', 'Q104396993', 'Q105027675',…	['3-Hexenyl salicylate', '1-(5-Acetyl-2-hydroxyphenyl)-3-methylbutan-1-one', 'Dihydrodemethylsorbicillin', 'Sohirnone A', '6-[(1S)-1-hydroxyethyl]-2,2-dimethyl-3H-chromen-4-one', '1-[2-hydroxy-5-[(1R)-1-hydroxyethyl]phenyl]-3-methylbut-2-en-1-one', '6-[(1R)-1-hydroxyethyl]-2,2-dimethyl-3H-chromen-4-one', '1-[2-hydroxy-5-[(1S)-1-hydroxyethyl]phenyl]-3-methylbut-2-en-1-one', '(2R)-5,7-dimethoxy-2,8…	['C13H16O3', 'C13H16O3', 'C13H16O3', 'C13H16O3', 'C13H16O3', 'C13H16O3', 'C13H16O3', 'C13H16O3', 'C13H16O3', 'C13H16O3', 'C13H16O3', 'C13H16O3', 'C13H16O3', 'C13H16O3', 'C13H16O3', 'C13H16O3', 'C13H16O3', 'C13H16O3', 'C13H16O3', 'C13H16O3', 'C13H16O3', 'C13H16O3', 'C13H16O3', 'C13H16O3', 'C13H16O3', 'C13H16O3', 'C13H16O3', 'C13H16O3', 'C13H16O3', 'C13H16O3', 'C13H16O3', 'C13H16O3', 'C13H16O3', 'C…	68	2.5484e+06	3.61112e+06	3.0064e+06	3.85784e+06	3.91079e+06	3.46598e+06	2.95935e+06	2.57987e+06	4.72193e+06	5.3626e+06	6.60113e+06	2.33558e+06	2.98642e+06	4.00047e+06	4.04279e+06	4.37778e+06	3.09035e+06	2.9272e+06	2.41624e+06	2.93207e+06	3.07641e+06	2.11687e+06			5.47175e+06	3.96325e+06	3.45505e+06	6.25441e+06	5.55414e+06	4.6195e+06	5.82929e+06	5.49408e+06
223.065	222.058	8-Chloro-6-chloromethyl-2-methyl-2,6-octadiene-1-ol	C10H16Cl2O									['Q105291730', 'Q105386135', 'Q105291731', 'Q105386136']	['8-Chloro-6-chloromethyl-2-methyl-2,6-octadiene-1-ol', '(3R,6Z)-8-chloro-6-(chloromethyl)-2-methylocta-1,6-dien-3-ol', '8-Chloro-6-(chloromethyl)-2-methylocta-2,6-dien-1-ol', '8-Chloro-6-(chloromethyl)-2-methylocta-1,6-dien-3-ol']	['C10H16Cl2O', 'C10H16Cl2O', 'C10H16Cl2O', 'C10H16Cl2O']	4	5.74438e+06		6.98708e+06		3.35502e+06		2.79727e+06	3.77938e+06	3.75922e+06	6.90314e+06		7.74788e+06	1.09369e+07	5.80046e+06	3.74541e+06	3.42215e+06	6.7852e+06	6.07896e+06	5.38005e+06	4.6687e+06			1.24942e+07	10380312		8.5724e+06	1.09558e+07	5.31207e+06	1.33083e+07			3.13383e+06
223.065	444.115		C26H16N6S																																	1.20404e+07	1.66129e+07
223.097	222.089	Monoisobutyl phthalic acid	C12H14O4	['HMDB0002056', 'HMDB0013247', 'HMDB0029226', 'HMDB0029470', 'HMDB0030725', 'HMDB0031668', 'HMDB0033776', 'HMDB0034056', 'HMDB0037130', 'HMDB0037681', 'HMDB0038563', 'HMDB0041379', 'HMDB0094660', 'HMDB0245830', 'HMDB0249650', 'HMDB0249658', 'HMDB0257876', 'HMDB0258113', 'HMDB0304294']	['Monoisobutyl phthalic acid', 'Monobutylphthalate', 'b"5-(3-Methoxy-4-hydroxyphenyl)-gamma-valerolactone"', 'Isodillapiole', 'Dillapiol', 'Dihydrodeoxy-8-epiaustdiol', 'Apiole', '5-(3,4-Methylenedioxyphenyl)pentanoic acid', 'Piperonyl isobutyrate', 'Vanillin isobutyrate', '(Z)-3-(2,4,5-Trimethoxyphenyl)-2-propenal', '2,3-Dihydro-3-hydroxy-6-methoxy-2,2-dimethyl-4H-1-benzopyran-4-one', 'Diethyl p…	['C12H14O4', 'C12H14O4', 'C12H14O4', 'C12H14O4', 'C12H14O4', 'C12H14O4', 'C12H14O4', 'C12H14O4', 'C12H14O4', 'C12H14O4', 'C12H14O4', 'C12H14O4', 'C12H14O4', 'C12H14O4', 'C12H14O4', 'C12H14O4', 'C12H14O4', 'C12H14O4', 'C12H14O4']	19	['PCYC1231']	['coniferyl acetate']	['C11H18N3O6S1O4']	1	['Q419537', 'Q21071561', 'Q26841330', 'Q419811', 'Q27144065', 'Q105137562', 'Q27261780', 'Q104918468', 'Q27159283', 'Q105136755', 'Q105166356', 'Q105285819', 'Q105089640', 'Q105195354', 'Q105195352', 'Q104984838', 'Q104985432', 'Q104985433', 'Q105329407', 'Q76421519', 'Q105190211', 'Q82561829', 'Q105381128', 'Q105022343', 'Q105378763', 'Q82634494', 'Q105022341', 'Q104976827', 'Q105375967', 'Q1042…	['Dillapiol', 'Apiole', 'Monobutyl phthalate', 'Diethyl phthalate', '(2E,4E,8E,10E)-dodecatetraenedioic acid', '2-(2-Hydroxy-3-methoxy-5-prop-2-enylphenyl)acetic acid', 'Ethyl ferulate', '2-Propenoic acid, 3-(4-hydroxy-3-methoxyphenyl)-, ethyl ester', 'Methyl 3,4-dimethoxycinnamate', 'Methyl 3-(3,4-dimethoxyphenyl)prop-2-enoate', '2,4,5,6-Tetramethylbenzene-1,3-dicarboxylic acid', '2-Isopropyl-3-…	['C12H14O4', 'C12H14O4', 'C12H14O4', 'C12H14O4', 'C12H14O4', 'C12H14O4', 'C12H14O4', 'C12H14O4', 'C12H14O4', 'C12H14O4', 'C12H14O4', 'C12H14O4', 'C12H14O4', 'C12H14O4', 'C12H14O4', 'C12H14O4', 'C12H14O4', 'C12H14O4', 'C12H14O4', 'C12H14O4', 'C12H14O4', 'C12H14O4', 'C12H14O4', 'C12H14O4', 'C12H14O4', 'C12H14O4', 'C12H14O4', 'C12H14O4', 'C12H14O4', 'C12H14O4', 'C12H14O4', 'C12H14O4', 'C12H14O4', 'C…	132					3.00563e+06	2.45968e+06	2.98714e+06							2.9091e+06																	2.76793e+06
223.108	222.101		C11H14N2O3																		4.21509e+06	2.64206e+06					2.48368e+06
223.169	222.162	Rishitin	C14H22O2	['HMDB0035593', 'HMDB0036790', 'HMDB0036791', 'HMDB0037605', 'HMDB0037820', 'HMDB0040178', 'HMDB0244695', 'HMDB0245492', 'HMDB0256674', 'HMDB0302980']	['Rishitin', 'Kobusone', 'Isokobusone', '(10betaH,11xi)-11-Hydroxy-13-nor-6-eremophilen-8-one', 'Acetaldehyde butyl phenethyl acetal', '2,6-Di-tert-butyl-1,4-benzenediol', 'Benzene, p-di-tert-butoxy-', '2,5-Di-tert-butylhydroquinone', 'Polygonal', 'Risbitin']	['C14H22O2', 'C14H22O2', 'C14H22O2', 'C14H22O2', 'C14H22O2', 'C14H22O2', 'C14H22O2', 'C14H22O2', 'C14H22O2', 'C14H22O2']	10	['PCYC3723']	['rishitin']	['C11H18N3O6S1O2']	1	['Q115948359', 'Q105160811', 'Q105024997', 'Q110184991', 'Q105245502', 'Q105351460', 'Q105024297', 'Q105006886', 'Q105106359', 'Q27138182', 'Q105245569', 'Q105245571', 'Q105271145', 'Q105271142', 'Q105206504', 'Q27108165', 'Q104402611', 'Q82929994', 'Q27187509', 'Q104999114', 'Q105245611', 'Q105306697', 'Q105226098', 'Q105171345', 'Q105330119', 'Q104912969', 'Q105029772', 'Q105208945', 'Q10525263…	['4-(2,2,6-Trimethyl-7-oxabicyclo[4.1.0]heptan-1-yl)pent-3-en-2-one', '(4S)-4-hydroxy-3,5,5-trimethyl-4-[(E)-3-methylbut-1-enyl]cyclohex-2-en-1-one', 'Perillyl butyrate', 'alpha-Bisabolone oxide A', 'Ochracene I', '(6R)-6-[(2R)-hept-6-en-2-yl]-3-(hydroxymethyl)cyclohex-2-en-1-one', 'Tetradehydrochromoarnottione', 'Chromolaevanedione', '(1R,5R,6S)-6-[(3S)-2-methyl-6-oxoheptan-3-yl]bicyclo[3.1.0]he…	['C14H22O2', 'C14H22O2', 'C14H22O2', 'C14H22O2', 'C14H22O2', 'C14H22O2', 'C14H22O2', 'C14H22O2', 'C14H22O2', 'C14H22O2', 'C14H22O2', 'C14H22O2', 'C14H22O2', 'C14H22O2', 'C14H22O2', 'C14H22O2', 'C14H22O2', 'C14H22O2', 'C14H22O2', 'C14H22O2', 'C14H22O2', 'C14H22O2', 'C14H22O2', 'C14H22O2', 'C14H22O2', 'C14H22O2', 'C14H22O2', 'C14H22O2', 'C14H22O2', 'C14H22O2', 'C14H22O2', 'C14H22O2', 'C14H22O2', 'C…	51				2.17169e+06																												2.67633e+06
224.128	223.121	Cerulenin	C12H17NO3	['HMDB0015168', 'HMDB0255581', 'HMDB0257235']	['Cerulenin', 'Nicoboxil', 'Rimiterol']	['C12H17NO3', 'C12H17NO3', 'C12H17NO3']	3	['PCYC2967']	['cerulenin']	['C11H18N3O6S1O3']	1	['Q5065296', 'Q15410281', 'Q105213836', 'Q15410280', 'Q15410279', 'Q63391982', 'Q105135818', 'Q82118257', 'Q82037860', 'Q105259259', 'Q83086804', 'Q77379259', 'Q77558879', 'Q83096131', 'Q104402110', 'Q27162349', 'Q104912822', 'Q105228153', 'Q27162350', 'Q27272040', 'Q105164766', 'Q105122826', 'Q105122827', 'Q77379734', 'Q110168929']	['Cerulenin', 'Anhalidine', '(1S)-6,7-dimethoxy-1-methyl-1,2,3,4-tetrahydroisoquinolin-8-ol', 'Anhalinine', 'Anhalonidine', '4-Hydroxybenzoylcholine', 'Calycotomine', '(6,7-Dimethoxy-1,2,3,4-tetrahydro-isoquinolin-1-yl)-methanol', '5,6,7-Trimethoxy-1,2,3,4-tetrahydroisoquinoline', '(3S,4R,4aS)-4-ethenyl-3-ethoxy-3,4,4a,5,6,7-hexahydropyrano[3,4-c]pyridin-8-one', 'N-Acetylhomoveratrylamine', 'Cora…	['C12H17NO3', 'C12H17NO3', 'C12H17NO3', 'C12H17NO3', 'C12H17NO3', 'C12H17NO3', 'C12H17NO3', 'C12H17NO3', 'C12H17NO3', 'C12H17NO3', 'C12H17NO3', 'C12H17NO3', 'C12H17NO3', 'C12H17NO3', 'C12H17NO3', 'C12H17NO3', 'C12H17NO3', 'C12H17NO3', 'C12H17NO3', 'C12H17NO3', 'C12H17NO3', 'C12H17NO3', 'C12H17NO3', 'C12H17NO3', 'C12H17NO3']	25		2.50379e+06	4.09178e+06		1.71124e+07		5.59018e+06	2.80605e+06	4.63457e+06	5.32888e+06	3.24308e+06	2.72862e+06	1.971e+07	3.91174e+06	8.45993e+06	1.2664e+07	3.52785e+06	7.74117e+06	9.58411e+06	2.7258e+06		1.17922e+07	2.38817e+07	19431860	5.73314e+06	2.45017e+06	5.30799e+06	3.65309e+06	5.53293e+06		3.36759e+06	3.65517e+06
225.052	224.045	cis-Mevinphos	C7H13O6P	['HMDB0250292']	['cis-Mevinphos']	['C7H13O6P']	1																		2.97283e+06								2.67035e+06							2.31199e+06
225.149	224.141	Epoxyeremopetasinorol	C13H20O3	['HMDB0029670', 'HMDB0032679', 'HMDB0032689', 'HMDB0034564', 'HMDB0036583', 'HMDB0037244', 'HMDB0037726', 'HMDB0037730', 'HMDB0037736', 'HMDB0112084', 'HMDB0253727', 'HMDB0301800', 'HMDB0303443', 'HMDB0303570']	['Epoxyeremopetasinorol', 'Annuionone A', 'Annuionone C', '13-Oxo-9,11-tridecadienoic acid', 'Methyl jasmonate', '(8alpha,10beta,11beta)-3-Hydroxy-4,15-dinor-1(5)-xanthen-12,8-olide', 'Octyl 2-furoate', 'Furfuryl octanoate', '3-Methylbutyl 2-furanbutanoate', '3-Methyl-5-pentyl-2-furanpropanoic acid', 'Jasmonic acid methyl ester', 'Methyl epijasmonate', '3,5-Dihydroxy-6,7-megastigmadien-9-one', 'V…	['C13H20O3', 'C13H20O3', 'C13H20O3', 'C13H20O3', 'C13H20O3', 'C13H20O3', 'C13H20O3', 'C13H20O3', 'C13H20O3', 'C13H20O3', 'C13H20O3', 'C13H20O3', 'C13H20O3', 'C13H20O3']	14	['PCYC318', 'PCYC890', 'PCYC1252']	['5,6-epoxy-3-hydroxy-9-apo-&beta;-caroten-9-one', 'grasshopper ketone', '(-)-methyl jasmonate']	['C11H18N3O6S1O3', 'C11H18N3O6S1O3', 'C11H18N3O6S1O3']	3	['Q22911785', 'Q27138117', 'Q26840883', 'Q104249148', 'Q104253618', 'Q104998483', 'Q104998484', 'Q105144327', 'Q105299048', 'Q105329381', 'Q27109876', 'Q27121504', 'Q27121505', 'Q105299046', 'Q105015464', 'Q105169179', 'Q77384371', 'Q105155698', 'Q105303952', 'Q104169132', 'Q75068600', 'Q104403283', 'Q105303953', 'Q104992045', 'Q27121503', 'Q104977849', 'Q105019345', 'Q105019348', 'Q105171306', '…	['Vomifoliol', 'Annuionone D', 'Methyl jasmonate', 'Corchoionoside C aglycon', 'Grasshopper ketone', '(4E)-4-[(2S,3S)-2,3-dihydroxybutylidene]-3,5,5-trimethylcyclohex-2-en-1-one', '8,9-Dihydro-8,9-dihydroxymegastigmatrienone', 'Corchoionol C', '(3S,5R,6S,7E)-5,6-Epoxy-3-hydroxy-7-megastigmen-9-one', '(S)-2-Methyl-4-[4-(2-hydroxyethyl)phenoxy]-1-butanol', 'Methyl (+)-7-isojasmonate', '(6S,9S)-vomi…	['C13H20O3', 'C13H20O3', 'C13H20O3', 'C13H20O3', 'C13H20O3', 'C13H20O3', 'C13H20O3', 'C13H20O3', 'C13H20O3', 'C13H20O3', 'C13H20O3', 'C13H20O3', 'C13H20O3', 'C13H20O3', 'C13H20O3', 'C13H20O3', 'C13H20O3', 'C13H20O3', 'C13H20O3', 'C13H20O3', 'C13H20O3', 'C13H20O3', 'C13H20O3', 'C13H20O3', 'C13H20O3', 'C13H20O3', 'C13H20O3', 'C13H20O3', 'C13H20O3', 'C13H20O3', 'C13H20O3', 'C13H20O3', 'C13H20O3', 'C…	59	2.44382e+06	3.23617e+06	2.52644e+06	3.08131e+06	5.09637e+06	4.63524e+06	3.35785e+06	2.39185e+06	4.39672e+06	4.93012e+06	5.9198e+06	2.76326e+06	2.18987e+06	4.32786e+06	3.62378e+06	2.96294e+06	2.00546e+06	3.34676e+06	2.47932e+06	2.52836e+06	2.17799e+06		2.21708e+06		3.23503e+06	3.13702e+06	3.02908e+06	3.63483e+06	3.51595e+06	3.37203e+06	6.06308e+06	5.21319e+06
226.18	225.173	[(1R,8S)-2,3,5,6,7,8-hexahydro-1H-pyrrolizin-1-yl]methyl (2R)-2-methylbutanoate	C13H23NO2									['Q105024742', 'Q104375714', 'Q105191785', 'Q77382109', 'Q77492097', 'Q104936759', 'Q104998463', 'Q104966371']	['[(1R,8S)-2,3,5,6,7,8-hexahydro-1H-pyrrolizin-1-yl]methyl (2R)-2-methylbutanoate', '(8-methyl-8-azabicyclo[3.2.1]octan-3-yl) (2S)-2-methylbutanoate', '3-(2-Methylbutyryloxy)-tropane', "(2E,4E)-2-methyl-hexa-2,4-dienoic acid (2'R,3'S)-allo-isoleucinol amide", "(2E,4E)-2-methyl-hexa-2,4-dienoic acid (2'S,3'S)-isoleucinol amide", 'Dichotomocej A', 'Cornifronin B', '(-)-Adalinine']	['C13H23NO2', 'C13H23NO2', 'C13H23NO2', 'C13H23NO2', 'C13H23NO2', 'C13H23NO2', 'C13H23NO2', 'C13H23NO2']	8	4.32574e+06	7.07305e+06	6.24017e+06	7.44833e+06	1.27554e+07	1.34281e+07	6.83253e+06	5.89469e+06	7.73355e+06	6.90958e+06	7.09919e+06	7.35203e+06	3.95679e+06	9.36034e+06	8.46056e+06	8.30606e+06	5.3373e+06	6.94346e+06	5.3171e+06	7.96168e+06	3.80526e+06	4.06537e+06	6.50615e+06	2749517	6.21606e+06	6.72343e+06	4.03843e+06	5.26625e+06	6.2013e+06	4.47006e+06	8.53694e+06	7.77702e+06
226.217	225.209	2-(2-Methylpropyl)dec-2-enamide	C14H27NO									['Q105205254', 'Q82808642', 'Q104923174', 'Q104913923', 'Q105189725', 'Q104918139', 'Q105310260']	['2-(2-Methylpropyl)dec-2-enamide', 'N-(2-Methylpropyl)dec-2-enamide', '(E)-N-Isobutyldec-2-enamide', '(2R,3S,4E)-2-aminotetradeca-4,13-dien-3-ol', 'Koreenceine C', 'Penicimumide', 'Plumerinine']	['C14H27NO', 'C14H27NO', 'C14H27NO', 'C14H27NO', 'C14H27NO', 'C14H27NO', 'C14H27NO']	7	2.40762e+06	4.13099e+06	2.6279e+06	3.63678e+06	6.7247e+06	5.59409e+06	4.7162e+06	3.16797e+06	6.83999e+06	7.18693e+06	7.88373e+06	5.4632e+06	4.25327e+06	6.12905e+06	7.39681e+06	8.26792e+06	3.64439e+06	5.62363e+06	4.69646e+06	5.92826e+06	3.85084e+06	2.48057e+06	3.35686e+06		9.96838e+06	6.27854e+06	7.77446e+06	1.05117e+07	1.0888e+07	8.59992e+06	1.66524e+07	1.16111e+07
227.128	226.121	Allixin	C12H18O4	['HMDB0040705', 'HMDB0059729', 'HMDB0244160', 'HMDB0260421', 'HMDB0302272', 'HMDB0303749']	['Allixin', '3,4-Methylenesebacic acid', '1,3-Butyleneglycol dimethacrylate', '7-Oxononane-1,1,9-tricarbaldehyde', 'Senkyunolide N', '7-Epi-12-hydroxyjasmonic acid']	['C12H18O4', 'C12H18O4', 'C12H18O4', 'C12H18O4', 'C12H18O4', 'C12H18O4']	6	['PCYC2829', 'PCYC3935']	['cis-tuberonic acid', 'trans-tuberonic acid']	['C11H18N3O6S1O4', 'C11H18N3O6S1O4']	2	['Q27162118', 'Q105248365', 'Q27117137', 'Q106038987', 'Q105248366', 'Q104920727', 'Q104399093', 'Q104199410', 'Q77371928', 'Q77570413', 'Q77420997', 'Q105381999', 'Q82236187', 'Q104199622', 'Q104401527', 'Q105033446', 'Q110185567', 'Q77514890', 'Q105384131', 'Q105384132', 'Q105370156', 'Q105117802', 'Q105142742', 'Q105142741', 'Q77519697', 'Q105178631', 'Q105178630', 'Q104985375', 'Q105178632', …	['3,4-Methylenesebacic acid', '2-[(1S,2S)-2-[(Z)-5-hydroxypent-2-enyl]-3-oxocyclopentyl]acetic acid', '12-Hydroxyjasmonic acid', 'Tuberonic acid', '(-)-12-Hydroxyjasmonic acid', 'Senkyunolide N', '(3R,6S,7S)-3-Butyl-6,7-dihydroxy-4,5,6,7-tetrahydroisobenzofuran-1(3H)-one', '7-Hydroxy-3-propyl-4,11-dioxabicyclo[8.1.0]undec-8-en-5-one', 'Phomolide B', 'Dendrodolide F', 'Dendrodolide G', 'Syringyl p…	['C12H18O4', 'C12H18O4', 'C12H18O4', 'C12H18O4', 'C12H18O4', 'C12H18O4', 'C12H18O4', 'C12H18O4', 'C12H18O4', 'C12H18O4', 'C12H18O4', 'C12H18O4', 'C12H18O4', 'C12H18O4', 'C12H18O4', 'C12H18O4', 'C12H18O4', 'C12H18O4', 'C12H18O4', 'C12H18O4', 'C12H18O4', 'C12H18O4', 'C12H18O4', 'C12H18O4', 'C12H18O4', 'C12H18O4', 'C12H18O4', 'C12H18O4', 'C12H18O4', 'C12H18O4', 'C12H18O4', 'C12H18O4', 'C12H18O4', 'C…	70		2.6515e+06	2.35382e+06	2.7806e+06	5.34132e+06	4.61621e+06	4.80933e+06	2.97775e+06		3.01944e+06	3.13598e+06	5.55856e+06	2.55188e+06	4.42943e+06	3.5938e+06	4.45289e+06	2.22354e+06	3.70035e+06	2.43043e+06	3.76502e+06	2.2356e+06	1.78131e+06			2.80267e+06		2.63205e+06	2.55757e+06	3.59362e+06	2.7066e+06	4.74366e+06	3.48101e+06
227.164	226.157	Methyl dihydrojasmonate	C13H22O3	['HMDB0031740', 'HMDB0037562', 'HMDB0040615', 'HMDB0303222', 'HMDB0303901']	['Methyl dihydrojasmonate', 'Riesling acetal', '4,5-Dihydrovomifoliol', '3,9-Dimethyl-6-(1-methylethyl)-1,4-dioxaspiro[4.5]decan-2-one', 'Methyl dihydroepijasmonate']	['C13H22O3', 'C13H22O3', 'C13H22O3', 'C13H22O3', 'C13H22O3']	5					['Q104946652', 'Q104249137', 'Q104924090', 'Q105035390', 'Q105350373', 'Q104971434', 'Q104924093', 'Q82984275', 'Q104921420', 'Q104918475', 'Q104971348', 'Q105350370', 'Q105163369', 'Q104921418', 'Q105112943', 'Q105201969', 'Q105182145', 'Q104400537', 'Q77497517', 'Q77560315', 'Q104170396', 'Q104166634', 'Q104193688', 'Q77380723', 'Q77373792', 'Q77518895', 'Q77495762', 'Q104167153', 'Q77573137', …	['(1R,3R,6S)-6-[(E,3R)-3-hydroxybut-1-enyl]-1,5,5-trimethyl-7-oxabicyclo[4.1.0]heptan-3-ol', '(4S)-4-hydroxy-4-[(E,3R)-3-hydroxybut-1-enyl]-3,3,5-trimethylcyclohexan-1-one', '4-[(1R,3R,5S,8R)-3-hydroxy-1,5-dimethyl-6-oxabicyclo[3.2.1]octan-8-yl]butan-2-one', '(1R,6R)-1-[(S)-3-Hydroxybutyl]-2,2-dimethyl-7-oxaspiro[5.2]octane-4-one', 'Annuionone E', 'blumenol B', '4-[(1S,3S,5R,8R)-1,5-Dimethyl-3-hy…	['C13H22O3', 'C13H22O3', 'C13H22O3', 'C13H22O3', 'C13H22O3', 'C13H22O3', 'C13H22O3', 'C13H22O3', 'C13H22O3', 'C13H22O3', 'C13H22O3', 'C13H22O3', 'C13H22O3', 'C13H22O3', 'C13H22O3', 'C13H22O3', 'C13H22O3', 'C13H22O3', 'C13H22O3', 'C13H22O3', 'C13H22O3', 'C13H22O3', 'C13H22O3', 'C13H22O3', 'C13H22O3', 'C13H22O3', 'C13H22O3', 'C13H22O3', 'C13H22O3', 'C13H22O3', 'C13H22O3', 'C13H22O3', 'C13H22O3', 'C…	60	4.92335e+06	8.10875e+06	5.40228e+06	9.43547e+06	1.1914e+07	9.9059e+06	9.96483e+06	8.15865e+06	9.31456e+06	1.24294e+07	1.61677e+07	7.54554e+06	6.73574e+06	1.1072e+07	9.13579e+06	9.15569e+06	6.60425e+06	5.92053e+06	6.73054e+06	7.88454e+06	6.15629e+06	5.15319e+06	4.84282e+06	2.26846e+06	9.22605e+06	8.92497e+06	8.40598e+06	1.08168e+07	9.60809e+06	1.26452e+07	1.14443e+07	1.22002e+07
227.201	226.193	5-Tetradecenoic acid	C14H26O2	['HMDB0000499', 'HMDB0000521', 'HMDB0002000', 'HMDB0005051', 'HMDB0010732', 'HMDB0030921', 'HMDB0031029', 'HMDB0031073', 'HMDB0032152', 'HMDB0032321', 'HMDB0034561', 'HMDB0037188', 'HMDB0037189', 'HMDB0037227', 'HMDB0037228', 'HMDB0037369', 'HMDB0037633', 'HMDB0038056', 'HMDB0040228', 'HMDB0062243', 'HMDB0062248', 'HMDB0094671', 'HMDB0245484', 'HMDB0254179', 'HMDB0258881', 'HMDB0302697', 'HMDB030…	['5-Tetradecenoic acid', '5Z-Tetradecenoic acid', 'Myristoleic acid', 'Tsuzuic acid', 'trans-Tetra-dec-2-enoic acid', '(R)-14-Methyloxacyclotetradecan-2-one', 'Ethyl (E)-2-dodecenoate', '12-Methyl-13-tridecanolide', 'Acetaldehyde di-cis-3-hexenyl acetal', '2-Hexenyl octanoate', 'Houttuynin', 'Rhodinyl butyrate', 'Rhodinyl isobutyrate', 'Citronellyl butyrate', 'Citronellyl isobutyrate', 'Butyl 2-d…	['C14H26O2', 'C14H26O2', 'C14H26O2', 'C14H26O2', 'C14H26O2', 'C14H26O2', 'C14H26O2', 'C14H26O2', 'C14H26O2', 'C14H26O2', 'C14H26O2', 'C14H26O2', 'C14H26O2', 'C14H26O2', 'C14H26O2', 'C14H26O2', 'C14H26O2', 'C14H26O2', 'C14H26O2', 'C14H26O2', 'C14H26O2', 'C14H26O2', 'C14H26O2', 'C14H26O2', 'C14H26O2', 'C14H26O2', 'C14H26O2']	27					['Q63396411', 'Q58221', 'Q27280949', 'Q104375816', 'Q82783686', 'Q105367414', 'Q82003058', 'Q82646993', 'Q105115425', 'Q105384731', 'Q27131060', 'Q27124018', 'Q104970522', 'Q76296939', 'Q105362801', 'Q82254791', 'Q27161582']	['Myristelaidic acid', 'Myristoleic acid', 'Citronellyl butyrate', '13-Methyloxacyclotetradecan-2-one', 'Oct-1-EN-1-YL hexanoate', '9-Tetradecenoic acid', 'Vinyl laurate', 'Tetradec-6-enoic acid', '12-Methyltridec-6-enoic acid', '7-Tetradecenoic acid', 'CID 543360', '7Z-tetradecenoic acid', 'Tetradec-4-enoic acid', 'Tsuzuic acid', '(2R,3S,5S)-3,5-diethyl-2-methyl-5-[(E)-pent-1-enyl]oxolan-2-ol', …	['C14H26O2', 'C14H26O2', 'C14H26O2', 'C14H26O2', 'C14H26O2', 'C14H26O2', 'C14H26O2', 'C14H26O2', 'C14H26O2', 'C14H26O2', 'C14H26O2', 'C14H26O2', 'C14H26O2', 'C14H26O2', 'C14H26O2', 'C14H26O2', 'C14H26O2']	17	3.26656e+06	5.4423e+06	3.41216e+06	3.94103e+06	4.18146e+06	4.777e+06	4.83301e+06	3.15128e+06	3.47425e+06	6.75566e+06	7.66181e+06	4.77155e+06	3.09226e+06	5.65719e+06	4.57906e+06	5.66957e+06	2.20975e+06	3.86312e+06	3.00765e+06	3.73064e+06	2.6031e+06	2.73085e+06	2.13826e+06		4.92409e+06	4.05583e+06	4.07313e+06	5.58231e+06	5.78025e+06	3.83578e+06	8.42589e+06	6.05215e+06
227.237	226.23	Pentadecanal	C15H30O	['HMDB0031078', 'HMDB0031081', 'HMDB0059813', 'HMDB0302200']	['Pentadecanal', '2-Pentadecanone', 'Heptyl ketone', 'Pentadecanone']	['C15H30O', 'C15H30O', 'C15H30O', 'C15H30O']	4	['PCYC1606']	['2-pentadecanone']	['C11H18N3O6S1O1']	1	['Q27161440', 'Q27102309', 'Q83112290', 'Q77374688', 'Q77425028', 'Q105323786']	['2-Pentadecanone', 'Pentadecanal', '8-Pentadecanone', '12-Methyltetradecan-3-one', '12-Methyl-2-tetradecanone', '(E,7S)-3-methyltetradec-2-en-7-ol']	['C15H30O', 'C15H30O', 'C15H30O', 'C15H30O', 'C15H30O', 'C15H30O']	6	1.08238e+07	1.73018e+07	1.31704e+07	1.50127e+07	1.65214e+07	1.63832e+07	1.56291e+07	1.17034e+07	1.75735e+07	2.24904e+07	2.1897e+07	1.27272e+07	8.92533e+06	1.37934e+07	1.64126e+07	1.54196e+07	7.66115e+06	1.24585e+07	1.05805e+07	1.06645e+07	8.81969e+06	6.18162e+06	5.81752e+06	3228980	1.50026e+07	1.28657e+07	1.41772e+07	1.86718e+07	1.75123e+07	1.34281e+07	1.68801e+07	1.52565e+07
228.196	227.189	1-[(2S,6R)-6-[(2S)-2-hydroxypentyl]piperidin-2-yl]propan-2-one	C13H25NO2									['Q105007824', 'Q105007825']	['1-[(2S,6R)-6-[(2S)-2-hydroxypentyl]piperidin-2-yl]propan-2-one', 'Andrachcinidine']	['C13H25NO2', 'C13H25NO2']	2	3.79944e+06	5.67734e+06	3.72549e+06	4.38514e+06	5.64316e+06	5.28111e+06	5.53386e+06	4.18829e+06	8.4163e+06	7.90771e+06	8.83936e+06	6.21149e+06	5.14904e+06	6.02807e+06	7.32811e+06	1.02325e+07	5.67426e+06	6.45137e+06	4.65525e+06	9.20764e+06	4.22836e+06	3.91741e+06	4.45193e+06	1.90458e+06	5.67099e+06	4.54186e+06	4.46418e+06	6.80117e+06	6.46307e+06	5.24196e+06	1.03748e+07	9.20813e+06
228.232	227.225	Tetradecanamide	C14H29NO									['Q27273526', 'Q104946971', 'Q27893473', 'Q104916317', 'Q76415015', 'Q104916315']	['Tetradecanamide', 'Xestoaminol A', 'n-Isobutyl decanamide', '(E,2S,3R)-2-Aminotetradec-5-en-3-ol', 'Halaminol A', 'Halaminol C']	['C14H29NO', 'C14H29NO', 'C14H29NO', 'C14H29NO', 'C14H29NO', 'C14H29NO']	6	1.80264e+07	3.09758e+07	2.16297e+07	2.33021e+07	4.34753e+07	3.45896e+07	3.21911e+07	2.21285e+07	3.87206e+07	4.62848e+07	6.00735e+07	3.86002e+07	3.11842e+07	3.96261e+07	5.01127e+07	5.15388e+07	2.25052e+07	3.64801e+07	3.15378e+07	4.15794e+07	2.61268e+07	1.96623e+07	2.30194e+07	10801470	6.25037e+07	4.36332e+07	4.98505e+07	6.72575e+07	7.0814e+07	5.70581e+07	1.05874e+08	7.13996e+07
229.047	228.039		C6H13O7P													4.26321e+06							6.99117e+06	4.47517e+06	7.35933e+06	3.34283e+06	3.78257e+06	8.33695e+06	5.71352e+06	7.69879e+06	7.02442e+06	7.30252e+06	3.73345e+06	3.40996e+06	3.34832e+06	8.41794e+06		3.62035e+06	8342667	2.98285e+06	6.90842e+06	7.73243e+06	5.01554e+06	6.48096e+06	3.42035e+06
229.118	228.111	Prolylhydroxyproline	C10H16N2O4	['HMDB0006695', 'HMDB0028871', 'HMDB0040573', 'HMDB0094651', 'HMDB0254890', 'HMDB0256781', 'HMDB0257791']	['Prolylhydroxyproline', 'Hydroxyprolyl-Proline', 'Tetraacetylethylenediamine', 'Pyroglutamylvaline', 'Morph', 'L-Prolyl-4-hydroxy-L-prolin', '(2S)-3-Hydroxy-1-[(2S)-pyrrolidine-2-carbonyl]pyrrolidine-2-carboxylic acid']	['C10H16N2O4', 'C10H16N2O4', 'C10H16N2O4', 'C10H16N2O4', 'C10H16N2O4', 'C10H16N2O4', 'C10H16N2O4']	7					['Q104400617', 'Q105196043', 'Q105186817', 'Q105186816', 'Q110170696', 'Q110171755']	['Longitubanine A', '3-[(2S,5S)-3,6-dioxo-5-propan-2-ylpiperazin-2-yl]propanoic acid', '(2S)-2-amino-5-[[(2S)-3-methyl-2,5-dihydrofuran-2-yl]amino]-5-oxopentanoic acid', '(2R)-2-amino-5-[[(2S)-3-methyl-2,5-dihydrofuran-2-yl]amino]-5-oxopentanoic acid', '1-Acetyl-2-isobutyrylpyrazolidine-4-carboxylic acid', 'Ophiocoramide']	['C10H16N2O4', 'C10H16N2O4', 'C10H16N2O4', 'C10H16N2O4', 'C10H16N2O4', 'C10H16N2O4']	6						3.22009e+06	2.30631e+06
229.143	228.136	Traumatic acid	C12H20O4	['HMDB0000933', 'HMDB0030994', 'HMDB0249455']	['Traumatic acid', '5-Heptyltetrahydro-2-oxo-3-furancarboxylic acid', 'Butanedioic acid, octenyl-']	['C12H20O4', 'C12H20O4', 'C12H20O4']	3					['Q105124565', 'Q103815944', 'Q105161721', 'Q105160594', 'Q7835820', 'Q75055092', 'Q105182571', 'Q105216854', 'Q77517202', 'Q104955237', 'Q105272554', 'Q77279082', 'Q82642545', 'Q77570804', 'Q104169277', 'Q103813472', 'Q105213481', 'Q115970148', 'Q105142880', 'Q104944632', 'Q105160735', 'Q105259368', 'Q105366997', 'Q115971109', 'Q105288463', 'Q27896645', 'Q75057348', 'Q105325991', 'Q77479103', 'Q…	['2-Butenedioic acid dibutylester', 'Crocusatin H', '[(3R,5E)-7-hydroperoxy-3,7-dimethylocta-1,5-dien-3-yl] acetate', '2-Dodecendisaure', 'Traumatic acid', '2(5H)-Furanone, 5-[(1S,7S)-1,7-dihydroxyoctyl]-, (5S)-', '[(2R)-2,3-dihydroxypropyl] (2E,4E,6S)-6-methylocta-2,4-dienoate', '(E,2R,3S)-3-methoxycarbonyl-2-methylnon-4-enoic acid', 'Gallicynoic Acid G', 'Dendrodolide J', 'Dendrodolide L', 'Den…	['C12H20O4', 'C12H20O4', 'C12H20O4', 'C12H20O4', 'C12H20O4', 'C12H20O4', 'C12H20O4', 'C12H20O4', 'C12H20O4', 'C12H20O4', 'C12H20O4', 'C12H20O4', 'C12H20O4', 'C12H20O4', 'C12H20O4', 'C12H20O4', 'C12H20O4', 'C12H20O4', 'C12H20O4', 'C12H20O4', 'C12H20O4', 'C12H20O4', 'C12H20O4', 'C12H20O4', 'C12H20O4', 'C12H20O4', 'C12H20O4', 'C12H20O4', 'C12H20O4', 'C12H20O4', 'C12H20O4', 'C12H20O4', 'C12H20O4', 'C…	58					3.25428e+06																				2.24846e+06		2.15951e+06		2.62572e+06
229.155	228.147	Isoleucylproline	C11H20N2O3	['HMDB0011174', 'HMDB0011175', 'HMDB0240365', 'HMDB0253028', 'HMDB0304810']	['Isoleucylproline', 'Leucylproline', 'N,N,N-Trimethyl-L-alanyl-L-proline betaine', 'Pro-leu', 'Pro-Ile']	['C11H20N2O3', 'C11H20N2O3', 'C11H20N2O3', 'C11H20N2O3', 'C11H20N2O3']	5					['Q105219134', 'Q104202276', 'Q77373430', 'Q105215853', 'Q77574013']	['Leucine-proline anhydride', '2-hydroxyimino-4-methyl-N-(3-methylbutanoyl)pentanamide', 'Oximoaspergillimide', '5S-hydroxynorvaline-S-Ile', '2-Methyl-6-(5-methyl-2-oxoimidazolidin-4-yl)hexanoic acid']	['C11H20N2O3', 'C11H20N2O3', 'C11H20N2O3', 'C11H20N2O3', 'C11H20N2O3']	5					4.92258e+06	1.30744e+07	7.07136e+06					7.6381e+06
229.18	228.173	11-Hydroxy-9-tridecenoic acid	C13H24O3	['HMDB0035881', 'HMDB0036139', 'HMDB0037212', 'HMDB0040004']	['11-Hydroxy-9-tridecenoic acid', 'Menthone 1,2-glyceryl ketal', 'Menthyl lactate', 'Menthone 1,3-glyceryl ketal']	['C13H24O3', 'C13H24O3', 'C13H24O3', 'C13H24O3']	4					['Q115947944', 'Q105193074', 'Q105143845', 'Q115948407', 'Q105193075', 'Q105169742', 'Q105002946', 'Q105137469', 'Q105137470', 'Q105115369', 'Q76390146', 'Q105193076', 'Q105168414', 'Q105307379', 'Q105386447', 'Q75062225', 'Q104918882']	['trans-5-Isopropyl-6,7-epoxy-8-hydroxy-8-methylnonan-2-one', '(2R)-4-[(1S,4S,6R)-1,4-Dihydroxy-2,2,6-trimethylcyclohexyl]-3-buten-2-ol', '1-hydroxy-4-[(1S,4S,6R)-4-hydroxy-2,2,6-trimethylcyclohexyl]butan-2-one', '4-(3,4-Dihydroxybutyl)-3,3,5-trimethylcyclohexan-1-one', '(1R,4S,6R)-1-[(E,3R)-3-hydroxybut-1-enyl]-2,2,6-trimethylcyclohexane-1,4-diol', '(2R,3S)-3-Nonyloxirane-2-carboxylic acid methy…	['C13H24O3', 'C13H24O3', 'C13H24O3', 'C13H24O3', 'C13H24O3', 'C13H24O3', 'C13H24O3', 'C13H24O3', 'C13H24O3', 'C13H24O3', 'C13H24O3', 'C13H24O3', 'C13H24O3', 'C13H24O3', 'C13H24O3', 'C13H24O3', 'C13H24O3']	17									2.80831e+06	2.91783e+06
229.216	228.209	Myristic acid	C14H28O2	['HMDB0000806', 'HMDB0002221', 'HMDB0031072', 'HMDB0032318', 'HMDB0032548', 'HMDB0033788', 'HMDB0034461', 'HMDB0036216', 'HMDB0037312', 'HMDB0037495', 'HMDB0038034', 'HMDB0038969', 'HMDB0059865', 'HMDB0061781', 'HMDB0303893']	['Myristic acid', '2,6,10-Trimethylundecanoic acid', '12-Methyltridecanoic acid', 'Hexanal octane-1,3-diol acetal', 'Undecanal propyleneglycol acetal', 'Ethyl dodecanoate', 'Heptyl heptanoate', 'Hexyl octanoate', 'Decyl butanoate', '3-Methylbutyl nonanoate', 'Nonyl isovalerate', 'Dodecyl acetate', 'Isobutyl decanoate', '10-Methyltridecanoic acid', 'butyl decanoate']	['C14H28O2', 'C14H28O2', 'C14H28O2', 'C14H28O2', 'C14H28O2', 'C14H28O2', 'C14H28O2', 'C14H28O2', 'C14H28O2', 'C14H28O2', 'C14H28O2', 'C14H28O2', 'C14H28O2', 'C14H28O2', 'C14H28O2']	15	['PCYC2400']	['myristate']	['C11H18N3O6S1O2']	1	['Q422658', 'Q24764359', 'Q27263792', 'Q18023029', 'Q27272938', 'Q27252089', 'Q18352160', 'Q27159666', 'Q82863553', 'Q27104512', 'Q82200979', 'Q105262957', 'Q27260773', 'Q82862690', 'Q105269223', 'Q104908755', 'Q105223833']	['Myristic acid', 'Methyl tridecanoate', 'Butyl decanoate', 'Ethyl dodecanoate', 'Decyl isobutyrate', 'Octyl hexanoate', 'Dodecyl acetate', 'Hexyl octanoate', '2-Methyltridecanoic acid', '12-Methyltridecanoic acid', '11-Methyltridecanoic acid', 'Octyl 4-methylpentanoate', 'Decyl butyrate', '2-Ethyldodecanoic acid', '1-Hydroxytetradecane-3-one', '(2R,5S)-2,5-dimethyldodecanoic acid', 'Methyl 4,8-d…	['C14H28O2', 'C14H28O2', 'C14H28O2', 'C14H28O2', 'C14H28O2', 'C14H28O2', 'C14H28O2', 'C14H28O2', 'C14H28O2', 'C14H28O2', 'C14H28O2', 'C14H28O2', 'C14H28O2', 'C14H28O2', 'C14H28O2', 'C14H28O2', 'C14H28O2']	17	4.27639e+07	6.19535e+07	4.47278e+07	3.5863e+07	3.18261e+07	3.67968e+07	4.08302e+07	3.02247e+07	3.55401e+07	4.40845e+07	4.99238e+07	3.57134e+07	2.36798e+07	3.20063e+07	3.99198e+07	3.6497e+07	1.61533e+07	2.05997e+07	1.76885e+07	2.48592e+07	1.67326e+07	1.34424e+07	1.27468e+07	6834364	3.35403e+07	2.56304e+07	3.36842e+07	4.02264e+07	4.35936e+07	3.42797e+07	6.37976e+07	4.40699e+07
230.175	229.168	N-Decanoylglycine	C12H23NO3	['HMDB0013267', 'HMDB0253340']	['N-Decanoylglycine', 'Icaridin']	['C12H23NO3', 'C12H23NO3']	2					['Q27144666', 'Q104989953', 'Q104989948']	['N-decanoylglycine', '4,5-dihydroxy-N-(2-methylpropyl)oct-2-enamide', '(2E,4R,5R)-4,5-Dihydroxy-N-isobutyl-2-octenamide']	['C12H23NO3', 'C12H23NO3', 'C12H23NO3']	3				2.62267e+06	2.91143e+06	3.22196e+06								3.81604e+06									1.81937e+06
230.248	229.241	Xestoaminol C	C14H31NO	['HMDB0304813']	['Xestoaminol C']	['C14H31NO']	1					['Q6501952', 'Q27144207']	['Lauramine oxide', 'Xestoaminol C']	['C14H31NO', 'C14H31NO']	2									1.53469e+08	4.92382e+06		3.86235e+06		4.41537e+06	4.68974e+06	7.52277e+06	2.46627e+06	2.91127e+06	2.35642e+06	2.37259e+06		1.97838e+06	2.33523e+06		3.9991e+06	2.75531e+06	2.4993e+06				2.69076e+06
230.99	192.027	Citric acid	C6H8O7	['HMDB0000094', 'HMDB0000193', 'HMDB0001874', 'HMDB0005971', 'HMDB0006511', 'HMDB0033717', 'HMDB0041862', 'HMDB0062803', 'HMDB0304326']	['Citric acid', 'Isocitric acid', 'D-threo-Isocitric acid', 'Diketogulonic acid', '2,3-Diketo-L-gulonate', '(1R,2R)-Isocitric acid', 'D-Glucaro-1,4-lactone', '2,3-diketogulonate', 'dehydroascorbate (bicyclic form)']	['C6H8O7', 'C6H8O7', 'C6H8O7', 'C6H8O7', 'C6H8O7', 'C6H8O7', 'C6H8O7', 'C6H8O7', 'C6H8O7']	9	['PCYC18', 'PCYC526', 'PCYC836', 'PCYC1047', 'PCYC1108', 'PCYC1639', 'PCYC3090', 'PCYC3659']	['2-carboxy-L-xylonolactone', 'dehydroascorbate (bicyclic form)', 'D-threo-isocitrate', 'D-glucaro-1,5-lactone', '2,3-dioxo-L-gulonate', 'D-galactaro-1,4-lactone', 'D-isocitrate', 'citrate']	['C11H18N3O6S1O7', 'C11H18N3O6S1O7', 'C11H18N3O6S1O7', 'C11H18N3O6S1O7', 'C11H18N3O6S1O7', 'C11H18N3O6S1O7', 'C11H18N3O6S1O7', 'C11H18N3O6S1O7']	8	['Q288927', 'Q1225282', 'Q115965873', 'Q27105259', 'Q27102964', 'Q27104505']	['Isocitric acid', '2,3-Diketogulonic acid', '2,3-dioxo-L-gulonic', 'D-threo-Isocitric acid', '2,5-didehydro-D-gluconic acid', '(1R,2R)-1-hydroxypropane-1,2,3-tricarboxylic acid']	['C6H8O7', 'C6H8O7', 'C6H8O7', 'C6H8O7', 'C6H8O7', 'C6H8O7']	6	6.68586e+06	3.70977e+06	6.12653e+06	3.83628e+06	4.39968e+06	2.72872e+06		6.62024e+06	1.62863e+07	1.4232e+07	8.19624e+06	3.22646e+06	1.3621e+07	6.96067e+06	1.78973e+07	1.1095e+07	7.78454e+06	7.56392e+06	3.54218e+06	4.95675e+06	1.73255e+07	1.72846e+07	4.94169e+06	20239468	5.59895e+06	4.66234e+06	7.91475e+06	1.45479e+07	1.09534e+07	9.41298e+06	2.80893e+06	4.01302e+06
231.084	208.095	Ethyl beta-D-glucopyranoside	C8H16O6	['HMDB0029968', 'HMDB0033942', 'HMDB0242122', 'HMDB0303035']	['Ethyl beta-D-glucopyranoside', 'Dambonitol', 'Ethyl glucoside', 'Ethyl beta-D-fructofuranoside']	['C8H16O6', 'C8H16O6', 'C8H16O6', 'C8H16O6']	4					['Q82861335', 'Q72475027', 'Q82918000', 'Q105369688', 'Q105256532', 'Q105144698', 'Q82995720', 'Q115784355', 'Q105258766', 'Q104888917', 'Q105178217', 'Q104395308', 'Q115784427', 'Q105178218', 'Q105178220', 'Q27459938', 'Q105167559', 'Q7935898']	['Eleutheroside C', 'ethyl beta-D-glucopyranoside', '(2S,3R,4S,5S,6R)-2-Ethoxy-6-hydroxymethyl-tetrahydro-pyran-3,4,5-triol', '(2S,3S,4R,5R)-2-(ethoxymethyl)oxane-2,3,4,5-tetrol', 'Ethyl beta-fructopyranoside', 'Ethyl beta-D-fructofuranoside', 'Ethyl alpha-D-fructofuranoside', 'Ethyl glucose', '(2R,3S,4S,5R,6R)-6-(hydroxymethyl)-3,4-dimethoxyoxane-2,5-diol', 'Ethyl glucoside', '3,6-Anhydro-L-gala…	['C8H16O6', 'C8H16O6', 'C8H16O6', 'C8H16O6', 'C8H16O6', 'C8H16O6', 'C8H16O6', 'C8H16O6', 'C8H16O6', 'C8H16O6', 'C8H16O6', 'C8H16O6', 'C8H16O6', 'C8H16O6', 'C8H16O6', 'C8H16O6', 'C8H16O6', 'C8H16O6']	18											3.1508e+06	2.72197e+06		6.55798e+06	2.98062e+06					3.17479e+06	2.33791e+06
231.17	230.163	Isoleucyl-Valine	C11H22N2O3	['HMDB0028920', 'HMDB0028942', 'HMDB0029130', 'HMDB0029131']	['Isoleucyl-Valine', 'Leucyl-Valine', 'Valylisoleucine', 'Valylleucine']	['C11H22N2O3', 'C11H22N2O3', 'C11H22N2O3', 'C11H22N2O3']	4					['Q105180544', 'Q105180543']	['Confluenine A', 'Confluenine B']	['C11H22N2O3', 'C11H22N2O3']	2					6.06918e+06	1.43494e+07	9.13212e+06					8.10279e+06
232.013	231.006		C5H13NO3S3													2.32506e+06			2.56036e+06		4.23957e+06	2.37639e+06	3.49019e+06	7.26482e+06	5.16925e+06	6.37785e+06	3.74788e+06	2.51669e+06	4.47563e+06	7.40605e+06	5.38452e+06	7.28204e+06	3.37505e+06	3.445e+06	2.62764e+06	3.25264e+06	3.94385e+06	4.05552e+06	4663897	3.6392e+06		3.45747e+06	3.4303e+06	3.26828e+06	2.56005e+06	3.97634e+06
232.997	231.99		C5H12O4S3													5.76488e+06	3.72179e+06		5.61283e+06		5.47258e+06		4.50939e+06	1.01789e+07	1.19317e+07	1.33815e+07	6.61366e+06		6.94712e+06	1.02074e+07			6.64763e+06			6.06191e+06	8.93918e+06			6.44334e+06	8.56327e+06		7.66096e+06		9.4659e+06	3.98915e+06	7.93857e+06
233.045	232.037	4-Hydroxy-8-methoxy-2H-furo[2,3-h]-1-benzopyran-2-one	C12H8O5	['HMDB0032659', 'HMDB0036628']	['4-Hydroxy-8-methoxy-2H-furo[2,3-h]-1-benzopyran-2-one', '9-Hydroxy-4-methoxypsoralen']	['C12H8O5', 'C12H8O5']	2	['PCYC2502', 'PCYC2897']	['5-hydroxyxanthotoxin', '5-hydroxy-8-methoxypsoralen']	['C11H18N3O6S1O5', 'C11H18N3O6S1O5']	2	['Q3599225', 'Q72483360', 'Q104400134', 'Q105322462']	['5-Hydroxyxanthotoxin', '8-Hydroxybergapten', 'Norkhellol', '3,4-Dihydro-1-hydroxy-3,4-dioxonaphthalene-2-carboxylic acid methyl ester']	['C12H8O5', 'C12H8O5', 'C12H8O5', 'C12H8O5']	4	2.43616e+06				2.58167e+06				2.97587e+06		3.70629e+06		3.15996e+06	3.80342e+06	3.24361e+06	3.69547e+06	2.17246e+06	2.50626e+06			3.02032e+06	3.66784e+06	3.22264e+06	2.25795e+06		3.0431e+06	3.28895e+06	3.50955e+06	2.86237e+06	2.36956e+06		2.65179e+06
233.063	232.056	(2E,11Z)-5-[5-(Methylthio)-4-penten-2-ynyl]-2-furanacrolein	C13H12O2S	['HMDB0031070']	['(2E,11Z)-5-[5-(Methylthio)-4-penten-2-ynyl]-2-furanacrolein']	['C13H12O2S']	1					['Q105305753', 'Q105233495', 'Q105233492']	['1-(4-Methoxyphenyl)-5-methylsulfanylpent-4-en-2-yn-1-one', '1-(5-Hept-5-en-1,3-diynylthiophen-2-yl)ethane-1,2-diol', '(1S)-1-[5-[(E)-hept-5-en-1,3-diynyl]thiophen-2-yl]ethane-1,2-diol']	['C13H12O2S', 'C13H12O2S', 'C13H12O2S']	3						3.21734e+06			2.48884e+06		5.48402e+06	2.37984e+06		6.53656e+06				3.14386e+06	2.66273e+06	5.23717e+06	2.67756e+06	2.14245e+06	3.14782e+06					2.89228e+06				6.42061e+06
233.15	232.142	Spermic acid 2	C10H20N2O4	['HMDB0013075', 'HMDB0028917', 'HMDB0028939', 'HMDB0029064', 'HMDB0029065', 'HMDB0259044']	['Spermic acid 2', 'Isoleucyl-Threonine', 'Leucyl-Threonine', 'Threonylisoleucine', 'Threonylleucine', 'Thr-Leu']	['C10H20N2O4', 'C10H20N2O4', 'C10H20N2O4', 'C10H20N2O4', 'C10H20N2O4', 'C10H20N2O4']	6					['Q27141903', 'Q105312871', 'Q105312870']	['Leu-Thr', '2-Amino-4-hydroxy-5-(2-methylbutylamino)-5-oxopentanoic acid', '(2S,4S)-2-amino-4-hydroxy-5-[[(2S)-2-methylbutyl]amino]-5-oxopentanoic acid']	['C10H20N2O4', 'C10H20N2O4', 'C10H20N2O4']	3					4.17167e+06	8.61528e+06	6.47165e+06					4.72271e+06
233.946	232.939		C5H3N3O2S3													3.72978e+07	5.12302e+07	3.68602e+07	7.57968e+07	2.74209e+07	2.88868e+07	3.07615e+07	4.02811e+07	4.48089e+07	6.84914e+07	7.52699e+07	4.25161e+07	3.49005e+07	5.45833e+07	5.0779e+07	8.47484e+07	6.80626e+07	6.25175e+07	5.41733e+07	4.24158e+07	2.87954e+07	4.29531e+07	4.45423e+07	40501704	8.24987e+07	5.97161e+07	3.34136e+07	4.31334e+07	3.28521e+07	4.1526e+07	3.05779e+07	5.27191e+07
235.133	234.126	(10S,11S)-Pterosin C	C14H18O3	['HMDB0030763', 'HMDB0036046', 'HMDB0036607', 'HMDB0038218', 'HMDB0246697']	['(10S,11S)-Pterosin C', 'Dehydrooreadone', '(S)-Pterosin P', 'Pterosin N', '1-(1,3-Benzodioxol-5-yl)-4,4-dimethyl-1-penten-3-ol']	['C14H18O3', 'C14H18O3', 'C14H18O3', 'C14H18O3', 'C14H18O3']	5					['Q105147751', 'Q27287264', 'Q105188882', 'Q104988172', 'Q82953237', 'Q105225963', 'Q115951901', 'Q105379680', 'Q104946952', 'Q67879847', 'Q105139071', 'Q104398758', 'Q75067119', 'Q104197304', 'Q105277595', 'Q105277593', 'Q105251253', 'Q105123795', 'Q104922893', 'Q105025539', 'Q105025540', 'Q105202817', 'Q27135894', 'Q105238648', 'Q105151093', 'Q105034418', 'Q105034420', 'Q105034419', 'Q105211074…	['1-[5-[(1R)-1-hydroxyethyl]-2-methoxyphenyl]-3-methylbut-2-en-1-one', '2-Cyclohexyl-2-hydroxy-2-phenylacetic acid', '(4aS,8aS,9aR)-9a-hydroxy-3-methyl-5-methylidene-4a,6,7,8,8a,9-hexahydro-4H-benzo[f][1]benzofuran-2-one', '2-(4-Methoxyphenyl)ethyl 3-methylbut-2-enoate', 'Pterosin N', '3-hydroxy-6-(2-hydroxyethyl)-2,5,7-trimethyl-2,3-dihydro-1H-inden-1-one', '6-(2-Hydroxyethyl)-2-(hydroxymethyl)-…	['C14H18O3', 'C14H18O3', 'C14H18O3', 'C14H18O3', 'C14H18O3', 'C14H18O3', 'C14H18O3', 'C14H18O3', 'C14H18O3', 'C14H18O3', 'C14H18O3', 'C14H18O3', 'C14H18O3', 'C14H18O3', 'C14H18O3', 'C14H18O3', 'C14H18O3', 'C14H18O3', 'C14H18O3', 'C14H18O3', 'C14H18O3', 'C14H18O3', 'C14H18O3', 'C14H18O3', 'C14H18O3', 'C14H18O3', 'C14H18O3', 'C14H18O3', 'C14H18O3', 'C14H18O3', 'C14H18O3', 'C14H18O3', 'C14H18O3', 'C…	110							2.21239e+06		2.72165e+06							3.12851e+06												2.80596e+06			3.83619e+06
235.169	234.162	Valerenic acid	C15H22O2	['HMDB0030016', 'HMDB0031349', 'HMDB0032081', 'HMDB0033252', 'HMDB0033253', 'HMDB0033960', 'HMDB0034562', 'HMDB0034742', 'HMDB0034956', 'HMDB0035202', 'HMDB0035407', 'HMDB0035408', 'HMDB0035413', 'HMDB0035639', 'HMDB0035794', 'HMDB0035869', 'HMDB0035889', 'HMDB0035935', 'HMDB0036035', 'HMDB0036390', 'HMDB0036392', 'HMDB0036427', 'HMDB0036449', 'HMDB0036466', 'HMDB0036647', 'HMDB0037038', 'HMDB003…	['Valerenic acid', 'Epiacoronene', '4,10-Longipinanedione', 'Curcumanolide A', 'Curcumenone', 'Curcumenol', '9-Pentadecene-12,14-diyne-1,11-diol', 'Saussurea lactone', 'Oxysolavetivone', '7-Hydroxycostal', 'Dehydrocurdione', '1,10-Epoxygermacrone', '(4alpha,5alpha)-11-Eremophilene-2,9-dione', 'Petasalbin', 'beta-Costic acid', 'alpha-Rotunol', 'Germacrone 4,5-epoxide', 'Dihydroisoalantolactone', '…	['C15H22O2', 'C15H22O2', 'C15H22O2', 'C15H22O2', 'C15H22O2', 'C15H22O2', 'C15H22O2', 'C15H22O2', 'C15H22O2', 'C15H22O2', 'C15H22O2', 'C15H22O2', 'C15H22O2', 'C15H22O2', 'C15H22O2', 'C15H22O2', 'C15H22O2', 'C15H22O2', 'C15H22O2', 'C15H22O2', 'C15H22O2', 'C15H22O2', 'C15H22O2', 'C15H22O2', 'C15H22O2', 'C15H22O2', 'C15H22O2', 'C15H22O2', 'C15H22O2', 'C15H22O2', 'C15H22O2', 'C15H22O2', 'C15H22O2', 'C…	45	['PCYC736', 'PCYC1274', 'PCYC1943', 'PCYC2078', 'PCYC2838', 'PCYC3637']	['zealexin A1', '2-dehydrolubimin', 'artemisinate', '15-hydroxysolavetivone', 'germacra-1(10),4,11(13)-trien-12-oate', '(-)-curcuhydroquinone']	['C11H18N3O6S1O2', 'C11H18N3O6S1O2', 'C11H18N3O6S1O2', 'C11H18N3O6S1O2', 'C11H18N3O6S1O2', 'C11H18N3O6S1O2']	6	['Q27106894', 'Q105209458', 'Q27292587', 'Q27106445', 'Q27271830', 'Q105331677', 'Q105297629', 'Q105154066', 'Q105200663', 'Q105243287', 'Q105243289', 'Q83016868', 'Q104375782', 'Q3395581', 'Q104921724', 'Q105119480', 'Q115947778', 'Q75850', 'Q27263263', 'Q104990165', 'Q82929300', 'Q104398832', 'Q105292182', 'Q105341520', 'Q104400796', 'Q105302323', 'Q105302322', 'Q105323489', 'Q77368606', 'Q1043…	['Hydroxyisopatchoulenone', 'Isopatchoul-4-en-3-on-8alpha-ol', 'Madolin A', 'Drimenin', '3,5-Di-tert-butyl-4-hydroxybenzaldehyde', '3-Hydroxysolavetivone', '(3S,3abeta,9abeta,9balpha)-3beta,5aalpha-Dimethyl-9-methylenedecahydronaphtho[1,2-b]furan-2(3H)-one', '(3S,3aS,6S,7S,7aR)-6-ethenyl-3,6-dimethyl-7-prop-1-en-2-yl-3,3a,4,5,7,7a-hexahydro-1-benzofuran-2-one', '(3S,3aS,6E,10E,11aR)-3,6,10-trimet…	['C15H22O2', 'C15H22O2', 'C15H22O2', 'C15H22O2', 'C15H22O2', 'C15H22O2', 'C15H22O2', 'C15H22O2', 'C15H22O2', 'C15H22O2', 'C15H22O2', 'C15H22O2', 'C15H22O2', 'C15H22O2', 'C15H22O2', 'C15H22O2', 'C15H22O2', 'C15H22O2', 'C15H22O2', 'C15H22O2', 'C15H22O2', 'C15H22O2', 'C15H22O2', 'C15H22O2', 'C15H22O2', 'C15H22O2', 'C15H22O2', 'C15H22O2', 'C15H22O2', 'C15H22O2', 'C15H22O2', 'C15H22O2', 'C15H22O2', 'C…	620	4.56211e+06	8.48092e+06	5.21189e+06	6.45827e+06	1.54854e+07	1.27512e+07	1.06826e+07	5.8586e+06	9.01855e+06	9.07182e+06	1.20331e+07	1.30796e+07	4.77258e+06	8.13087e+06	8.18033e+06	1.01639e+07	4.03016e+06	1.18124e+07	8.13402e+06	7.37135e+06	4.56369e+06	3.35231e+06	4.38358e+06	2.41911e+06	8.49261e+06	7.08668e+06	6.49097e+06	9.57643e+06	9.05942e+06	7.15619e+06	1.47572e+07	9.20648e+06
237.123	236.117		C12H16N2O3																		5.11236e+06	2.8715e+06					2.5169e+06
237.149	236.141	Heptyl 4-hydroxybenzoate	C14H20O3	['HMDB0034462', 'HMDB0040778', 'HMDB0302978']	['Heptyl 4-hydroxybenzoate', 'Eremopetasidione', 'Oxyglutinosone']	['C14H20O3', 'C14H20O3', 'C14H20O3']	3					['Q105132150', 'Q105005696', 'Q105005695', 'Q77279444', 'Q104195424', 'Q110188623', 'Q105348681', 'Q105175821', 'Q105378804', 'Q105033345', 'Q110196918', 'Q105153131', 'Q105192129', 'Q105260587', 'Q104978747', 'Q103818363', 'Q77422616', 'Q103815970', 'Q104195881', 'Q104196167', 'Q104169387', 'Q75064878', 'Q77385195', 'Q77493412', 'Q104198286', 'Q105222574', 'Q77559737', 'Q77496595', 'Q105213217',…	['2-(4-Methoxyphenyl)ethyl 3-methylbutanoate', 'Cuspidiol', '4-[4-(3-Hydroxypropyl)phenoxy]-2-methylbut-2-en-1-ol', 'Violaceoid A', '2-Hept-1-enyl-3-(hydroxymethyl)benzene-1,4-diol', 'Laciniata furanone F', '(r)-1-[5-(1-Hydroxyethyl)-2-methoxyphenyl]-3-methyl-1-butanone', 'Ochracene H', '[(2S)-2-[4-methyl-2-(2-methylpropoxy)phenyl]oxiran-2-yl]methanol', '2-[(2S)-5-(3-hydroxypropyl)-2,3-dihydro-1-…	['C14H20O3', 'C14H20O3', 'C14H20O3', 'C14H20O3', 'C14H20O3', 'C14H20O3', 'C14H20O3', 'C14H20O3', 'C14H20O3', 'C14H20O3', 'C14H20O3', 'C14H20O3', 'C14H20O3', 'C14H20O3', 'C14H20O3', 'C14H20O3', 'C14H20O3', 'C14H20O3', 'C14H20O3', 'C14H20O3', 'C14H20O3', 'C14H20O3', 'C14H20O3', 'C14H20O3', 'C14H20O3', 'C14H20O3', 'C14H20O3', 'C14H20O3', 'C14H20O3', 'C14H20O3', 'C14H20O3', 'C14H20O3', 'C14H20O3', 'C…	86		2.73429e+06		2.57867e+06	3.88209e+06	3.2406e+06	3.02343e+06		2.57074e+06	2.97504e+06	3.67343e+06	2.41155e+06				2.95064e+06		3.08836e+06		2.07929e+06					2.54692e+06				2.60141e+06	2.47267e+06	3.81137e+06	2.57988e+06
237.185	236.178	Capsidiol	C15H24O2	['HMDB0002352', 'HMDB0030891', 'HMDB0030916', 'HMDB0030920', 'HMDB0031348', 'HMDB0032048', 'HMDB0032292', 'HMDB0032681', 'HMDB0033083', 'HMDB0033104', 'HMDB0034714', 'HMDB0034722', 'HMDB0035032', 'HMDB0035040', 'HMDB0035127', 'HMDB0035147', 'HMDB0035301', 'HMDB0035648', 'HMDB0035827', 'HMDB0036446', 'HMDB0036549', 'HMDB0036668', 'HMDB0036680', 'HMDB0036687', 'HMDB0037393', 'HMDB0037906', 'HMDB003…	['Capsidiol', '(2E,6E)-1-Hydroxy-2,6,10-farnesatrien-9-one', '2-Hydroxyacorenone', 'Acorusnol', 'Epiacorone', '2,6-Di-tert-butyl-4-hydroxymethylphenol', 'Geranyl tiglate', '10alpha-4,5-Seco-11-eudesmene-4,5-dione', '(4S)-Dihydrocurcumenone', 'Calamensesquiterpinenol', 'Curdione', '3-Hydroxy-1,10-bisaboladien-9-one', 'Epilubimin', '7-Hydroxycostol', '(-)-Myrtenyl isovalerate', 'Rishitinone', '4alp…	['C15H24O2', 'C15H24O2', 'C15H24O2', 'C15H24O2', 'C15H24O2', 'C15H24O2', 'C15H24O2', 'C15H24O2', 'C15H24O2', 'C15H24O2', 'C15H24O2', 'C15H24O2', 'C15H24O2', 'C15H24O2', 'C15H24O2', 'C15H24O2', 'C15H24O2', 'C15H24O2', 'C15H24O2', 'C15H24O2', 'C15H24O2', 'C15H24O2', 'C15H24O2', 'C15H24O2', 'C15H24O2', 'C15H24O2', 'C15H24O2', 'C15H24O2', 'C15H24O2', 'C15H24O2', 'C15H24O2', 'C15H24O2', 'C15H24O2', 'C…	39	['PCYC577', 'PCYC1037', 'PCYC4338', 'PCYC4522']	['lubimin', 'capsidiol', '(2E,6E)-farnesoate', 'dihydroartemisinate']	['C11H18N3O6S1O2', 'C11H18N3O6S1O2', 'C11H18N3O6S1O2', 'C11H18N3O6S1O2']	4	['Q105191609', 'Q105191610', 'Q76416465', 'Q27288051', 'Q115948188', 'Q115947227', 'Q104375761', 'Q105139290', 'Q104375852', 'Q104375875', 'Q104253612', 'Q27103322', 'Q104375823', 'Q104400257', 'Q27275815', 'Q82922484', 'Q105147070', 'Q105030565', 'Q105187429', 'Q105384103', 'Q104667238', 'Q105193024', 'Q418686', 'Q105035426', 'Q110188622', 'Q105221180', 'Q104253511', 'Q110184943', 'Q110192876', …	['Geranyl Angelate', '(E)-3,7-Dimethyl-2,6-octadienyl 2-methylisocrotonate', 'Dihydroartemisinic acid', '2,6-Di-tert-butyl-4-hydroxy-4-methyl-2,5-cyclohexadien-1-one', '(6E)-3,7,11-trimethyldodeca-2,6,10-trienoic acid', '3-Methyl-5-(2,6,6-trimethylcyclohexen-1-yl)pent-2-enoic acid', 'Davanone', 'Neocurdione', '(3R,10S)-6,10-dimethyl-3-propan-2-ylcyclodec-6-ene-1,4-dione', '(1S,5R,8R)-2-methyl-6-m…	['C15H24O2', 'C15H24O2', 'C15H24O2', 'C15H24O2', 'C15H24O2', 'C15H24O2', 'C15H24O2', 'C15H24O2', 'C15H24O2', 'C15H24O2', 'C15H24O2', 'C15H24O2', 'C15H24O2', 'C15H24O2', 'C15H24O2', 'C15H24O2', 'C15H24O2', 'C15H24O2', 'C15H24O2', 'C15H24O2', 'C15H24O2', 'C15H24O2', 'C15H24O2', 'C15H24O2', 'C15H24O2', 'C15H24O2', 'C15H24O2', 'C15H24O2', 'C15H24O2', 'C15H24O2', 'C15H24O2', 'C15H24O2', 'C15H24O2', 'C…	533												2.28639e+06																			2.66075e+06
237.221	236.214	3-(5,6,6-Trimethylbicyclo[2.2.1]hept-1-yl)cyclohexanol	C16H28O	['HMDB0031851', 'HMDB0036831', 'HMDB0301955', 'HMDB0303118']	['3-(5,6,6-Trimethylbicyclo[2.2.1]hept-1-yl)cyclohexanol', 'Ambronide', 'Arctiol', 'Zingiberol']	['C16H28O', 'C16H28O', 'C16H28O', 'C16H28O']	4					['Q2793438', 'Q104375465', 'Q104912906', 'Q105191013', 'Q105191015', 'Q105352097', 'Q105352096', 'Q105138730', 'Q105252566', 'Q27137417', 'Q105198845', 'Q27458261', 'Q77310201', 'Q105350390', 'Q105350391', 'Q105350393', 'Q105350389', 'Q76416748', 'Q105350392', 'Q104996330', 'Q104667201', 'Q105310273', 'Q105140704', 'Q105343187', 'Q105343188', 'Q105207336']	['Ambroxan', 'cis-Dracunculifoliol', 'alpha-Cadinol methyl ether', '8-methoxy-3,8-dimethyl-5-prop-1-en-2-yl-2,3,3a,4,5,6,7,8a-octahydro-1H-azulene', 'Pogostol methyl ether', '(3aS,5aR,9aS,9bR)-3a,6,6,9a-tetramethyl-2,4,5,5a,7,8,9,9b-octahydro-1H-benzo[e][1]benzofuran', '8,12-Epoxy-13,14,15,16-tetranorlabdane', '(1S,2R,5R,6R,8R)-1,5,6,9,9-pentamethyl-10-oxatricyclo[6.2.2.02,6]dodecane', '(3R,4aR,5…	['C16H28O', 'C16H28O', 'C16H28O', 'C16H28O', 'C16H28O', 'C16H28O', 'C16H28O', 'C16H28O', 'C16H28O', 'C16H28O', 'C16H28O', 'C16H28O', 'C16H28O', 'C16H28O', 'C16H28O', 'C16H28O', 'C16H28O', 'C16H28O', 'C16H28O', 'C16H28O', 'C16H28O', 'C16H28O', 'C16H28O', 'C16H28O', 'C16H28O', 'C16H28O']	26	4.19191e+06	6.20217e+06	4.25376e+06	3.64292e+06	4.44874e+06	5.45125e+06	6.2027e+06	5.28816e+06	5.74426e+06	8.15944e+06	9.70054e+06	7.45324e+06	5.03004e+06	6.88324e+06	9.12497e+06	7.49118e+06	2.32209e+06	4.43995e+06	3.78367e+06	5.0368e+06	3.14123e+06	2.60544e+06	2.68706e+06		6.75482e+06	4.76516e+06	6.20438e+06	7.81659e+06	8.46357e+06	6.73415e+06	1.44077e+07	1.08012e+07
239.017	238.01		C7H6N6S2															2.2836e+06		2.77227e+06		2.9983e+06	2.32588e+06			3.08845e+06	3.11056e+06						4.10392e+06	3.33258e+06	2.08268e+06			3.24627e+06				2.35249e+06				3.31237e+06	2.95745e+06
239.164	238.157	Geranyl acetoacetate	C14H22O3	['HMDB0038256', 'HMDB0112083']	['Geranyl acetoacetate', '3,4-Dimethyl-5-pentyl-2-furanpropanoic acid']	['C14H22O3', 'C14H22O3']	2					['Q105138516', 'Q104201636', 'Q104193215', 'Q105264392', 'Q105191463', 'Q104990777', 'Q77568195', 'Q77424514', 'Q105138517', 'Q105223220', 'Q105376135', 'Q77506269', 'Q105298877', 'Q104974523', 'Q104200828', 'Q104971536', 'Q105311433', 'Q105352574', 'Q105272357', 'Q105264394', 'Q105216606', 'Q105216605', 'Q105381491', 'Q105264393', 'Q104202091', 'Q105264396', 'Q105269791', 'Q77310721', 'Q11017269…	['3-[4-[(S)-3-Methyl-4-hydroxybutoxy]phenyl]propane-1-ol', 'Violaceoid D', 'Violaceoid C', 'Oxyphyllenodiol B', '4-O-Dihydroinusoniolide', '(1Z,6R,7S)-6-hydroxy-7,11,11-trimethyl-12-oxabicyclo[5.4.1]dodec-1-en-3-one', '(9S,13S)-1a,1b-dihomo-jasmonic acid', '(1S,2R)-3-oxo-2-(2Z-pentenyl)cyclopentane-1-butyric acid', 'Benzenepropanol, 4-(4-hydroxy-3-methylbutoxy)-', '2-Heptyl-6-methoxybenzene-1,4-d…	['C14H22O3', 'C14H22O3', 'C14H22O3', 'C14H22O3', 'C14H22O3', 'C14H22O3', 'C14H22O3', 'C14H22O3', 'C14H22O3', 'C14H22O3', 'C14H22O3', 'C14H22O3', 'C14H22O3', 'C14H22O3', 'C14H22O3', 'C14H22O3', 'C14H22O3', 'C14H22O3', 'C14H22O3', 'C14H22O3', 'C14H22O3', 'C14H22O3', 'C14H22O3', 'C14H22O3', 'C14H22O3', 'C14H22O3', 'C14H22O3', 'C14H22O3', 'C14H22O3', 'C14H22O3', 'C14H22O3', 'C14H22O3', 'C14H22O3', 'C…	48		2.45884e+06	1.9519e+06	2.1052e+06	2.63394e+06	2.59124e+06	3.09395e+06																								3.11147e+06
239.201	238.193	Geranyl 3-methylbutanoate	C15H26O2	['HMDB0029350', 'HMDB0030428', 'HMDB0031383', 'HMDB0031384', 'HMDB0032054', 'HMDB0032209', 'HMDB0032291', 'HMDB0032343', 'HMDB0033228', 'HMDB0034673', 'HMDB0035287', 'HMDB0035887', 'HMDB0036032', 'HMDB0036730', 'HMDB0036880', 'HMDB0037195', 'HMDB0037279', 'HMDB0037284', 'HMDB0038136', 'HMDB0038138', 'HMDB0038196', 'HMDB0038197', 'HMDB0038247', 'HMDB0038248', 'HMDB0038250', 'HMDB0039130', 'HMDB003…	['Geranyl 3-methylbutanoate', 'Linalyl isovalerate', '(3S,4S,6R,7S)-1,10-Bisaboladiene-3,4-diol', 'beta-Kessyl alcohol', 'alpha-Terpinyl pentanoate', 'Citronellyl trans-2-methyl-2-butenoate', 'Geranyl 2-methylbutyrate', 'Isobornyl 2-methylbutyrate', 'Guaidiol', 'Calamendiol', 'Daucol', 'Germacrenone', '3beta-7-Drimene-3,11-diol', 'Tricyclohumuladiol', '1,6,9-Farnesatriene-3,11-diol', '2-Propenyl …	['C15H26O2', 'C15H26O2', 'C15H26O2', 'C15H26O2', 'C15H26O2', 'C15H26O2', 'C15H26O2', 'C15H26O2', 'C15H26O2', 'C15H26O2', 'C15H26O2', 'C15H26O2', 'C15H26O2', 'C15H26O2', 'C15H26O2', 'C15H26O2', 'C15H26O2', 'C15H26O2', 'C15H26O2', 'C15H26O2', 'C15H26O2', 'C15H26O2', 'C15H26O2', 'C15H26O2', 'C15H26O2', 'C15H26O2', 'C15H26O2', 'C15H26O2', 'C15H26O2', 'C15H26O2', 'C15H26O2', 'C15H26O2', 'C15H26O2', 'C…	35					['Q105344158', 'Q105238285', 'Q105207261', 'Q27285778', 'Q27149762', 'Q72497912', 'Q104399199', 'Q104947746', 'Q105257222', 'Q105347132', 'Q104990647', 'Q27136484', 'Q104400531', 'Q104947739', 'Q27149760', 'Q27288510', 'Q105224073', 'Q104967168', 'Q104967167', 'Q27262779', 'Q104253476', 'Q105288095', 'Q27292256', 'Q67880163', 'Q81981111', 'Q27256022', 'Q105226235', 'Q105267987', 'Q105185074', 'Q1…	['Pentadeca-2,4-dienoic acid', '1-Methyl-1-[(2R,5S)-5-methyl-5-[(4S)-1-methyl-1-cyclohexene-4beta-yl]tetrahydrofuran-2-yl]ethanol', '[(2E)-3,7-dimethylocta-2,6-dienyl] (2R)-2-methylbutanoate', 'Geranyl isovalerate', 'Bisabolol oxide B', 'Oplopanone', 'Alismoxide', '1,1,7-Trimethyldecahydro-3a,7-methanocyclopenta[8]annulene-3,6-diol', 'Butanoic acid, 3-methyl-, (2E)-3,7-dimethyl-2,6-octadienyl est…	['C15H26O2', 'C15H26O2', 'C15H26O2', 'C15H26O2', 'C15H26O2', 'C15H26O2', 'C15H26O2', 'C15H26O2', 'C15H26O2', 'C15H26O2', 'C15H26O2', 'C15H26O2', 'C15H26O2', 'C15H26O2', 'C15H26O2', 'C15H26O2', 'C15H26O2', 'C15H26O2', 'C15H26O2', 'C15H26O2', 'C15H26O2', 'C15H26O2', 'C15H26O2', 'C15H26O2', 'C15H26O2', 'C15H26O2', 'C15H26O2', 'C15H26O2', 'C15H26O2', 'C15H26O2', 'C15H26O2', 'C15H26O2', 'C15H26O2', 'C…	508							2.67667e+06				3.14127e+06			3.07546e+06	2.97687e+06												2.22952e+06
239.237	238.23	3-Methylcyclopentadecanone	C16H30O	['HMDB0034181', 'HMDB0037544', 'HMDB0060482', 'HMDB0243751', 'HMDB0253123', 'HMDB0253124']	['3-Methylcyclopentadecanone', '(\\xc2\\xb1)-2-Dodecylcyclobutanone', 'Hexadecenal', '(Z)-11-Hexadecenal', 'Hexadec-2-enal', '9-Hexadecenal, (9Z)-']	['C16H30O', 'C16H30O', 'C16H30O', 'C16H30O', 'C16H30O', 'C16H30O']	6	['PCYC1630']	['(2E)-hexadecenal']	['C11H18N3O6S1O1']	1	['Q27285093', 'Q104197987', 'Q77572077', 'Q77515186', 'Q77376870', 'Q77374414', 'Q104199631', 'Q104169512', 'Q77484364', 'Q77280376', 'Q104202862', 'Q104170411', 'Q104171316', 'Q425845', 'Q104960484', 'Q104960493', 'Q104960489', 'Q105385041', 'Q76293889', 'Q105338357', 'Q104914940', 'Q27266129', 'Q105219712', 'Q27291190']	['(Z)-9-Hexadecenal', 'CID 141093988', '13-Methylpentadec-8-en-2-one', 'Hexadec-12-en-2-one', '14-Methylpentadec-10-en-2-one', '(z)-8-Hexadecen-2-one', 'CID 152163026', 'CID 163062959', '14-Methylpentadec-8-en-2-one', 'Hexadec-10-en-2-one', 'CID 163056617', 'CID 163062948', 'CID 163062947', 'Bombykol', 'CID 13850', '10,12-Hexadecadien-1-ol', '(10E)-hexadeca-10,12-dien-1-ol', 'CID 559558', '7,11-H…	['C16H30O', 'C16H30O', 'C16H30O', 'C16H30O', 'C16H30O', 'C16H30O', 'C16H30O', 'C16H30O', 'C16H30O', 'C16H30O', 'C16H30O', 'C16H30O', 'C16H30O', 'C16H30O', 'C16H30O', 'C16H30O', 'C16H30O', 'C16H30O', 'C16H30O', 'C16H30O', 'C16H30O', 'C16H30O', 'C16H30O', 'C16H30O']	24	3.37076e+07	3.55726e+07	2.06114e+07	8.53554e+06	6.99537e+06	6.69141e+06	6.53288e+06	5.38578e+06	7.33111e+06	6.64098e+06	6.23983e+06	4.60927e+06	4.06025e+06	4.70503e+06	6.33535e+06	7.20979e+06	2.88031e+06	3.19877e+06	3.56147e+06	4.18585e+06	3.04052e+06	2.71084e+06	2.0872e+06		6.23201e+06	4.98494e+06	4.86997e+06	5.87845e+06	5.13398e+06	5.30456e+06	8.45693e+06	7.99806e+06
240.232	239.225	Pseudodistamine	C15H29NO									['Q105117243', 'Q105117244']	['Pseudodistamine', '(2R)-1-(octa-2,4-dienylamino)heptan-2-ol']	['C15H29NO', 'C15H29NO']	2						2.46837e+06				3.14218e+06	3.84379e+06				2.54748e+06	3.06881e+06	2.42582e+06	2.94471e+06		2.81663e+06	1.83092e+06				2.61603e+06		2.6613e+06	2.99695e+06	3.81979e+06	2.43655e+06	5.73179e+06	2.62794e+06
241.143	240.136	(4S)-4-hydroxy-4-[(2R,3S)-3-[(1R)-1-hydroxyethyl]oxiran-2-yl]-3,5,5-trimethylcyclohex-2-en-1-one	C13H20O4									['Q105141168', 'Q105141170', 'Q115947033', 'Q104965944', 'Q104400240', 'Q105140074', 'Q105140079', 'Q115948248', 'Q105140075', 'Q77567236', 'Q105014400', 'Q105014402', 'Q105324090', 'Q105324088', 'Q105184575', 'Q104960615', 'Q105276260', 'Q105236633', 'Q105324087', 'Q105324086', 'Q113947738', 'Q105242499', 'Q77565041', 'Q77423335', 'Q104193755', 'Q105218089', 'Q105016378', 'Q105140077', 'Q1051618…	['(4S)-4-hydroxy-4-[(2R,3S)-3-[(1R)-1-hydroxyethyl]oxiran-2-yl]-3,5,5-trimethylcyclohex-2-en-1-one', '(4S)-4-hydroxy-4-[(2S,3R)-3-[(1S)-1-hydroxyethyl]oxiran-2-yl]-3,5,5-trimethylcyclohex-2-en-1-one', 'Methyl 2-[2-(5-hydroxypent-2-enyl)-3-oxocyclopentyl]acetate', 'Cucumegastigmane I', '(4R)-4-[(E,3R)-3,4-dihydroxybut-1-enyl]-4-hydroxy-3,5,5-trimethylcyclohex-2-en-1-one', '(1R,5R,8R)-8-hydroxy-8-[…	['C13H20O4', 'C13H20O4', 'C13H20O4', 'C13H20O4', 'C13H20O4', 'C13H20O4', 'C13H20O4', 'C13H20O4', 'C13H20O4', 'C13H20O4', 'C13H20O4', 'C13H20O4', 'C13H20O4', 'C13H20O4', 'C13H20O4', 'C13H20O4', 'C13H20O4', 'C13H20O4', 'C13H20O4', 'C13H20O4', 'C13H20O4', 'C13H20O4', 'C13H20O4', 'C13H20O4', 'C13H20O4', 'C13H20O4', 'C13H20O4', 'C13H20O4', 'C13H20O4', 'C13H20O4', 'C13H20O4', 'C13H20O4', 'C13H20O4', 'C…	41	4.3074e+06	2.52308e+06	5.01579e+06	4.81262e+06	4.10735e+06	3.88699e+06	2.77534e+06	2.49114e+06	2.90973e+06	7.40508e+06	1.18144e+07	2.34537e+06	4.56784e+06	4.78967e+06	5.64923e+06	3.04983e+06	4.66373e+06	3.21781e+06	3.60181e+06	2.38338e+06	5.79715e+06	2.89039e+06	1.80068e+06	2.33237e+06	5.58333e+06	7.03215e+06	3.82537e+06	5.65488e+06	9.3755e+06	7.18528e+06	3.08314e+06	6.03314e+06
241.253	240.245	Palmitaldehyde	C16H32O	['HMDB0001551', 'HMDB0031052']	['Palmitaldehyde', '2-Hexadecanone']	['C16H32O', 'C16H32O']	2	['PCYC182']	['palmitaldehyde']	['C11H18N3O6S1O1']	1	['Q27077978', 'Q27283217', 'Q26840887', 'Q105164546', 'Q105164548', 'Q63409529', 'Q110077191', 'Q105149317', 'Q27145425', 'Q27288347', 'Q105236637', 'Q105236636']	['Hexadecanal', 'Hexadecan-2-one', '1,2-Epoxyhexadecane', '(E)-hexadec-2-en-1-ol', '2-Hexadecen-1-ol', '3-Hexadecanone', '7-Hexadecen-1-ol', 'Hexadec-9-en-1-ol', '(Z)-Hexadec-9-en-1-ol', '(Z)-11-Hexadecen-1-ol', '11-Hexadecen-1-ol, (11Z)-', '(E)-Hexadec-11-en-1-ol']	['C16H32O', 'C16H32O', 'C16H32O', 'C16H32O', 'C16H32O', 'C16H32O', 'C16H32O', 'C16H32O', 'C16H32O', 'C16H32O', 'C16H32O', 'C16H32O']	12	3.08617e+06	4.14742e+06	3.66347e+06	2.91697e+06	2.89056e+06	3.7402e+06	4.09654e+06	2.98435e+06	3.82048e+06	4.67908e+06	5.16387e+06	3.25689e+06	2.17212e+06	3.18395e+06	4.31312e+06	4.11915e+06		2.31419e+06	2.9646e+06	2.74954e+06	2.2643e+06	1.95996e+06	2.10698e+06		3.02402e+06	2.83256e+06	3.51825e+06	4.54096e+06	4.52102e+06	3.39522e+06	4.80874e+06	3.76797e+06
242.175	241.168	Dioscoretine	C13H23NO3	['HMDB0038588']	['Dioscoretine']	['C13H23NO3']	1					['Q105119461', 'Q105218541', 'Q104195688', 'Q27108519', 'Q115949814', 'Q115949813', 'Q105154464', 'Q105138488', 'Q82900664', 'Q75058588', 'Q75064071']	['3-Hydroxy-6-(2-methylbutyryloxy) tropane', 'Asenjonamide A', 'N-(2-hydroxyethyl)-2,4-dimethyl-3-oxonon-4-enamide', 'Valeroidine', '3-Hydroxy-6-(2-methylbutyryloxy)tropane', '3-Isovaleryloxy-6-hydroxytropane', '(2R,3S,6E,8Z)-3-hydroxy-8-(hydroxymethyl)-2,6-dimethyldeca-6,8-dienamide', '(2R,3S,6Z,8E)-3-hydroxy-6-(hydroxymethyl)-2,8-dimethyldeca-6,8-dienamide', 'Dioscoretine', '(6E,8Z)-3-hydroxy-8…	['C13H23NO3', 'C13H23NO3', 'C13H23NO3', 'C13H23NO3', 'C13H23NO3', 'C13H23NO3', 'C13H23NO3', 'C13H23NO3', 'C13H23NO3', 'C13H23NO3', 'C13H23NO3']	11	4.3954e+06	4.80028e+06	5.29359e+06	6.28757e+06	5.64526e+06	6.48962e+06	6.44785e+06	5.25297e+06																	2.48848e+06	2.55279e+06	2.38055e+06
242.212	241.204	N-(3-hydroxydodec-8-en-2-yl)acetamide	C14H27NO2									['Q105350871', 'Q105350872']	['N-(3-hydroxydodec-8-en-2-yl)acetamide', 'N-[(Z,2R,3S)-3-hydroxydodec-8-en-2-yl]acetamide']	['C14H27NO2', 'C14H27NO2']	2	2.16035e+06	3.27782e+06	2.38932e+06	4.95929e+06	5.15173e+06	6.09521e+06	6.25277e+06	4.8806e+06	4.74719e+06	4.19569e+06	4.36102e+06	3.32151e+06	3.24217e+06	4.03008e+06	4.38164e+06	4.93587e+06	3.01645e+06	3.904e+06	2.80353e+06	4.11147e+06	3.11442e+06	3.01794e+06	2.83088e+06	1.81449e+06	4.55845e+06	4.07456e+06	3.47727e+06	4.94298e+06	5.28735e+06	3.829e+06	6.6651e+06	5.975e+06
242.248	241.241	13-Methyltetradecanamide	C15H31NO									['Q82494744', 'Q105241050', 'Q105107059', 'Q77504623']	['13-Methyltetradecanamide', 'N-((S)-Tridecane-6-yl)acetamide', 'N-tridecylacetamide', '6-Acetamidotridecane']	['C15H31NO', 'C15H31NO', 'C15H31NO', 'C15H31NO']	4	7.17886e+06	9.9683e+06	7.92512e+06	9.70247e+06	1.30822e+07	1.06109e+07	1.04758e+07	8.13293e+06	1.16484e+07	1.35858e+07	1.68084e+07	1.21802e+07	1.14497e+07	1.26352e+07	1.51716e+07	1.47296e+07	8.62385e+06	1.13041e+07	1.0634e+07	1.38781e+07	9.50055e+06	7.11902e+06	9.23731e+06	4851533	2.20535e+07	1.55831e+07	1.76965e+07	1.97232e+07	2.03623e+07	1.72645e+07	3.18179e+07	2.20813e+07
243.134	242.127	b"3-Hydroxyamobarbital"	C11H18N2O4	['HMDB0246097', 'HMDB0246099']	['b"3-Hydroxyamobarbital"', '2,4,6(1H,3H,5H)-Pyrimidinetrione, 5-ethyl-5-(3-hydroxy-1-methylbutyl)-']	['C11H18N2O4', 'C11H18N2O4']	2					['Q105033926', 'Q105182246', 'Q110172131']	['3-[(2S,5S)-5-[(2S)-butan-2-yl]-3,6-dioxopiperazin-2-yl]propanoic acid', 'Actinozine A', 'Matsudipeptide B']	['C11H18N2O4', 'C11H18N2O4', 'C11H18N2O4']	3					2.60564e+06	4.46402e+06	3.32414e+06					3.04988e+06
243.178	242.17		C14H26OS													3.12898e+06	4.20168e+06	2.92731e+06	3.98028e+06	3.81716e+06	3.77696e+06	4.41427e+06	3.56242e+06
243.183	484.351	Fluvirucin B6	C17H50FN6O6P									['Q105303617']	['Fluvirucin B6']	['C26H48N2O6']	1	1.58535e+08	2.01702e+08	1.53475e+08	2.05006e+08	1.93079e+08	1.84824e+08	2.02046e+08	1.66593e+08	1.68854e+07	1.30802e+07	1.60619e+07	9.44024e+06	8.9377e+06	1.1802e+07	1.15355e+07								5.08676e+06		5.50383e+07	5.09203e+07	4.70205e+07	6.39019e+07	5.58949e+07	5.06051e+07	6.82302e+07	6.16152e+07
243.183	242.176		C9H27N2O3P															4.93354e+06													1.20124e+07	5.36445e+06	6.59937e+06	4.70418e+06	5.39422e+06	4.68477e+06	6.22371e+06		2547206
243.232	242.225	Pentadecanoic acid	C15H30O2	['HMDB0000826', 'HMDB0030469', 'HMDB0032250', 'HMDB0032328', 'HMDB0036218', 'HMDB0036220', 'HMDB0037306', 'HMDB0038907', 'HMDB0040998', 'HMDB0041588', 'HMDB0059820', 'HMDB0059833', 'HMDB0061707']	['Pentadecanoic acid', 'Methyl tetradecanoate', 'Dodecyl propionate', 'Hexyl nonanoate', 'Heptyl octanoate', 'Octyl heptanoate', 'Pentyl decanoate', '3-Methylbutyl decanoate', '7(14)-Farnesene-9,12-diol', '2,6,10-Trimethyldodecanoic acid', 'Isopropyl_laurate', 'Ethyl tridecanoate', '13-Methylmyristic acid']	['C15H30O2', 'C15H30O2', 'C15H30O2', 'C15H30O2', 'C15H30O2', 'C15H30O2', 'C15H30O2', 'C15H30O2', 'C15H30O2', 'C15H30O2', 'C15H30O2', 'C15H30O2', 'C15H30O2']	13					['Q418951', 'Q81993950', 'Q63392911', 'Q27161384', 'Q82863023', 'Q82472709', 'Q27287872', 'Q67880144', 'Q27119789', 'Q20179071', 'Q27294849', 'Q5971737', 'Q27288302', 'Q105378136', 'Q105375874', 'Q110169513']	['Pentadecanoic acid', 'Ethyl tridecanoate', 'Propyl dodecanoate', 'Methyl tetradecanoate', '2-Methyltetradecanoic acid', '(12S)-12-Methyltetradecanoic acid', 'Hexyl nonanoate', 'Tridecyl acetate', '12-Methyltetradecanoic acid', '13-Methyltetradecanoic acid', 'Isoamyl decanoate', 'Isopropyl dodecanoate', 'Heptyl octanoate', '2-Acetoxytridecane', '1,3,5,7-Tetramethyldecyl formate', '(1R,2S,3R)-3-[…	['C15H30O2', 'C15H30O2', 'C15H30O2', 'C15H30O2', 'C15H30O2', 'C15H30O2', 'C15H30O2', 'C15H30O2', 'C15H30O2', 'C15H30O2', 'C15H30O2', 'C15H30O2', 'C15H30O2', 'C15H30O2', 'C15H30O2', 'C15H30O2']	16	2.96351e+07	3.83192e+07	2.98713e+07	2.27086e+07	1.91305e+07	2.35152e+07	2.27793e+07	1.90657e+07	3.06008e+07	2.97648e+07	3.41523e+07	2.39335e+07	1.92937e+07	2.43563e+07	2.79628e+07	2.6601e+07	1.50101e+07	1.54247e+07	1.26574e+07	1.64696e+07	1.34974e+07	1.2042e+07	1.11301e+07	6658715	2.53605e+07	1.93149e+07	2.17738e+07	2.70695e+07	2.85544e+07	2.21829e+07	4.13835e+07	2.99639e+07
244.093	243.086	Cytidine	C9H13N3O5	['HMDB0000089', 'HMDB0015122', 'HMDB0060478', 'HMDB0248553', 'HMDB0258026']	['Cytidine', 'Cytarabine', 'gamma-Glutamyl-beta-cyanoalanine', 'Arabinofuranosylcytosine', '4-Amino-5-hydroxy-1-[(2R,5R)-4-hydroxy-5-(hydroxymethyl)oxolan-2-yl]pyrimidin-2-one']	['C9H13N3O5', 'C9H13N3O5', 'C9H13N3O5', 'C9H13N3O5', 'C9H13N3O5']	5	['PCYC2211']	['cytidine']	['C11H18N3O6S1O5']	1	['Q422538', 'Q72461302', 'Q27108658', 'Q77514687', 'Q180983']	['Cytidine', '4-Amino-1-((2S,3S,4R,5S)-3,4-dihydroxy-5-(hydroxymethyl)tetrahydrofuran-2-yl)pyrimidin-2(1H)-one', 'gamma-Glutamyl-beta-cyanoalanine', 'Cytosar', 'Cytarabine']	['C9H13N3O5', 'C9H13N3O5', 'C9H13N3O5', 'C9H13N3O5', 'C9H13N3O5']	5					1.76894e+07	1.56369e+07	1.74742e+07					2.68248e+07
244.191	243.184	N-Undecanoylglycine		['HMDB0013286']	['N-Undecanoylglycine']	['C13H25NO3']	1					['Q27144673']	['N-Undecanoylglycine']	['C13H25NO3']	1	9.63843e+06	1.31528e+07	1.1079e+07	1.53376e+07	2.3228e+07	2.41326e+07	1.44994e+07	1.25825e+07	1.08456e+07	1.16887e+07	1.16269e+07	1.186e+07	7.31077e+06	1.69118e+07	1.51698e+07	1.3508e+07	1.05548e+07	1.06966e+07	1.06508e+07	1.16946e+07	7.17089e+06	9.22576e+06	1.38138e+07	7792408	1.05724e+07	1.41567e+07	8.11092e+06	9.66627e+06	1.09785e+07	8.20122e+06	1.4973e+07	1.14054e+07
245.006	206.043	2-Methylcitric acid	C7H10O7	['HMDB0000379', 'HMDB0003518', 'HMDB0006471', 'HMDB0059932', 'HMDB0245209', 'HMDB0252777']	['2-Methylcitric acid', 'Homocitric acid', 'Methylisocitric acid', '3-(Carboxymethyl)-3-hydroxypentanedioic acid', '2-Methoxypropane-1,2,3-tricarboxylic acid', 'Glucose ketone']	['C7H10O7', 'C7H10O7', 'C7H10O7', 'C7H10O7', 'C7H10O7', 'C7H10O7']	6					['Q27104155', 'Q27098140', 'Q82960805', 'Q105351054', 'Q105026007', 'Q105364960', 'Q104995459', 'Q104995460']	['2-Methylcitric acid', '(2S,3R)-3-hydroxybutane-1,2,3-tricarboxylic acid', '3-Hydroxybutane-1,2,3-tricarboxylic acid', '(2R,3S)-2-methylcitric acid', '3-Hydroxy-3-(methoxycarbonyl)pentanedioic acid', '2-Hydroxy-2-(2-methoxy-2-oxoethyl)butanedioic acid', '(2R)-3-[(2S,3S,4R)-3,4-dihydroxy-5-oxooxolan-2-yl]-2-hydroxypropanoic acid', '3-(3,4-Dihydroxy-5-oxooxolan-2-yl)-2-hydroxypropanoic acid']	['C7H10O7', 'C7H10O7', 'C7H10O7', 'C7H10O7', 'C7H10O7', 'C7H10O7', 'C7H10O7', 'C7H10O7']	8	2.04768e+06							3.35503e+06	1.91645e+07	8.80335e+06			1.17234e+07		1.16062e+07	3.96467e+06	8.67288e+06				1.89967e+07	1.76032e+07		23432698		3.16052e+06	4.67001e+06	5.77835e+06	7.28252e+06	3.14336e+06
245.077	244.07	Uridine	C9H12N2O6	['HMDB0000296', 'HMDB0000767', 'HMDB0246131', 'HMDB0257989']	['Uridine', 'Pseudouridine', '1-[(2R,3S,5R)-3,4-Dihydroxy-5-(hydroxymethyl)oxolan-2-yl]pyrimidine-2,4-dione', '1-[(2R,3R,4S,5R)-3,4-Dihydroxy-5-(hydroxymethyl)oxolan-2-yl]oxypyrimidin-2-one']	['C9H12N2O6', 'C9H12N2O6', 'C9H12N2O6', 'C9H12N2O6']	4	['PCYC769']	['uridine']	['C11H18N3O6S1O6']	1	['Q420445', 'Q422573', 'Q104987640', 'Q104987638', 'Q104987636', 'Q27136843', 'Q104399528', 'Q105214686', 'Q105304415']	['Pseudouridine', 'Uridine', 'Arabinofuranosyluracil', 'Yridine', '1-(alpha-d-Arabinofuranosyl)uracil', 'Spongouridine', 'alpha-Xylofuranosyluracil', '5-[(2R,3R,4R,5R)-3,4-dihydroxy-5-(hydroxymethyl)oxolan-2-yl]-1H-pyrimidine-2,4-dione', '1-[[(2R,3S,4R,5R)-3,4,5-trihydroxyoxolan-2-yl]methyl]pyrimidine-2,4-dione']	['C9H12N2O6', 'C9H12N2O6', 'C9H12N2O6', 'C9H12N2O6', 'C9H12N2O6', 'C9H12N2O6', 'C9H12N2O6', 'C9H12N2O6', 'C9H12N2O6']	9					8.93919e+06	4.46468e+06	5.57538e+06					8.0945e+06
245.079	244.071		C7H17O7P														2.49026e+06		2.51467e+06	3.38955e+06	3.63308e+06	2.47563e+06		2.65427e+06		5.08718e+06			4.39211e+06	2.45569e+06					2.63986e+06								3.18117e+06			3.1361e+06	4.13418e+06
245.094	206.131	Ibuprofen		['HMDB0001925', 'HMDB0029669', 'HMDB0032176', 'HMDB0033196', 'HMDB0034469', 'HMDB0034470', 'HMDB0034472', 'HMDB0034556', 'HMDB0035008', 'HMDB0035016', 'HMDB0035017', 'HMDB0035181', 'HMDB0036025', 'HMDB0036240', 'HMDB0036386', 'HMDB0036391', 'HMDB0037194', 'HMDB0037604', 'HMDB0037623', 'HMDB0037720', 'HMDB0038605', 'HMDB0039101', 'HMDB0040431', 'HMDB0244924', 'HMDB0303051', 'HMDB0303053', 'HMDB030…	['Ibuprofen', 'Eremopetasinorone A', 'Benzyl hexanoate', '(E)-6-Methyl-6-(5-methyl-2-furanyl)-3-hepten-2-one', '2-Phenylpropyl butyrate', '2-Phenylpropyl isobutyrate', '3-Phenylpropyl 2-methylpropanoate', '3-Acetoxy-3-methyl-1-phenylbutane', '3-Methylbutyl phenylacetate', '2-Phenylethyl pentanoate', '2-Phenylethyl 3-methylbutanoate', 'xi-8,9-Dehydrotheaspirone', '2,4,6-Trimethyl-4-phenyl-1,3-diox…	['C13H18O2', 'C13H18O2', 'C13H18O2', 'C13H18O2', 'C13H18O2', 'C13H18O2', 'C13H18O2', 'C13H18O2', 'C13H18O2', 'C13H18O2', 'C13H18O2', 'C13H18O2', 'C13H18O2', 'C13H18O2', 'C13H18O2', 'C13H18O2', 'C13H18O2', 'C13H18O2', 'C13H18O2', 'C13H18O2', 'C13H18O2', 'C13H18O2', 'C13H18O2', 'C13H18O2', 'C13H18O2', 'C13H18O2', 'C13H18O2', 'C13H18O2', 'C13H18O2']	29					['Q105021585', 'Q104253557', 'Q27291980', 'Q67879619', 'Q11066026', 'Q115950005', 'Q104375558', 'Q105167336', 'Q27159525', 'Q83052991', 'Q104667234', 'Q27259426', 'Q110172498', 'Q27138418', 'Q186969', 'Q104403191', 'Q105033420', 'Q115946758', 'Q27290797', 'Q27294406', 'Q105167338', 'Q104375977', 'Q105300865', 'Q105118778', 'Q105386151', 'Q104253617', 'Q27273387', 'Q77504103', 'Q82236417', 'Q82755…	['3-Hydroxy-beta-damascenone', 'Epoxy-beta-ionone', 'Hexyl benzoate', '2,4,4-Trimethyl-3-(3-oxo-1-butenyl)cyclohex-2-en-1-one', 'Phenethyl isovalerate', '5-Methyl-2-phenylhexanoic acid', '3-Oxo-alpha-ionone', '4-[(S)-2,6,6-Trimethyl-4-oxo-2-cyclohexenyl]-3-butene-2-one', 'Phenethyl valerate', 'Isobutyl 3-phenylpropionate', 'Benzenepropanoic acid, 2-butyl ester', '2-Phenylethyl 2-methylbutanoate',…	['C13H18O2', 'C13H18O2', 'C13H18O2', 'C13H18O2', 'C13H18O2', 'C13H18O2', 'C13H18O2', 'C13H18O2', 'C13H18O2', 'C13H18O2', 'C13H18O2', 'C13H18O2', 'C13H18O2', 'C13H18O2', 'C13H18O2', 'C13H18O2', 'C13H18O2', 'C13H18O2', 'C13H18O2', 'C13H18O2', 'C13H18O2', 'C13H18O2', 'C13H18O2', 'C13H18O2', 'C13H18O2', 'C13H18O2', 'C13H18O2', 'C13H18O2', 'C13H18O2', 'C13H18O2', 'C13H18O2', 'C13H18O2', 'C13H18O2', 'C…	51	2.8257e+06	3.95865e+06	2.17186e+06	3.47367e+06				2.52919e+06
246.145	245.138	Asparaginylisoleucine	C10H19N3O4	['HMDB0028734', 'HMDB0028735', 'HMDB0028810', 'HMDB0028902', 'HMDB0028924', 'HMDB0029125', 'HMDB0029141']	['Asparaginylisoleucine', 'Asparaginyl-Leucine', 'Glutaminylvaline', 'Isoleucyl-Asparagine', 'Leucyl-Asparagine', 'Valylglutamine', 'Valyl-Gamma-glutamate']	['C10H19N3O4', 'C10H19N3O4', 'C10H19N3O4', 'C10H19N3O4', 'C10H19N3O4', 'C10H19N3O4', 'C10H19N3O4']	7					['Q106026405']	['Asparaginyl-Isoleucine']	['C10H19N3O4']	1					5.08369e+06	9.73752e+06	6.37416e+06					5.49065e+06
246.985	208.022	Garcinia acid	C6H8O8	['HMDB0031159']	['Garcinia acid']	['C6H8O8']	1	['PCYC556']	['4-O-oxalyl-L-threonate']	['C11H18N3O6S1O8']	1	['Q2823270', 'Q104251587', 'Q105379477']	['Hydroxycitric acid', '2-Hydroperoxy-1,2,3-propanetricarboxylic acid', '(2R,3R)-2-Hydroxycitric acid']	['C6H8O8', 'C6H8O8', 'C6H8O8']	3			5.25806e+06		4.75331e+06	4.25512e+06	2.92685e+06	3.14114e+06	3.59993e+06	5.01559e+06			4.46107e+06	7.1411e+06	3.24095e+06	6.75669e+06	2.05246e+06	5.35407e+06	3.77682e+06	3.2707e+06	3.83023e+06	4.81752e+06	3.2014e+06	2.27198e+06	4.15055e+06	2.64285e+06	8.08535e+06	4.66041e+06	5.16681e+06	3.25071e+06		2.52496e+06
247.013	246.005		C6H14O4S3													3.44996e+06	2.32851e+06		3.50986e+06		2.65109e+06		2.85005e+06	6.62031e+06	3.62094e+06	5.86715e+06	3.97029e+06	2.6009e+06	6.12811e+06	5.7072e+06	5.11429e+06	3.84575e+06	2.86451e+06	2.48451e+06	2.35424e+06	2.31343e+06	3.59333e+06	2.74079e+06		3.20033e+06	4.09159e+06	3.25882e+06	3.79001e+06	3.40499e+06	3.50785e+06		3.06529e+06
247.042	246.035		C13H10O3S													3.46939e+06							2.44828e+06	5.86997e+06	2.91497e+06			1.1673e+07		7.68931e+06		5.5753e+06				7.69196e+06	9.24001e+06		5.12213e+06			4.61187e+06	6.50898e+06	8.28171e+06
247.129	246.122	L-beta-aspartyl-L-leucine	C10H18N2O5	['HMDB0011166', 'HMDB0011172', 'HMDB0028756', 'HMDB0028757', 'HMDB0028832', 'HMDB0028903', 'HMDB0028925', 'HMDB0029126']	['L-beta-aspartyl-L-leucine', 'gamma-Glutamylvaline', 'Aspartyl-Isoleucine', 'Aspartyl-Leucine', 'Glutamylvaline', 'Isoleucyl-Aspartate', 'Leucyl-Aspartate', 'Valylglutamic acid']	['C10H18N2O5', 'C10H18N2O5', 'C10H18N2O5', 'C10H18N2O5', 'C10H18N2O5', 'C10H18N2O5', 'C10H18N2O5', 'C10H18N2O5']	8					['Q27137212', 'Q27145070', 'Q27137034']	['gamma-Glutamylvaline', 'Val-Glu', '(S)-2-((S)-2-Amino-3-carboxypropanamido)-4-methylpentanoic acid']	['C10H18N2O5', 'C10H18N2O5', 'C10H18N2O5']	3					7.00528e+06	1.21186e+07	9.07475e+06					7.04586e+06
247.242	246.235	Dodecylbenzene	C18H30	['HMDB0251572', 'HMDB0251974']	['Dodecylbenzene', 'Estrane']	['C18H30', 'C18H30']	2					['Q82856425', 'Q27147100', 'Q82856423', 'Q81986302', 'Q414469']	['4-Phenyldodecane', '5-Phenyldodecane', '2-Phenyldodecane', 'Benzene, (1-ethyldecyl)-', 'Dodecylbenzene']	['C18H30', 'C18H30', 'C18H30', 'C18H30', 'C18H30']	5		2.43635e+06																													2.8537e+06	2.77846e+06
248.992	247.985	Calcium galactarate	C6H8CaO8	['HMDB0303726']	['Calcium galactarate']	['C6H8CaO8']	1									7.52625e+06	6.77916e+06	3.95577e+06	1.14936e+07	2.87361e+06	3.51107e+06	2.57729e+06	5.33454e+06	1.69826e+07	8.06547e+06	1.40666e+07	4.14691e+06	9.41329e+06	7.5983e+06	1.41004e+07	6.54344e+06	5.06231e+06	5.86724e+06	4.43501e+06	3.6837e+06	8.34545e+06	7.40469e+06	3.31718e+06	10820701	5.6877e+06	9.95202e+06	8.76197e+06	1.94959e+07	8.22131e+06	7.4721e+06	3.55706e+06	7.10924e+06
249.007	248	2,3,5-Tris(methylsulfanyl)benzene-1,4-diol	C7H6FN2O5P									['Q77520261']	['2,3,5-Tris(methylsulfanyl)benzene-1,4-diol']	['C9H12O2S3']	1	1.96625e+07	1.17128e+07	2.70146e+07	1.31013e+07	1.84379e+07	4.94598e+06	1.78512e+07	8.36137e+06	1.35998e+07	3.40738e+07	8.77162e+06	1.84777e+07	4.62678e+07	1.08559e+07	2.38944e+07	4.12488e+07	2.65597e+07	1.25464e+07	1.84228e+07	1.44966e+07	1.8788e+07	1.84405e+07	2.13075e+07	42122260	9.47645e+06	7.93115e+06	2.6894e+07	2.73859e+07	4.31947e+07		7.45915e+06	2.05042e+07
249.04	248.033		C5H8N6O4S																														2.48073e+06	2.58875e+06							2.24286e+06
249.046	248.038		C8H13N2O3PS													2.61085e+07	4.2894e+07	7.18604e+07	2.78996e+07	8.0814e+07	4.80228e+07	7.64821e+07	6.89289e+07	3.72334e+07	7.25755e+07	8.12148e+07	8.47247e+07	5.21169e+07	5.14335e+07	5.10038e+07	6.47608e+07	5.65312e+07	1.16742e+08	1.04664e+08	6.3286e+07	5.69736e+07	3.82802e+07	7.79695e+07	50206296	6.27237e+07	8.85805e+07	8.52028e+07	4.13602e+07	4.76916e+07	8.38873e+07	1.12008e+08	7.78816e+07
249.052	248.045	3-Chloro-2-(hydroxymethyl)-4,5,6-trimethoxyphenol	C9H13O6P									['Q77371743']	['3-Chloro-2-(hydroxymethyl)-4,5,6-trimethoxyphenol']	['C10H13ClO5']	1	1.63138e+07	2.85195e+07	2.07818e+07	7.68373e+06	9.5629e+06	9.6034e+06	8.64083e+06	6.52893e+06	4.1936e+06	4.08099e+06	4.64449e+06	2.62431e+06		3.677e+06	3.12454e+06	3.75145e+06									7.65374e+06	5.82909e+06	6.10741e+06	8.31579e+06	8.73744e+06	6.14551e+06	9.06893e+06	7.43895e+06
249.088	248.081		C13H8N6														2.83797e+06		3.8534e+06				3.64155e+06	2.94456e+06		4.68185e+06	3.17542e+06			3.60405e+06								2.36431e+06							2.57101e+06
249.185	248.178	Dimethylbenzyl carbinyl hexanoate	C16H24O2	['HMDB0032228', 'HMDB0036221', 'HMDB0036640', 'HMDB0037713', 'HMDB0037719', 'HMDB0253125']	['Dimethylbenzyl carbinyl hexanoate', '[2-(Dimethoxymethyl)-1-heptenyl]benzene', 'Furanofukinin', 'Octyl phenylacetate', '2-Phenylethyl octanoate', '(4E,7E,10E,13E)-Hexadeca-4,7,10,13-tetraenoic acid']	['C16H24O2', 'C16H24O2', 'C16H24O2', 'C16H24O2', 'C16H24O2', 'C16H24O2']	6					['Q105103412', 'Q27270047', 'Q105200912', 'Q105147542', 'Q105142911', 'Q105309316', 'Q104952547', 'Q104195844', 'Q105245207', 'Q82632416', 'Q105310903', 'Q104978956', 'Q110185422', 'Q105133977', 'Q105260279', 'Q104915523', 'Q27269038', 'Q27278193', 'Q105180136', 'Q110078485', 'Q115948181', 'Q105146866', 'Q27136398', 'Q105215656', 'Q105151543', 'Q104999263', 'Q104999264', 'Q105033663', 'Q105035701…	['2-[(8aR)-2,4a-dimethyl-8-methylidene-3,4,5,6,7,8a-hexahydro-1H-naphthalen-2-yl]prop-2-enoic acid', 'Phenethyl octanoate', 'beta-Chamigrenic acid methyl', 'Methyl omphalate', 'methyl 2-[(2S,8S,8aR)-8,8a-dimethyl-2,3,5,6,7,8-hexahydro-1H-naphthalen-2-yl]prop-2-enoate', '(3R)-3alpha-Methoxy-3,8-dimethyl-5alpha-isopropyl-4,4aalpha,5,6-tetrahydronaphthalene-2(3H)-one', 'methyl (E)-2-methyl-5-[(4R)-4…	['C16H24O2', 'C16H24O2', 'C16H24O2', 'C16H24O2', 'C16H24O2', 'C16H24O2', 'C16H24O2', 'C16H24O2', 'C16H24O2', 'C16H24O2', 'C16H24O2', 'C16H24O2', 'C16H24O2', 'C16H24O2', 'C16H24O2', 'C16H24O2', 'C16H24O2', 'C16H24O2', 'C16H24O2', 'C16H24O2', 'C16H24O2', 'C16H24O2', 'C16H24O2', 'C16H24O2', 'C16H24O2', 'C16H24O2', 'C16H24O2', 'C16H24O2', 'C16H24O2', 'C16H24O2', 'C16H24O2', 'C16H24O2', 'C16H24O2', 'C…	57		2.26545e+06							2.54889e+06	2.65666e+06
250.086	249.079	Cinchophen	C16H11NO2	['HMDB0250261']	['Cinchophen']	['C16H11NO2']	1					['Q27106450', 'Q104393990', 'Q104991242', 'Q105261159']	['Dubamine', '4,5-Dihydro[1,3]dioxolo[4,5-j]pyrrolo[3,2,1-de]phenanthridinium', 'Dehydroanhydrolycorine', 'HeptaohylloneB']	['C16H11NO2', 'C16H11NO2', 'C16H11NO2', 'C16H11NO2']	4	1.96844e+06	2.36506e+06				6.44957e+06	1.10828e+07	9.3308e+06	1.14644e+07	8.48071e+06	2.23397e+07	2.52716e+07	1.1497e+07	1.86375e+07	3.27607e+07	2.32893e+07	3.96773e+06	8.57684e+06	8.69999e+06	1.60917e+07	5.16545e+06	4.3279e+07	7.14325e+07	7621174	4.86566e+06		2.76701e+06	3.06972e+06	5.45827e+06	7.26218e+06	1.96531e+07	1.23829e+07
251.023	250.015	2-Propenyl 3-(2-propenylsulfonyl)-1-propenyl disulfide	C9H14O2S3	['HMDB0034395']	['2-Propenyl 3-(2-propenylsulfonyl)-1-propenyl disulfide']	['C9H14O2S3']	1									1.87448e+06	2.16756e+06																					2.25933e+06						3.17189e+06
251.076	250.069	(2S,4aR,6R,7R,8R,8aR)-6,7,8-trihydroxy-2-methyl-4,4a,6,7,8,8a-hexahydropyrano[3,2-d][1,3]dioxine-2-carboxylic acid	C5H10F4N4O3									['Q105228939']	['(2S,4aR,6R,7R,8R,8aR)-6,7,8-trihydroxy-2-methyl-4,4a,6,7,8,8a-hexahydropyrano[3,2-d][1,3]dioxine-2-carboxylic acid']	['C9H14O8']	1	4.29178e+06	4.3098e+06		4.81805e+06	9.25308e+06	7.86564e+06	4.71489e+06	3.64558e+06	3.94245e+06		3.71117e+06	5.3216e+06	2.52065e+06		2.50032e+06			3.05161e+06		4.84204e+06						4.2232e+06	3.06383e+06	4.38123e+06	5.0368e+06
251.128	250.121	Ubiquinone-1	C14H18O4	['HMDB0002012', 'HMDB0032116', 'HMDB0038804', 'HMDB0094669', 'HMDB0242106', 'HMDB0257843']	['Ubiquinone-1', 'Helinorbisabone', '3,4-Dihydro-6-hydroxy-2,5,7,8-tetramethyl-2H-1-benzopyran-2-carboxylic acid', 'Methyl neopentyl phthalic acid', 'delta-CEHC', '2-[4-(2-Carboxy-2-methylpropyl)phenyl]propionic acid']	['C14H18O4', 'C14H18O4', 'C14H18O4', 'C14H18O4', 'C14H18O4', 'C14H18O4']	6	['PCYC2788']	['ubiquinone-1']	['C11H18N3O6S1O4']	1	['Q105207254', 'Q104200185', 'Q115971989', 'Q115972318', 'Q245489', 'Q105190830', 'Q105226129', 'Q27127053', 'Q27097877', 'Q110173046', 'Q105157222', 'Q105157221', 'Q105224564', 'Q105154524', 'Q105154526', 'Q27135960', 'Q105195393', 'Q27107352', 'Q104403198', 'Q105120912', 'Q105177616', 'Q105312017', 'Q105130292', 'Q27260950', 'Q27255496', 'Q105102867', 'Q105331361', 'Q105297429', 'Q105028144', '…	['Trichosorbicillin C', '8,9-Dihydro-12-hydroxysorbicillin', '(E)-1-(2,4-dihydroxy-3,5-dimethylphenyl)-6-hydroxyhex-4-en-1-one', '(2R)-7-hydroxy-2-(3-hydroxypropyl)-6,8-dimethyl-2,3-dihydrochromen-4-one', 'Trolox', '15-Nor-guaianolide', "(3S,4S)-4beta-Vinyl-4-methyl-5'-[(1S)-1-methylpropyl]-4,5-dihydrospiro[furan-3(2H),2'(3'H)-furan]-2,3'-dione", 'Dipropyl phthalate', 'Ubiquinone-1', '6-(2,5-Dihy…	['C14H18O4', 'C14H18O4', 'C14H18O4', 'C14H18O4', 'C14H18O4', 'C14H18O4', 'C14H18O4', 'C14H18O4', 'C14H18O4', 'C14H18O4', 'C14H18O4', 'C14H18O4', 'C14H18O4', 'C14H18O4', 'C14H18O4', 'C14H18O4', 'C14H18O4', 'C14H18O4', 'C14H18O4', 'C14H18O4', 'C14H18O4', 'C14H18O4', 'C14H18O4', 'C14H18O4', 'C14H18O4', 'C14H18O4', 'C14H18O4', 'C14H18O4', 'C14H18O4', 'C14H18O4', 'C14H18O4', 'C14H18O4', 'C14H18O4', 'C…	104	2.03832e+06	3.70216e+06	2.11546e+06	2.97515e+06	4.00756e+06	4.22554e+06	3.80186e+06	2.17409e+06	3.70388e+06	5.62818e+06	5.12886e+06	3.12191e+06	2.70346e+06	3.12319e+06	3.61986e+06	4.53774e+06		3.15714e+06	2.44775e+06	3.42728e+06	2.12362e+06	2.1267e+06	1.808e+06		3.81782e+06	3.24365e+06	2.71959e+06	4.2829e+06	4.23387e+06	4.47241e+06	5.29449e+06	4.65934e+06
251.164	250.157	Gemfibrozil	C15H22O3	['HMDB0015371', 'HMDB0030917', 'HMDB0031901', 'HMDB0034721', 'HMDB0035117', 'HMDB0035137', 'HMDB0035148', 'HMDB0035358', 'HMDB0035760', 'HMDB0035798', 'HMDB0036036', 'HMDB0036037', 'HMDB0036550', 'HMDB0036563', 'HMDB0036664', 'HMDB0037064', 'HMDB0037529', 'HMDB0037559', 'HMDB0039156', 'HMDB0039635', 'HMDB0039644', 'HMDB0040754', 'HMDB0061839', 'HMDB0240642', 'HMDB0255460', 'HMDB0301855', 'HMDB030…	['Gemfibrozil', '1-Hydroxyacorenone', 'Blennin A', 'Procurcumadiol', '(3beta,6beta)-Furanoeremophilane-3,6-diol', 'Heliannuol D', '(6beta,8alpha)-6-Hydroxy-7(11)-eremophilen-12,8-olide', 'Ketosantalic acid', '3-Hydroxytrichothecene', 'Piperdial', '3beta-Dihydroxymarasmene', '13-Hydroxymarasmene', '3-Ketoapotrichothecene', 'Valerenolic acid', 'Ketopelenolide a', 'FS4 toxin', 'Lactaronecatorin A', …	['C15H22O3', 'C15H22O3', 'C15H22O3', 'C15H22O3', 'C15H22O3', 'C15H22O3', 'C15H22O3', 'C15H22O3', 'C15H22O3', 'C15H22O3', 'C15H22O3', 'C15H22O3', 'C15H22O3', 'C15H22O3', 'C15H22O3', 'C15H22O3', 'C15H22O3', 'C15H22O3', 'C15H22O3', 'C15H22O3', 'C15H22O3', 'C15H22O3', 'C15H22O3', 'C15H22O3', 'C15H22O3', 'C15H22O3', 'C15H22O3', 'C15H22O3', 'C15H22O3']	29	['PCYC305', 'PCYC973', 'PCYC1382', 'PCYC1628', 'PCYC2511', 'PCYC2877', 'PCYC3019', 'PCYC3348', 'PCYC3440', 'PCYC4067']	['6&alpha;-hydroxy-germacra-1(10),4,11(13)-trien-12-oate', '2-cis,4-trans-xanthoxin', '(-)-heliannuol A', 'trans-abscisic alcohol', '(+)-heliannuol D', '8&beta;-hydroxy-germacra-1(10),4,11(13)-trien-12-oate', '8&alpha;-hydroxy-germacra-1(10),4,11(13)-trien-12-oate', 'zealexin A3', 'cis-abscisic alcohol', 'zealexin A2']	['C11H18N3O6S1O3', 'C11H18N3O6S1O3', 'C11H18N3O6S1O3', 'C11H18N3O6S1O3', 'C11H18N3O6S1O3', 'C11H18N3O6S1O3', 'C11H18N3O6S1O3', 'C11H18N3O6S1O3', 'C11H18N3O6S1O3', 'C11H18N3O6S1O3']	10	['Q104966773', 'Q104910138', 'Q105287794', 'Q27160526', 'Q104398831', 'Q105193389', 'Q105015517', 'Q105144499', 'Q105171735', 'Q105131762', 'Q27270707', 'Q104397504', 'Q105225527', 'Q77513516', 'Q104990505', 'Q104990506', 'Q105254992', 'Q105240068', 'Q104945082', 'Q105298808', 'Q105146773', 'Q104945077', 'Q105347618', 'Q105132460', 'Q104971115', 'Q104945076', 'Q105380041', 'Q5933737', 'Q77521212'…	['(1S,4S,8R,9R)-4-hydroxy-5-methyl-8-prop-1-en-2-yl-10-oxabicyclo[7.2.1]dodec-5-en-11-one', 'Madolin O', '(1S,2R,5R,7S,11S)-7,11-dihydroxy-2,6,6,8-tetramethyltricyclo[5.3.1.01,5]undec-8-en-10-one', '2-Ethylhexyl salicylate', 'Viscic acid', '2alpha-Hydroxycostic acid', '1beta-Hydroxycostic acid', '(3aR,7S,8aR)-6-[(3S)-3-hydroxybutyl]-7-methyl-3-methylidene-4,7,8,8a-tetrahydro-3aH-cyclohepta[b]fura…	['C15H22O3', 'C15H22O3', 'C15H22O3', 'C15H22O3', 'C15H22O3', 'C15H22O3', 'C15H22O3', 'C15H22O3', 'C15H22O3', 'C15H22O3', 'C15H22O3', 'C15H22O3', 'C15H22O3', 'C15H22O3', 'C15H22O3', 'C15H22O3', 'C15H22O3', 'C15H22O3', 'C15H22O3', 'C15H22O3', 'C15H22O3', 'C15H22O3', 'C15H22O3', 'C15H22O3', 'C15H22O3', 'C15H22O3', 'C15H22O3', 'C15H22O3', 'C15H22O3', 'C15H22O3', 'C15H22O3', 'C15H22O3', 'C15H22O3', 'C…	721	2.1126e+06	3.52489e+06	2.36424e+06	2.63442e+06	4.37755e+06	4.63655e+06	4.19892e+06	3.09669e+06	2.96654e+06	3.42263e+06	4.68836e+06	4.14852e+06	2.39808e+06	3.95661e+06	3.98057e+06	3.94456e+06	1.91094e+06	3.31941e+06	2.54286e+06	2.307e+06		3.0888e+06	4.59004e+06		3.08805e+06	2.60692e+06	2.33191e+06	3.34976e+06	3.58257e+06	3.45915e+06	4.78627e+06	3.79877e+06
251.201	250.193	Norambreinolide	C16H26O2	['HMDB0035293', 'HMDB0037631', 'HMDB0037712', 'HMDB0243578', 'HMDB0246620', 'HMDB0259285', 'HMDB0302990', 'HMDB0302991']	['Norambreinolide', '3-Methyl-alpha-ionyl acetate', '[2,2-Bis(2-methylpropoxy)ethyl]benzene', 'a Methyl farnesoate', '4,7,10,13-Hexadecatetraenoic acid', 'Triton X-100', 'Hexadeca-7,10,13-trienoic acid', 'Hexadecatrienoic acid']	['C16H26O2', 'C16H26O2', 'C16H26O2', 'C16H26O2', 'C16H26O2', 'C16H26O2', 'C16H26O2', 'C16H26O2']	8	['PCYC246', 'PCYC1386']	['methyl (2E,6E)-farnesoate', 'Triton X-100']	['C11H18N3O6S1O2', 'C11H18N3O6S1O2']	2	['Q105115731', 'Q106040522', 'Q105145338', 'Q104253744', 'Q104253267', 'Q105138204', 'Q104945765', 'Q104945767', 'Q105264332', 'Q105230614', 'Q104945764', 'Q104945763', 'Q77495091', 'Q105323736', 'Q104402976', 'Q104945766', 'Q104992943', 'Q105193269', 'Q105115729', 'Q105115728', 'Q105124675', 'Q76286186', 'Q105249374', 'Q104397729', 'Q105262497', 'Q105368797', 'Q105368796', 'Q105185705', 'Q104253…	['Sclareolide', '3-Methyl-alpha-ionyl acetate', '3,7,11-Trimethyldodeca-2,6,10-trienyl formate', 'Farnesol formate', 'Caryophyllene formate', 'Hexadeca-7,10,13-trienoic acid', '(4aR,5S,8R,8aR)-8-methoxy-3,8-dimethyl-5-propan-2-yl-1,4a,5,6,7,8a-hexahydronaphthalen-2-one', '(4aR,5S,8S,8aS)-8-methoxy-3,8-dimethyl-5-propan-2-yl-1,4a,5,6,7,8a-hexahydronaphthalen-2-one', 'Hexadecatrienic acid', '2-[(1R…	['C16H26O2', 'C16H26O2', 'C16H26O2', 'C16H26O2', 'C16H26O2', 'C16H26O2', 'C16H26O2', 'C16H26O2', 'C16H26O2', 'C16H26O2', 'C16H26O2', 'C16H26O2', 'C16H26O2', 'C16H26O2', 'C16H26O2', 'C16H26O2', 'C16H26O2', 'C16H26O2', 'C16H26O2', 'C16H26O2', 'C16H26O2', 'C16H26O2', 'C16H26O2', 'C16H26O2', 'C16H26O2', 'C16H26O2', 'C16H26O2', 'C16H26O2', 'C16H26O2', 'C16H26O2', 'C16H26O2', 'C16H26O2', 'C16H26O2', 'C…	40										2.9054e+06																					2.72959e+06
252.087	251.079	N-Phenylacetylaspartic acid	C12H13NO5	['HMDB0029355', 'HMDB0039102', 'HMDB0059747', 'HMDB0244468', 'HMDB0246138', 'HMDB0249495', 'HMDB0252080']	['N-Phenylacetylaspartic acid', 'N-Carboxyacetyl-D-phenylalanine', '4-Hydroxy-3-methoxy-cinnamoylglycine', 'Glycine, N-[3-(4-hydroxy-3-methoxyphenyl)-1-oxo-2-propenyl]-', '2-((3-Carboxypropyl)carbamoyl)benzoic acid', 'N-Benzoyl-L-glutamic acid', 'Ethylmethylhydroxypyridine succinate']	['C12H13NO5', 'C12H13NO5', 'C12H13NO5', 'C12H13NO5', 'C12H13NO5', 'C12H13NO5', 'C12H13NO5']	7	['PCYC2714']	['N-benzoyl-L-glutamate']	['C11H18N3O6S1O5']	1	['Q104180081', 'Q77368982', 'Q77483807', 'Q77386108', 'Q104170205', 'Q105139904', 'Q104888970', 'Q110169852']	['2-[3-(5-Methyl-6-oxopyran-2-yl)but-2-enoylamino]acetic acid', 'Prolipyrone C', 'Methyl (2s)-1-[2-(furan-2-yl)-2-oxoethyl]-5-oxopyrrolidine-2-carboxylate', 'Hypoxyloamide', 'Methyl 2-acetamido-3-(4-hydroxyphenyl)-3-oxopropanoate', 'methyl (2S)-2-acetamido-3-(4-hydroxyphenyl)-3-oxopropanoate', '4-[2-(Methoxycarbonyl)anilino]-4-oxobutanoic acid', '(7R)-3,7-dihydroxy-2-[(E)-pent-1-enyl]-6,7-dihydro…	['C12H13NO5', 'C12H13NO5', 'C12H13NO5', 'C12H13NO5', 'C12H13NO5', 'C12H13NO5', 'C12H13NO5', 'C12H13NO5']	8	1.89946e+06				2.76939e+06	3.12067e+06				4.232e+06			3.57971e+06					3.12785e+06	2.92234e+06		2.00546e+06					3.85037e+06	2.4812e+06		4.77636e+06
252.094	251.086		C6H13N5O6																																		2.01344e+06		2.57773e+06
252.232	251.225	Herculin	C16H29NO	['HMDB0030275', 'HMDB0259472']	['Herculin', '2,4-Dodecadienamide, N-(2-methylpropyl)-, (2E,4E)-']	['C16H29NO', 'C16H29NO']	2					['Q27138440', 'Q104923007']	['2,4-Dodecadienamide, N-(2-methylpropyl)-, (2E,4E)-', 'Dodecadienoic acid isobutylamide']	['C16H29NO', 'C16H29NO']	2																									3.05622e+06		2.1817e+06	3.25802e+06	3.01926e+06	2.59738e+06	4.3185e+06	3.27531e+06
253.118	252.112		C12H16N2O4																	3.33099e+06	8.54847e+06	5.21422e+06					4.79782e+06
253.18	252.173	1-Hydroxyepiacorone	C15H24O3	['HMDB0030918', 'HMDB0030919', 'HMDB0032122', 'HMDB0033149', 'HMDB0034574', 'HMDB0035309', 'HMDB0035597', 'HMDB0035613', 'HMDB0035729', 'HMDB0035767', 'HMDB0036448', 'HMDB0036663', 'HMDB0037063', 'HMDB0037969', 'HMDB0038502', 'HMDB0040685', 'HMDB0112086', 'HMDB0112094', 'HMDB0303801']	['1-Hydroxyepiacorone', 'Acorusdiol', '3(4->5)-Abeo-4,11:4,12-diepoxy-3-eudesmanol', '(4R,5S,7R,11R)-11,12-Dihydroxy-1(10)-spirovetiven-2-one', 'Apotrichodiol', '6alpha-Carissanol', 'alpha-Carissanol', 'Epioxylubimin', 'Dihydromyoporone', 'Piperalol', 'Zedoarondiol', 'Hydroxypelenolide', 'Toxin FS2', 'Urodiolenone', 'Bisacurone B', '2,3-Dihydroabscisic alcohol', '3-Methyl-5-pentyl-2-furanpentanoi…	['C15H24O3', 'C15H24O3', 'C15H24O3', 'C15H24O3', 'C15H24O3', 'C15H24O3', 'C15H24O3', 'C15H24O3', 'C15H24O3', 'C15H24O3', 'C15H24O3', 'C15H24O3', 'C15H24O3', 'C15H24O3', 'C15H24O3', 'C15H24O3', 'C15H24O3', 'C15H24O3', 'C15H24O3']	19	['PCYC3577']	['3-hydroxylubimin']	['C11H18N3O6S1O3']	1	['Q115949795', 'Q105285918', 'Q105299011', 'Q105310997', 'Q104396887', 'Q105004001', 'Q105003989', 'Q105344703', 'Q105344704', 'Q105314780', 'Q104401998', 'Q104913480', 'Q105112032', 'Q105270271', 'Q105380410', 'Q105223277', 'Q105331476', 'Q105188502', 'Q105161945', 'Q105254791', 'Q104394578', 'Q104952898', 'Q104920638', 'Q105000453', 'Q105000452', 'Q105000454', 'Q105159367', 'Q104993233', 'Q1043…	['Dendronephthol A', '4-[(1S,2R)-3,3-dimethyl-2-(3-oxobutyl)cyclobutyl]pent-4-enoic acid', '(3E,6E,10S)-2,10-dihydroxy-2,6,10-trimethyldodeca-3,6,11-trien-5-one', 'trans-Hydroxydavanone', 'Hydroxydavanone', '2-[(2R,4aR,8R,8aR)-8-hydroxy-4a,8-dimethyl-1,2,3,4,5,6,7,8a-octahydronaphthalen-2-yl]prop-2-enoic acid', '7-epi-Ilicic acid', '(5R,6E,10S)-5,10-dihydroxy-2,6,10-trimethyldodeca-2,6,11-trien-4…	['C15H24O3', 'C15H24O3', 'C15H24O3', 'C15H24O3', 'C15H24O3', 'C15H24O3', 'C15H24O3', 'C15H24O3', 'C15H24O3', 'C15H24O3', 'C15H24O3', 'C15H24O3', 'C15H24O3', 'C15H24O3', 'C15H24O3', 'C15H24O3', 'C15H24O3', 'C15H24O3', 'C15H24O3', 'C15H24O3', 'C15H24O3', 'C15H24O3', 'C15H24O3', 'C15H24O3', 'C15H24O3', 'C15H24O3', 'C15H24O3', 'C15H24O3', 'C15H24O3', 'C15H24O3', 'C15H24O3', 'C15H24O3', 'C15H24O3', 'C…	442		2.4461e+06			3.8854e+06	3.63852e+06						3.68565e+06						3.10834e+06	2.59179e+06
253.216	252.209	7Z,10Z-Hexadecadienoic acid	C16H28O2	['HMDB0000477', 'HMDB0029351', 'HMDB0030429', 'HMDB0031086', 'HMDB0032340', 'HMDB0037805', 'HMDB0038255', 'HMDB0039131', 'HMDB0247253', 'HMDB0302694']	['7Z,10Z-Hexadecadienoic acid', 'Geranyl hexanoate', 'Linalyl hexanoate', '(Z)-7-Hexadecen-1,16-olide', 'Isoambrettolide', 'D6-Ambrettolide', 'Geranyl 2-ethylbutyrate', 'Ethyl (Z,Z)-5,8-tetradecadienoate', '7-Hexadecynoic acid', 'Hexadecadienoic acid']	['C16H28O2', 'C16H28O2', 'C16H28O2', 'C16H28O2', 'C16H28O2', 'C16H28O2', 'C16H28O2', 'C16H28O2', 'C16H28O2', 'C16H28O2']	10					['Q76296967', 'Q105195403', 'Q27265875', 'Q27269023', 'Q67880024', 'Q104915544', 'Q104968219', 'Q76286146', 'Q105245987', 'Q105290225', 'Q76415636', 'Q103819011', 'Q104667302', 'Q105328435', 'Q110191086', 'Q104953646', 'Q27276290', 'Q27268698', 'Q103813393', 'Q110159140', 'Q105146637', 'Q104968218', 'Q104915510', 'Q105241051', 'Q105250125', 'Q104972493', 'Q105327743', 'Q105022468', 'Q105022466', …	['Hexadecadienoic acid', 'Hexadecadienoic acid, (Z,Z)-', 'Linalyl hexanoate', 'Geranyl hexanoate', 'Neryl hexanoate', '(1S,2S,3R,5R,6R,8R)-1,5,6,9,9-pentamethyl-10-oxatricyclo[6.2.2.02,6]dodecan-3-ol', '(1S,2R,5R,8S,9S)-1-methoxy-4,4,8-trimethyltricyclo[6.3.1.02,5]dodecan-9-ol', '9,12-Hexadecadienoic acid', 'Hexadec-9,12-dienoic acid', '(1R,2S,5R)-2-methoxy-2-methyl-5-[(2R)-6-methylhept-5-en-2-yl…	['C16H28O2', 'C16H28O2', 'C16H28O2', 'C16H28O2', 'C16H28O2', 'C16H28O2', 'C16H28O2', 'C16H28O2', 'C16H28O2', 'C16H28O2', 'C16H28O2', 'C16H28O2', 'C16H28O2', 'C16H28O2', 'C16H28O2', 'C16H28O2', 'C16H28O2', 'C16H28O2', 'C16H28O2', 'C16H28O2', 'C16H28O2', 'C16H28O2', 'C16H28O2', 'C16H28O2', 'C16H28O2', 'C16H28O2', 'C16H28O2', 'C16H28O2', 'C16H28O2', 'C16H28O2', 'C16H28O2', 'C16H28O2', 'C16H28O2', 'C…	42	2.53064e+06	4.68938e+06	3.16602e+06	2.41617e+06	3.34932e+06	3.98799e+06	4.33742e+06	3.61861e+06	3.81091e+06	5.18764e+06	7.06397e+06	5.06365e+06	3.34771e+06	5.23122e+06	5.00617e+06	5.12509e+06	2.31991e+06	2.86526e+06	2.68695e+06	3.82031e+06	2.24272e+06	2.31019e+06	2.39899e+06		4.39828e+06	3.34195e+06	3.1096e+06	4.99798e+06	4.89033e+06	3.89109e+06	5.96538e+06	4.92279e+06
253.289	252.282	3-Cyclohexyldodecane	C18H36	['HMDB0036345', 'HMDB0255893']	['3-Cyclohexyldodecane', 'octadec-9-ene']	['C18H36', 'C18H36']	2					['Q10859725', 'Q115948129', 'Q27117203', 'Q17992503', 'Q27231309']	['1-Octadecene', 'Octadec-5-ene', 'CID 521661', 'Cyclooctadecane', 'Dodecylcyclohexane']	['C18H36', 'C18H36', 'C18H36', 'C18H36', 'C18H36']	5		3.54213e+06	2.76426e+06			3.16692e+06	3.32397e+06	2.32063e+06
254.248	253.241	Palmitoleamide	C16H31NO	['HMDB0256086']	['Palmitoleamide']	['C16H31NO']	1					['Q105310985', 'Q105210304']	['Obscuraminol B', '(2S,3R,11E)-2-Amino-11,15-hexadecadiene-3-ol']	['C16H31NO', 'C16H31NO']	2	2.20666e+07	3.3816e+07	2.43293e+07	2.99997e+07	4.59399e+07	3.98352e+07	4.29775e+07	2.97951e+07	3.63176e+07	4.38873e+07	6.00586e+07	4.55936e+07	3.82413e+07	4.44326e+07	6.11244e+07	5.95256e+07	2.32588e+07	4.08359e+07	3.90629e+07	5.27636e+07	3.12318e+07	2.40521e+07	2.77919e+07	15371296	6.96399e+07	4.7933e+07	6.43537e+07	7.53126e+07	7.9642e+07	7.01876e+07	1.36325e+08	9.37567e+07
255.108	254.1	Galactosylglycerol	C9H18O8	['HMDB0006790', 'HMDB0038664', 'HMDB0304157']	['Galactosylglycerol', '(2R)-1-O-beta-D-Galactopyranosylglycerol', '3-beta-D-galactosyl-sn-glycerol']	['C9H18O8', 'C9H18O8', 'C9H18O8']	3	['PCYC633']	['3-&beta;-D-galactosyl-sn-glycerol']	['C11H18N3O6S1O8']	1	['Q27098216', 'Q27102591', 'Q104917062', 'Q105179416', 'Q105179426', 'Q27156315', 'Q27191225', 'Q105179424', 'Q77513890', 'Q105179419', 'Q105179428', 'Q105179427', 'Q105179425']	['3-beta-D-Galactosyl-sn-glycerol', '2-O-(beta-D-glucosyl)glycerol', '2-(1,3-Dihydroxypropan-2-yloxy)-6-(hydroxymethyl)oxane-3,4,5-triol', '(2R,3R,4S,5S,6S)-2-[(2S)-2,3-dihydroxypropoxy]-6-(hydroxymethyl)oxane-3,4,5-triol', '(2S)-1-O-beta-D-Galactopyranosylglycerol', '2-O-(alpha-D-glucopyranosyl)glycerol', '2-(alpha-D-galactosyl)glycerol', '2-(2,3-Dihydroxypropoxy)-6-(hydroxymethyl)oxane-3,4,5-tr…	['C9H18O8', 'C9H18O8', 'C9H18O8', 'C9H18O8', 'C9H18O8', 'C9H18O8', 'C9H18O8', 'C9H18O8', 'C9H18O8', 'C9H18O8', 'C9H18O8', 'C9H18O8', 'C9H18O8']	13	2.89174e+06	1.64755e+07	2.61106e+07	1.30118e+07	1.17244e+07	5.38324e+06	6.35767e+06	3.73137e+06	4.58679e+06	7.34286e+06	1.56577e+07	9.40776e+06	3.58587e+06	2.06763e+07	4.06772e+06	3.88416e+07	4.65161e+06	4.27561e+07	6.19116e+07	3.58709e+07	3.43457e+06	3.10777e+06	2.98364e+07	2.14421e+06	4.37684e+07	1.32983e+07	6.56695e+06		7.77559e+06	1.49559e+07	4.94988e+07	1.34204e+07
255.159	254.152	C75 trans	C14H22O4	['HMDB0249518']	['C75 trans']	['C14H22O4']	1					['Q105272556', 'Q75058629', 'Q77382341', 'Q115966757', 'Q115972259', 'Q105170538', 'Q27272149', 'Q77384896', 'Q27133894', 'Q104993611', 'Q27133895', 'Q110172615', 'Q77373385', 'Q110197455', 'Q110191466', 'Q77520047', 'Q77520491', 'Q104166936', 'Q105005135', 'Q105225167', 'Q105270262', 'Q105216155', 'Q105036251', 'Q105230211', 'Q110172437', 'Q105125446', 'Q105251548', 'Q105288606', 'Q105288607', '…	['[(1R,2R,5S)-2-[(E)-1-acetyloxyprop-1-en-2-yl]-5-methylcyclopentyl]methyl acetate', 'Violaceoid E', 'Violaceoid B', 'Eupenoxide', '(4R,5S)-3-[(E)-hept-1-enyl]-4,5-dihydroxy-2-(hydroxymethyl)cyclohex-2-en-1-one', '(2R)-2-(2-hydroxy-4-methylphenyl)-3-(2-methylpropoxy)propane-1,2-diol', 'Dihydroartemisinin impurity F', '(1S,5R,11R,14S)-14-hydroxy-5-methyl-4,15-dioxabicyclo[9.3.1]pentadec-9-en-3-one…	['C14H22O4', 'C14H22O4', 'C14H22O4', 'C14H22O4', 'C14H22O4', 'C14H22O4', 'C14H22O4', 'C14H22O4', 'C14H22O4', 'C14H22O4', 'C14H22O4', 'C14H22O4', 'C14H22O4', 'C14H22O4', 'C14H22O4', 'C14H22O4', 'C14H22O4', 'C14H22O4', 'C14H22O4', 'C14H22O4', 'C14H22O4', 'C14H22O4', 'C14H22O4', 'C14H22O4', 'C14H22O4', 'C14H22O4', 'C14H22O4', 'C14H22O4', 'C14H22O4', 'C14H22O4', 'C14H22O4', 'C14H22O4', 'C14H22O4', 'C…	67	5.39313e+06	8.63377e+06	6.16049e+06	1.0812e+07	1.48328e+07	1.42213e+07	1.52698e+07	9.76231e+06	7.7624e+06	8.82859e+06	1.03086e+07	5.94108e+06	5.4331e+06	6.95423e+06	7.4442e+06	7.8913e+06	4.4427e+06	7.48014e+06	6.1632e+06	7.1562e+06	5.10509e+06	4.21533e+06	4.6676e+06	1.79189e+06	9.1133e+06	6.50116e+06	7.02498e+06	9.87689e+06	9.95268e+06	7.66618e+06	1.36693e+07	1.01461e+07
255.232	254.225	Hypogeic acid	C16H30O2	['HMDB0002186', 'HMDB0003229', 'HMDB0010735', 'HMDB0012328', 'HMDB0031053', 'HMDB0031145', 'HMDB0031711', 'HMDB0032638', 'HMDB0033791', 'HMDB0035877', 'HMDB0037647', 'HMDB0038958', 'HMDB0041422', 'HMDB0244666', 'HMDB0247596', 'HMDB0251570', 'HMDB0257483']	['Hypogeic acid', 'Palmitoleic acid', 'Trans-Hexa-dec-2-enoic acid', 'Palmitelaidic acid', '(E)-6-Hexadecenoic acid', '5-Dodecyldihydro-2(3H)-furanone', '15-Hexadecanolide', '(Z)-5-Hexadecenoic acid', '(E)-3-Hexadecenoic acid', '(Z)-13-Hexadecenoic acid', '(E)-11-Hexadecenoic acid', 'Citronellyl hexanoate', '(Z)-14-Methyl-6-pentadecenoic acid', '15-Hexadecenoic acid', '9-Hexadecenoic acid, (9Z)-'…	['C16H30O2', 'C16H30O2', 'C16H30O2', 'C16H30O2', 'C16H30O2', 'C16H30O2', 'C16H30O2', 'C16H30O2', 'C16H30O2', 'C16H30O2', 'C16H30O2', 'C16H30O2', 'C16H30O2', 'C16H30O2', 'C16H30O2', 'C16H30O2', 'C16H30O2']	17	['PCYC579']	['palmitoleate']	['C11H18N3O6S1O2']	1	['Q27139858', 'Q412366', 'Q82105416', 'Q27888066', 'Q105209973', 'Q82003088', 'Q76296953', 'Q105127547', 'Q27117081', 'Q104254468', 'Q27116491', 'Q105349291', 'Q105271247', 'Q105182226', 'Q105353245', 'Q105302214', 'Q105347925', 'Q104936611', 'Q105187619', 'Q105146783', 'Q76423034', 'Q27116490', 'Q67879811', 'Q77499961', 'Q76296960', 'Q105027823', 'Q82641398', 'Q83006091', 'Q27290535', 'Q10520558…	['9-Hexadecenoic acid, (9Z)-', 'Palmitoleic acid', '15-Hexadecanolide', '9-Hexadecenoic acid', '7-Hexadecenoic acid', 'Hexadec-2-enoic acid', '11-Hexadecenoic acid', 'Hexadec-11-enoic acid', '2-Hexadecenoic acid', 'Hexadec-8-enoic acid', '(Z)-7-Hexadecenoic acid', '11-Tetradecen-1-ol,1-acetate, (11Z)-', '7-Tetradecenyl acetate', '6-Hexadecenoic acid', '(9Z)-14-Methyl-9-pentadecenoic acid', '7-(2-…	['C16H30O2', 'C16H30O2', 'C16H30O2', 'C16H30O2', 'C16H30O2', 'C16H30O2', 'C16H30O2', 'C16H30O2', 'C16H30O2', 'C16H30O2', 'C16H30O2', 'C16H30O2', 'C16H30O2', 'C16H30O2', 'C16H30O2', 'C16H30O2', 'C16H30O2', 'C16H30O2', 'C16H30O2', 'C16H30O2', 'C16H30O2', 'C16H30O2', 'C16H30O2', 'C16H30O2', 'C16H30O2', 'C16H30O2', 'C16H30O2', 'C16H30O2', 'C16H30O2', 'C16H30O2', 'C16H30O2', 'C16H30O2', 'C16H30O2', 'C…	48	1.18638e+07	1.66813e+07	1.28604e+07	1.09497e+07	1.28232e+07	1.62087e+07	1.8618e+07	1.45796e+07	1.6024e+07	2.25862e+07	2.56767e+07	2.25974e+07	1.51703e+07	2.08183e+07	2.63366e+07	2.12881e+07	7.92011e+06	1.06025e+07	1.03158e+07	1.51057e+07	1.0224e+07	8.953e+06	8.96346e+06	4.7163e+06	1.7472e+07	1.30391e+07	1.75428e+07	2.04393e+07	2.10254e+07	2.03184e+07	3.81648e+07	2.88393e+07
255.268	254.261	Heptadecanal	C17H34O	['HMDB0031039', 'HMDB0031040', 'HMDB0302190']	['Heptadecanal', '2-Heptadecanone', 'Heptadecanone']	['C17H34O', 'C17H34O', 'C17H34O']	3					['Q27231437', 'Q27266306', 'Q77495832', 'Q110077200']	['2-Heptadecanone', 'Heptadecanal', '9-Heptadecanone', '14-Methyl-8-hexadecen-1-ol']	['C17H34O', 'C17H34O', 'C17H34O', 'C17H34O']	4	9.78258e+06	1.49169e+07	1.17521e+07	1.40243e+07	1.67225e+07	1.66944e+07	1.50272e+07	1.17845e+07	1.74953e+07	2.15459e+07	2.35242e+07	1.3991e+07	9.84074e+06	1.42829e+07	1.47116e+07	1.47149e+07	7.49507e+06	1.24007e+07	1.02776e+07	1.0899e+07	9.17851e+06	7.3224e+06	6.91049e+06	3.67269e+06	1.57957e+07	1.33868e+07	1.30269e+07	1.80871e+07	1.81406e+07	1.26748e+07	1.75541e+07	1.4426e+07
256.082	255.074	beta-D-ribosylnicotinate	C11H13NO6	['HMDB0304540']	['beta-D-ribosylnicotinate']	['C11H13NO6']	1	['PCYC2252']	['N-&delta;-(phosphonoacetyl)-L-ornithine']	['C11H18N3O6S1P1']	1	['Q27125847', 'Q115966238', 'Q27103299', 'Q104910143']	['Nicotinic acid riboside', 'beta-D-Ribosylnicotinate;D-ribosylnicotinate;Nicotinic acid ribonucleoside;NARH-oxidized form;Nicotinate riboside', 'D-ribosylnicotinic acid', 'dimethyl (2S)-2-(1H-pyrrole-2-carbonyloxy)butanedioate']	['C11H13NO6', 'C11H13NO6', 'C11H13NO6', 'C11H13NO6']	4		2.47913e+06		2.40749e+06	5.14619e+06	4.44055e+06	5.11761e+06				2.89122e+06	6.67075e+06						6.59276e+06	5.52937e+06	5.75372e+06			4.20914e+06		4.24991e+06						2.74748e+06	5.09613e+06
256.103	255.095		C8H17NO8																	2.52768e+06	3.24958e+06						2.71861e+06					2.37472e+06		2.51656e+06								2.50748e+06				2.90636e+06
256.264	255.256	Palmitic amide	C16H33NO	['HMDB0012273']	['Palmitic amide']	['C16H33NO']	1					['Q18651888', 'Q105224698', 'Q104923166', 'Q105252945']	['Hexadecanamide', 'Obscuraminol E', 'Obscuraminol F', 'Obscuraminol D']	['C16H33NO', 'C16H33NO', 'C16H33NO', 'C16H33NO']	4	1.77792e+07	2.34061e+07	1.74202e+07	2.00407e+07	2.16883e+07	2.01887e+07	2.22108e+07	1.7541e+07	1.04756e+07	1.69821e+07	2.76322e+07	2.41539e+07	1.84911e+07	2.24413e+07	3.26209e+07	2.53442e+07	1.08484e+07	2.15874e+07	2.14368e+07	2.92249e+07	1.60661e+07	1.1048e+07	1.3651e+07	6.99351e+06	3.48045e+07	2.13402e+07	3.62767e+07	3.24137e+07	3.67388e+07	3.55788e+07	6.74591e+07	4.08164e+07
256.3	255.293		C17H37N													2.40614e+07	1.09165e+07	8.64207e+06	1.04104e+07	1.73413e+07	1.88725e+07	1.40197e+07	1.17251e+07	1.69268e+07	1.94318e+07	2.15168e+07	2.22318e+07	1.27236e+07	2.4202e+07	2.09312e+07	2.12271e+07	1.75244e+07	1.90093e+07	1.62471e+07	1.76954e+07	1.458e+07	1.33338e+07	1.31798e+07	7.96922e+06	1.61983e+07	1.29302e+07	1.64587e+07	1.62002e+07	1.68922e+07	1.35465e+07	2.01136e+07	1.5189e+07
257.236	256.228	9-Decenoylcholine		['HMDB0013206']	['9-Decenoylcholine']	['C15H30NO2']	1									1.98557e+07	2.28277e+07	2.0048e+07	1.56747e+07	1.15584e+07	1.12684e+07	1.11402e+07	8.92289e+06	1.28481e+07	9.29437e+06	1.03259e+07	7.6814e+06	7.59997e+06	8.8591e+06	9.82554e+06	9.11905e+06	5.81514e+06	6.0502e+06	5.34495e+06	6.38791e+06	6.12478e+06	4.99009e+06	4.92079e+06	2.69586e+06	1.1885e+07	8.82655e+06	8.48238e+06	9.94761e+06	9.48718e+06	8.16187e+06	1.17251e+07	1.11393e+07
257.248	256.24	Palmitic acid	C16H32O2	['HMDB0000220', 'HMDB0002396', 'HMDB0031068', 'HMDB0032065', 'HMDB0032249', 'HMDB0032324', 'HMDB0033166', 'HMDB0034153', 'HMDB0036210', 'HMDB0254606', 'HMDB0258885']	['Palmitic acid', 'Trimethyltridecanoic acid', 'Isopalmitic acid', 'Butyl dodecanoate', 'Dodecyl butyrate', 'Hexyl decanoate', 'Octyl octanoate', 'Ethyl tetradecanoate', 'Dodecyl 2-methylpropanoate', 'Methyl pentadecanoate', 'Tetradecyl acetate']	['C16H32O2', 'C16H32O2', 'C16H32O2', 'C16H32O2', 'C16H32O2', 'C16H32O2', 'C16H32O2', 'C16H32O2', 'C16H32O2', 'C16H32O2', 'C16H32O2']	11	['PCYC3150']	['palmitate']	['C11H18N3O6S1O2']	1	['Q63399983', 'Q27253736', 'Q27158117', 'Q82863912', 'Q27276012', 'Q27278976', 'Q27158155', 'Q27284107', 'Q82489221', 'Q27270652', 'Q27225131', 'Q105151919', 'Q27225130', 'Q82947841', 'Q104981924', 'Q105001004', 'Q105001003', 'Q104981920', 'Q105223714', 'Q82224196', 'Q63398303']	['Isobutyl laurate', 'Butyl laurate', 'Ethyl tetradecanoate', '2-Methylpentadecanoic acid', 'Hexyl decanoate', 'Tetradecyl acetate', '14-Methylpentadecanoic acid', 'Octyl octanoate', '2,2,3-Trimethyltridecanoic acid', 'Methyl pentadecanoate', '13-Methylpentadecanoic acid', '1-Hydroxy-3-hexadecanone', '12-Methylpentadecanoic acid', 'Methyl 12-methyltetradecanoate', 'Undecan-2-yl 2-methylbutanoate'…	['C16H32O2', 'C16H32O2', 'C16H32O2', 'C16H32O2', 'C16H32O2', 'C16H32O2', 'C16H32O2', 'C16H32O2', 'C16H32O2', 'C16H32O2', 'C16H32O2', 'C16H32O2', 'C16H32O2', 'C16H32O2', 'C16H32O2', 'C16H32O2', 'C16H32O2', 'C16H32O2', 'C16H32O2', 'C16H32O2', 'C16H32O2']	21	1.15398e+09	1.51281e+09	1.18571e+09	8.79013e+08	6.93033e+08	6.68152e+08	6.51872e+08	5.09765e+08	8.37743e+08	6.20289e+08	6.37831e+08	4.5316e+08	4.12245e+08	4.83552e+08	5.58643e+08	5.78566e+08	3.48322e+08	3.93165e+08	3.05619e+08	3.71533e+08	3.18374e+08	2.67983e+08	2.57119e+08	162107872	6.7492e+08	4.96838e+08	5.03811e+08	6.40604e+08	5.91368e+08	4.79645e+08	7.16286e+08	6.54833e+08
258.17	257.163	2-Hexenoylcarnitine	C13H23NO4	['HMDB0013161', 'HMDB0241668', 'HMDB0241669', 'HMDB0253155']	['2-Hexenoylcarnitine', '4-Hexenoylcarnitine', '(3E)-Hexenoylcarnitine', 'Hexenoylcarnitine']	['C13H23NO4', 'C13H23NO4', 'C13H23NO4', 'C13H23NO4']	4					['Q104987921']	['(3,7-Dihydroxy-8-methyl-8-azabicyclo[3.2.1]octan-6-yl) 2-methylbutanoate']	['C13H23NO4']	1	3.25625e+07	4.83561e+07	3.74183e+07	4.19433e+07	4.94654e+07	4.80608e+07	4.97583e+07	3.79772e+07	3.79855e+06	3.95904e+06	4.66411e+06	4.50036e+06	3.64179e+06	5.78985e+06	4.96732e+06	4.52466e+06	2.5278e+06	2.88604e+06	3.19555e+06	2.54777e+06	2.63098e+06	3.22651e+06	2.83605e+06		1.23626e+07	1.15997e+07	1.17347e+07	1.42694e+07	1.42008e+07	1.25033e+07	1.67326e+07	1.60014e+07
258.206	257.199	N-Lauroylglycine	C14H27NO3	['HMDB0013272']	['N-Lauroylglycine']	['C14H27NO3']	1					['Q27144675', 'Q115947555', 'Q105009710', 'Q105009707']	['N-Lauroylglycine', 'Carpamsaure', '4,5-dihydroxy-N-(2-methylpropyl)dec-2-enamide', '(E,4S,5S)-4,5-dihydroxy-N-(2-methylpropyl)dec-2-enamide']	['C14H27NO3', 'C14H27NO3', 'C14H27NO3', 'C14H27NO3']	4	3.41463e+06	4.5874e+06	3.18672e+06	5.36898e+06	5.78331e+06	6.44194e+06	5.93737e+06	4.60721e+06																	3.08823e+06	2.91024e+06		2.93951e+06	3.16035e+06		2.76114e+06	3.16317e+06
258.254	257.247		C14H31N3O													3.89272e+06	5.88081e+06	4.61984e+06	3.67944e+06	3.2587e+06	2.53457e+06	2.56206e+06		2.94468e+06	2.99658e+06															2.74246e+06
258.279	257.272		C16H35NO																					6.50236e+07	2.95144e+06
259.052	258.045	9-Fluorenylmethyl chloroformate	C15H11ClO2	['HMDB0245743', 'HMDB0252356']	['9-Fluorenylmethyl chloroformate', 'Fluorenylmethyl chloroformate']	['C15H11ClO2', 'C15H11ClO2']	2					['Q105297667', 'Q105297668', 'Q105278899']	['[(E,2S)-2-chlorotridec-3-en-5,7,9,11-tetraynyl] acetate', '2-Chlorotridec-3-en-5,7,9,11-tetraynyl acetate', '1-Chlorotridec-3-en-5,7,9,11-tetrayn-2-yl acetate']	['C15H11ClO2', 'C15H11ClO2', 'C15H11ClO2']	3	2.08693e+06												2.27609e+06											2.58837e+06
259.057	258.05	&alpha;-(2,6-anhydro-3-deoxy-D-arabino-heptulopyranosid)onate 7-phosphonate	C9H14Cl2F2N2					['PCYC1489']	['&alpha;-(2,6-anhydro-3-deoxy-D-arabino-heptulopyranosid)onate 7-phosphonate']	['C11H18N3O6S1P1']	1					6.16062e+06		3.34331e+06	2.84373e+06				4.26582e+06	3.36956e+06	6.89509e+06	3.59252e+06	5.57294e+06	1.01602e+07	4.37212e+06	2.94401e+06		5.51367e+06	3.61766e+06	3.48323e+06	2.80293e+06	8.73278e+06	6.6132e+06	5.01382e+06	6107074	3.2567e+06	1.11761e+07	6.25134e+06	4.9979e+06	3.4973e+06	8.39449e+06		7.50121e+06
259.081	258.074	Scleropentaside A	C7H10F4N4O2									['Q105125461', 'Q105229341']	['Scleropentaside A', 'methyl (4aS,5R,6S,7R,7aS)-5,6,7-trihydroxy-7-methyl-1-oxo-4a,5,6,7a-tetrahydrocyclopenta[c]pyran-4-carboxylate']	['C11H14O7', 'C11H14O7']	2	3.10529e+06	2.26729e+06	3.31338e+06	2.49224e+06				3.20416e+06		6.46951e+06	5.77526e+06	2.52313e+06	3.4201e+06	6.38778e+06	3.19207e+06	4.26012e+06	2.64235e+06		3.18972e+06	2.88658e+06	4.30634e+06	3.09836e+06	3.17433e+06	2030703	4.59245e+06	4.29336e+06	5.02368e+06	3.49585e+06	3.29433e+06	6.0108e+06		4.5434e+06
259.11	220.146	2,6-Di-tert-butylbenzoquinone	C14H20O2	['HMDB0013817', 'HMDB0036389', 'HMDB0037606', 'HMDB0037714', 'HMDB0037718', 'HMDB0038996', 'HMDB0039539', 'HMDB0040217', 'HMDB0040226', 'HMDB0256272']	['2,6-Di-tert-butylbenzoquinone', '3-Phenylpropyl isovalerate', '13-Nor-6-eremophilene-8,11-dione', 'Hexyl phenylacetate', '2-Phenylethyl hexanoate', '(Z)-6-Tetradecene-1,3-diyne-5,8-diol', '13-Tetradecene-1,3-diyne-6,7-diol', '3,4-Dihydro-2,2,5,7,8-pentamethyl-2H-1-benzopyran-6-ol', '2-Methyl-1-phenyl-2-propanyl butyrate', 'Pentamethylchromanol']	['C14H20O2', 'C14H20O2', 'C14H20O2', 'C14H20O2', 'C14H20O2', 'C14H20O2', 'C14H20O2', 'C14H20O2', 'C14H20O2', 'C14H20O2']	10					['Q82952740', 'Q27293649', 'Q104667239', 'Q65224927', 'Q105137189', 'Q105382661', 'Q27161373', 'Q27106770', 'Q105256857', 'Q105331855', 'Q27270052', 'Q105170515', 'Q105139979', 'Q75067936', 'Q27107565', 'Q104982981', 'Q105139895', 'Q105386709', 'Q110191393', 'Q104974282', 'Q105331858', 'Q105163102', 'Q105163105', 'Q105141945', 'Q104919220', 'Q105331860', 'Q105248540', 'Q105248537', 'Q105248536', …	['Thymol isobutyrate', '2-Phenylethyl hexanoate', '2-Methylbutyl 3-phenylpropanoate', '3-Phenylpropionic acid, 3-methylbutyl ester', '3-[4-(3-Methylbut-2-enoxy)phenyl]propan-1-ol', '(3aR,5aS,7R,9aR,9bS)-7,9b-dimethyl-3,3a,5a,6,7,8,9,9a-octahydrobenzo[g][2]benzofuran-1-one', '2,6-Di-tert-butyl-P-benzoquinone', 'Glutinosone', '(1Z)-1-[(6R)-6-pentyloxan-2-ylidene]but-3-yn-2-one', '3-Acetyl-4abeta,5b…	['C14H20O2', 'C14H20O2', 'C14H20O2', 'C14H20O2', 'C14H20O2', 'C14H20O2', 'C14H20O2', 'C14H20O2', 'C14H20O2', 'C14H20O2', 'C14H20O2', 'C14H20O2', 'C14H20O2', 'C14H20O2', 'C14H20O2', 'C14H20O2', 'C14H20O2', 'C14H20O2', 'C14H20O2', 'C14H20O2', 'C14H20O2', 'C14H20O2', 'C14H20O2', 'C14H20O2', 'C14H20O2', 'C14H20O2', 'C14H20O2', 'C14H20O2', 'C14H20O2', 'C14H20O2', 'C14H20O2', 'C14H20O2', 'C14H20O2', 'C…	56	1.07902e+07	9.98334e+06	1.72563e+07	1.05635e+07	2.27128e+07	2.37822e+07	2.09481e+07	2.04075e+07	1.56904e+07	2.11065e+07	1.50814e+07	1.31444e+07	1.49555e+07	1.18008e+07	1.60156e+07	1.71282e+07	9.81786e+06	1.4653e+07	1.25175e+07	1.4872e+07	1.289e+07	1.17554e+07	9.92845e+06	7.90592e+06	2.0804e+07	1.5521e+07	1.6776e+07	1.55721e+07	1.91265e+07	2.90728e+07	1.88677e+07	1.74632e+07
259.206	258.198	2-Acetyl-3,5,5,6,8,8-hexamethyl-5,6,7,8- tetrahydronaphthalene	C18H26O	['HMDB0061860', 'HMDB0244470', 'HMDB0259795']	['2-Acetyl-3,5,5,6,8,8-hexamethyl-5,6,7,8- tetrahydronaphthalene', 'Galaxolide', 'Versalide']	['C18H26O', 'C18H26O', 'C18H26O']	3	['PCYC2819']	['13-apo-&beta;-carotenone']	['C11H18N3O6S1O1']	1	['Q110193982', 'Q104908522', 'Q105215115', 'Q104995000', 'Q104994999', 'Q105147581']	['(3S)-octadeca-1,9-dien-4,6-diyn-3-ol', 'Octadeca-2,9,11,13,15-pentaenal', 'Octadeca-9,16-dien-12,14-diyn-1-ol', 'Villiramulin B', '4-Dodeca-3,5-dienylphenol', '4-[(E,3S)-3-ethenyl-3,7-dimethyloct-1-enyl]phenol']	['C18H26O', 'C18H26O', 'C18H26O', 'C18H26O', 'C18H26O', 'C18H26O']	6			1.92143e+06		3.61042e+06	2.7925e+06	2.73429e+06					4.46692e+06						3.64765e+06	2.89112e+06	2.82116e+06			1.86897e+06			3.17013e+06					2.93173e+06
260.161	259.153	Glutaminylisoleucine	C11H21N3O4	['HMDB0028800', 'HMDB0028801', 'HMDB0028868', 'HMDB0028905', 'HMDB0028921', 'HMDB0028927', 'HMDB0028943', 'HMDB0028952']	['Glutaminylisoleucine', 'Glutaminylleucine', 'Hydroxyprolyl-Lysine', 'Isoleucyl-Glutamine', 'Isoleucyl-Gamma-glutamate', 'Leucyl-Glutamine', 'Leucyl-Gamma-glutamate', 'Lysylhydroxyproline']	['C11H21N3O4', 'C11H21N3O4', 'C11H21N3O4', 'C11H21N3O4', 'C11H21N3O4', 'C11H21N3O4', 'C11H21N3O4', 'C11H21N3O4']	8					['Q27140608']	['Leu-Ala-Gly']	['C11H21N3O4']	1					4.13232e+06	1.07473e+07	6.01053e+06					5.63178e+06
260.197	259.19	Isoleucyl-Lysine	C12H25N3O3	['HMDB0028912', 'HMDB0028934', 'HMDB0028954', 'HMDB0028955']	['Isoleucyl-Lysine', 'Leucyl-Lysine', 'Lysylisoleucine', 'Lysylleucine']	['C12H25N3O3', 'C12H25N3O3', 'C12H25N3O3', 'C12H25N3O3']	4					['Q27144738', 'Q27141757', 'Q103816040']	['Lys-Leu', 'Leu-Lys', '(1-Amino-3-methoxy-1-oxopropan-2-yl)imino-octyl-oxidoazanium']	['C12H25N3O3', 'C12H25N3O3', 'C12H25N3O3']	3					3.96318e+06	7.69547e+06	4.75531e+06					5.04373e+06
260.222	259.215	(+)-Clavaminol H	C14H29NO3									['Q105156521']	['(+)-Clavaminol H']	['C14H29NO3']	1																											3.11253e+06				4.35495e+06
260.385	778.132	(1aS,7aS)-6-[6-[(1aS,7aS)-3-hydroxy-5-methyl-2,7-dioxo-1a,7a-dihydronaphtho[2,3-b]oxiren-4-yl]-1-hydroxy-3-methyl-5,8-dioxonaphthalen-2-yl]-3-hydroxy-4-(5-hydroxy-7-methyl-1,4-dioxonaphthalen-2-yl)-5-methyl-1a,7a-dihydronaphtho[2,3-b]oxirene-2,7-dione	C22H35F3N4O19P2									['Q105160305', 'Q105160307', 'Q105160304']	['(1aS,7aS)-6-[6-[(1aS,7aS)-3-hydroxy-5-methyl-2,7-dioxo-1a,7a-dihydronaphtho[2,3-b]oxiren-4-yl]-1-hydroxy-3-methyl-5,8-dioxonaphthalen-2-yl]-3-hydroxy-4-(5-hydroxy-7-methyl-1,4-dioxonaphthalen-2-yl)-5-methyl-1a,7a-dihydronaphtho[2,3-b]oxirene-2,7-dione', '(1aS,7aR)-6-[6-[(1aR,7aS)-3-hydroxy-5-methyl-2,7-dioxo-1a,7a-dihydronaphtho[2,3-b]oxiren-4-yl]-1-hydroxy-3-methyl-5,8-dioxonaphthalen-2-yl]-3-…	['C44H26O14', 'C44H26O14', 'C44H26O14']	3	8.63694e+06	1.11928e+07	9.42628e+06
260.992	259.985		C6H12O5S3													3.7028e+06	2.43266e+06		4.14671e+06				2.84062e+06	4.92664e+06	3.9473e+06	4.89876e+06	2.54717e+06	3.92395e+06		4.47845e+06	3.82917e+06	3.97141e+06				3.60238e+06	3.92678e+06		6091389	2.67648e+06	3.43685e+06	2.4877e+06	3.57675e+06		3.37229e+06		3.12839e+06
261.028	260.021		C7H16O4S3																2.81224e+06		2.67947e+06			4.09957e+06	3.24158e+06			2.30531e+06	2.7164e+06	2.95017e+06	2.79905e+06	2.60478e+06				2.08048e+06	1.97947e+06	1.80431e+06			2.70792e+06		2.85822e+06				2.65586e+06
261.037	260.03	Fructose 6-phosphate	C6H13O9P	['HMDB0000124', 'HMDB0000213', 'HMDB0000645', 'HMDB0000994', 'HMDB0001076', 'HMDB0001078', 'HMDB0001313', 'HMDB0001401', 'HMDB0001586', 'HMDB0002985', 'HMDB0003498', 'HMDB0003971', 'HMDB0006328', 'HMDB0006330', 'HMDB0006797', 'HMDB0006800', 'HMDB0006814', 'HMDB0006873', 'HMDB0060467', 'HMDB0242486', 'HMDB0242558', 'HMDB0243608', 'HMDB0243977', 'HMDB0246205', 'HMDB0247860', 'HMDB0249121', 'HMDB025…	['Fructose 6-phosphate', 'myo-Inositol 1-phosphate', 'Galactose 1-phosphate', 'Dolichyl phosphate D-mannose', 'Fructose 1-phosphate', 'Mannose 6-phosphate', 'D-myo-Inositol 4-phosphate', 'Glucose 6-phosphate', 'Glucose 1-phosphate', 'myo-Inositol 6-phosphate', 'beta-D-Glucose 6-phosphate', 'Beta-D-Fructose 6-phosphate', 'D-Tagatose 1-phosphate', 'D-Mannose 1-phosphate', 'Sorbose 1-phosphate', 'Be…	['C6H13O9P', 'C6H13O9P', 'C6H13O9P', 'C6H13O9P', 'C6H13O9P', 'C6H13O9P', 'C6H13O9P', 'C6H13O9P', 'C6H13O9P', 'C6H13O9P', 'C6H13O9P', 'C6H13O9P', 'C6H13O9P', 'C6H13O9P', 'C6H13O9P', 'C6H13O9P', 'C6H13O9P', 'C6H13O9P', 'C6H13O9P', 'C6H13O9P', 'C6H13O9P', 'C6H13O9P', 'C6H13O9P', 'C6H13O9P', 'C6H13O9P', 'C6H13O9P', 'C6H13O9P', 'C6H13O9P', 'C6H13O9P']	29	['PCYC197', 'PCYC274', 'PCYC544', 'PCYC601', 'PCYC768', 'PCYC785', 'PCYC833', 'PCYC857', 'PCYC927', 'PCYC1810', 'PCYC2393', 'PCYC2702', 'PCYC2878', 'PCYC3306', 'PCYC3490', 'PCYC3802', 'PCYC4159', 'PCYC4238', 'PCYC4334', 'PCYC4416']	['&alpha;-D-glucose 6-phosphate', '&beta;-L-gulose 1-phosphate', '1D-myo-inositol 4-monophosphate', '&beta;-D-mannopyranose 6-phosphate', '&alpha;-D-glucopyranose 1-phosphate', '1D-myo-inositol 5-monophosphate', '&beta;-D-fructofuranose 6-phosphate', '1D-myo-inositol 1-monophosphate', '&beta;-L-galactose 1-phosphate', 'D-hexose 6-phosphate', '&beta;-D-glucopyranose 1-phosphate', '1D-myo-inositol …	['C11H18N3O6S1P1', 'C11H18N3O6S1P1', 'C11H18N3O6S1P1', 'C11H18N3O6S1P1', 'C11H18N3O6S1P1', 'C11H18N3O6S1P1', 'C11H18N3O6S1P1', 'C11H18N3O6S1P1', 'C11H18N3O6S1P1', 'C11H18N3O6S1P1', 'C11H18N3O6S1P1', 'C11H18N3O6S1P1', 'C11H18N3O6S1P1', 'C11H18N3O6S1P1', 'C11H18N3O6S1P1', 'C11H18N3O6S1P1', 'C11H18N3O6S1P1', 'C11H18N3O6S1P1', 'C11H18N3O6S1P1', 'C11H18N3O6S1P1']	20	['Q27117458', 'Q418865', 'Q27098371', 'Q36461529', 'Q3082858', 'Q32039197', 'Q982755', 'Q27106320', 'Q32038966', 'Q27104408', 'Q110078041', 'Q105176967', 'Q259546', 'Q105116049', 'Q105110624', 'Q82006218', 'Q27102553', 'Q27102512', 'Q115948147', 'Q27120416', 'Q105285555', 'Q27098367', 'Q27102901', 'Q105116048', 'Q104393045', 'Q27098590', 'Q115785159', 'Q32778969', 'Q104935762', 'Q27095095', 'Q105…	['L-sorbose 1-phosphate', 'alpha-D-glucose-1-phosphate', 'beta-D-Fructose 6-phosphate', 'Glucose 6-phosphate', 'alpha-D-Galactose 1-phosphate', 'Fructose-6-phosphate', 'Fructose-1-phosphate', 'D-tagatose 6-phosphate', '6-o-Phosphonohexopyranose', 'D-Galactopyranose 1-phosphate', 'D-Fructose 1-phosphate', '[(2S,3R,4S,5R,6R)-3,4,5,6-tetrahydroxyoxan-2-yl]methyl dihydrogen phosphate', 'Mannose-6-pho…	['C6H13O9P', 'C6H13O9P', 'C6H13O9P', 'C6H13O9P', 'C6H13O9P', 'C6H13O9P', 'C6H13O9P', 'C6H13O9P', 'C6H13O9P', 'C6H13O9P', 'C6H13O9P', 'C6H13O9P', 'C6H13O9P', 'C6H13O9P', 'C6H13O9P', 'C6H13O9P', 'C6H13O9P', 'C6H13O9P', 'C6H13O9P', 'C6H13O9P', 'C6H13O9P', 'C6H13O9P', 'C6H13O9P', 'C6H13O9P', 'C6H13O9P', 'C6H13O9P', 'C6H13O9P', 'C6H13O9P', 'C6H13O9P', 'C6H13O9P', 'C6H13O9P']	31	2.01972e+06		2.50091e+06		3.1104e+06		2.8202e+06			2.79593e+06				3.09957e+06							1.86806e+06				2.75783e+06
261.058	260.051	Suprofen	C8H11F3O6	['HMDB0015008', 'HMDB0015538']	['Suprofen', 'Tiaprofenic acid']	['C14H12O3S', 'C14H12O3S']	2									5.76733e+06							4.0012e+06	8.88069e+06	3.36298e+06			2.31978e+07		1.34112e+07		1.064e+07				1.45471e+07	1.86556e+07	2.05918e+06	9173755			9.17363e+06	1.09054e+07	1.08808e+07
261.089	222.126	Annuionone B	C13H18O3	['HMDB0032121', 'HMDB0036819', 'HMDB0038894', 'HMDB0060565', 'HMDB0060920', 'HMDB0060921', 'HMDB0061943', 'HMDB0245879', 'HMDB0246059', 'HMDB0302822', 'HMDB0303326']	['Annuionone B', 'Dehydrovomifoliol', 'Isoamyl p-anisate', '1-Hydroxyibuprofen', '2-Hydroxyibuprofen', '3-Hydroxyibuprofen', 'Hexyl salicylic acid', '3-Hexylsalicylic acid', '3,5-Diisopropylsalicylic acid', '(+)-Dehydrovomifoliol', 'Methyl 3-epi-4,5-didehydrojasmonate']	['C13H18O3', 'C13H18O3', 'C13H18O3', 'C13H18O3', 'C13H18O3', 'C13H18O3', 'C13H18O3', 'C13H18O3', 'C13H18O3', 'C13H18O3', 'C13H18O3']	11					['Q27106358', 'Q105345450', 'Q105129865', 'Q27121513', 'Q27138415', 'Q77501336', 'Q105024868', 'Q110079133', 'Q105246834', 'Q105246833', 'Q27160824', 'Q115947949', 'Q105121685', 'Q104988085', 'Q104968567', 'Q77385291', 'Q104170218', 'Q103817743', 'Q77517255', 'Q77558795', 'Q105353006', 'Q110193948', 'Q82444987', 'Q104978613', 'Q110184677', 'Q105342006', 'Q105146000', 'Q105146002', 'Q105173511', '…	['Dehydrovomifoliol', '5-Heptanoylresorcinol', '4-Hydroxy-3,5,5-trimethyl-4-(3-oxo-1-butenyl)-2-cyclohexen-1-one', '(6R)-dehydrovomifoliol', 'Stachyline C', 'Pichiacin A', '(3E,5S)-5-(2-methylprop-1-enyl)-3-(4-oxopentylidene)tetrahydrofuran-2-one', '1,5-Dimethyl-8-(3-oxobut-1-enyl)-6-oxabicyclo[3.2.1]octan-3-one', '1,2,5-Trimethoxy-4-(1-butenyl)benzene', '1-(1-Butenyl)-2,4,5-trimethoxybenzene', '…	['C13H18O3', 'C13H18O3', 'C13H18O3', 'C13H18O3', 'C13H18O3', 'C13H18O3', 'C13H18O3', 'C13H18O3', 'C13H18O3', 'C13H18O3', 'C13H18O3', 'C13H18O3', 'C13H18O3', 'C13H18O3', 'C13H18O3', 'C13H18O3', 'C13H18O3', 'C13H18O3', 'C13H18O3', 'C13H18O3', 'C13H18O3', 'C13H18O3', 'C13H18O3', 'C13H18O3', 'C13H18O3', 'C13H18O3', 'C13H18O3', 'C13H18O3', 'C13H18O3', 'C13H18O3', 'C13H18O3', 'C13H18O3', 'C13H18O3', 'C…	39			3.56706e+06		3.45027e+06	3.87807e+06	2.8327e+06	2.23149e+06	4.06504e+06	7.02861e+06	4.69269e+06	2.73989e+06	3.47457e+06	5.10952e+06	4.56962e+06	5.84045e+06	3.01924e+06	4.20502e+06	3.91525e+06	4.30946e+06	4.60303e+06	4.65365e+06	3.5174e+06	2.32685e+06	4.50221e+06	2.76137e+06	3.13881e+06	2.81766e+06	3.95772e+06	3.76294e+06	3.62166e+06	4.17754e+06
261.145	260.137	gamma-Glutamylisoleucine	C11H20N2O5	['HMDB0011170', 'HMDB0011171', 'HMDB0028822', 'HMDB0028823', 'HMDB0028906', 'HMDB0028928']	['gamma-Glutamylisoleucine', 'gamma-Glutamylleucine', 'Glutamylisoleucine', 'Glutamylleucine', 'Isoleucyl-Glutamate', 'Leucyl-Glutamate']	['C11H20N2O5', 'C11H20N2O5', 'C11H20N2O5', 'C11H20N2O5', 'C11H20N2O5', 'C11H20N2O5']	6					['Q27136932', 'Q27136933', 'Q27140586', 'Q27144710', 'Q105313564', 'Q105013709', 'Q115972414', 'Q104171967', 'Q105170104']	['gamma-Glu-leu', 'L-gamma-glutamyl-L-isoleucine', 'Glu-Leu', 'H-Leu-Glu-OH', 'Gaburedin C', 'Gaburedin B', 'trans-Fusarinine', 'N-[[1,2,7-trihydroxy-5-(hydroxymethyl)-2,3,5,6,7,8-hexahydro-1H-pyrrolizin-3-yl]methyl]acetamide', 'Pochonicine']	['C11H20N2O5', 'C11H20N2O5', 'C11H20N2O5', 'C11H20N2O5', 'C11H20N2O5', 'C11H20N2O5', 'C11H20N2O5', 'C11H20N2O5', 'C11H20N2O5']	9					5.82236e+06	1.25344e+07	8.27178e+06					6.85432e+06					2.27442e+06										2.21214e+06
261.221	260.214	3-Gonal	C18H28O	['HMDB0245878', 'HMDB0252913', 'HMDB0260168']	['3-Gonal', 'Gonal', '(8R,9R,10S,13R,14S)-1,2,3,4,5,6,7,8,9,10,11,12,14,15,16,17-Hexadecahydrocyclopenta[a]phenanthrene-13-carbaldehyde']	['C18H28O', 'C18H28O', 'C18H28O']	3					['Q105022499', 'Q105022496', 'Q115947068', 'Q105235094', 'Q105235095', 'Q104969865', 'Q105140237', 'Q104947096']	['15,16-Dinor-8(17),11-labdadien-13-one', '(E)-4-[(1S,4aR,8aS)-5,5,8a-trimethyl-2-methylidene-3,4,4a,6,7,8-hexahydro-1H-naphthalen-1-yl]but-3-en-2-one', '4-(5,5,8a-trimethyl-2-methylidene-3,4,4a,6,7,8-hexahydro-1H-naphthalen-1-yl)but-2-enal', '(9E,11E,13E,15E)-octadeca-9,11,13,15-tetraenal', 'Octadeca-9,11,13,15-tetraenal', '4-[(1S,2R,4aR,8aS)-1,2,4a-trimethyl-5-methylidene-3,4,8,8a-tetrahydro-2H…	['C18H28O', 'C18H28O', 'C18H28O', 'C18H28O', 'C18H28O', 'C18H28O', 'C18H28O', 'C18H28O']	8	2.38469e+06												6.46509e+06	4.23501e+06	4.31841e+06	4.28556e+06	1.98181e+06		2.39898e+06	3.22353e+06	3.63541e+06	2.21126e+06	2.41189e+06	2.22192e+06			4.27851e+06		5.04211e+06	2.38567e+06	3.56541e+06	2.70431e+06
262.103	261.096	Asparaginylglutamic acid	C9H15N3O6	['HMDB0028730', 'HMDB0028751', 'HMDB0028767', 'HMDB0028793', 'HMDB0028814', 'HMDB0029144']	['Asparaginylglutamic acid', 'Aspartyl-Glutamine', 'Aspartyl-Gamma-glutamate', 'Glutaminylaspartic acid', 'Glutamylasparagine', 'gamma-Glutamylasparagine']	['C9H15N3O6', 'C9H15N3O6', 'C9H15N3O6', 'C9H15N3O6', 'C9H15N3O6', 'C9H15N3O6']	6					['Q27140444', 'Q105185363', 'Q110188242']	['Ala-Asp-Gly', 'Nourseimycin', 'Alahopcin']	['C9H15N3O6', 'C9H15N3O6', 'C9H15N3O6']	3					2.75182e+06	2.50284e+06													2.08043e+06
262.14	261.133	Gamma glutamyl ornithine	C10H19N3O5	['HMDB0002248', 'HMDB0004985', 'HMDB0004987', 'HMDB0028758', 'HMDB0028947']	['Gamma glutamyl ornithine', 'N6-beta-Aspartyllysine', 'Aspartyllysine', 'Aspartyl-Lysine', 'Lysylaspartic acid']	['C10H19N3O5', 'C10H19N3O5', 'C10H19N3O5', 'C10H19N3O5', 'C10H19N3O5']	5					['Q104922610']	['N5-((S)-4-Amino-1-carboxybutyl)-L-glutamine']	['C10H19N3O5']	1						3.88298e+06	2.48376e+06					2.43212e+06
263.008	262		C8H3N6O3P													2.04459e+07	9.37351e+06	6.93903e+06	3.19841e+07	1.01385e+07	2.59698e+07	1.3063e+07	4.44767e+07	3.32429e+07	3.92162e+07	4.68029e+07	2.48082e+07		4.2382e+07	5.19723e+07	5.78881e+07	4.09095e+07	2.34467e+07	1.85436e+07	1.83268e+07	2.61315e+07	4.0604e+07	2.23909e+07	57427936	3.54933e+07	3.45285e+07	2.00632e+07	2.68662e+07	1.68584e+07	2.67245e+07	1.03904e+07	1.75383e+07
263.055	262.048	Maclurin	C13H10O6	['HMDB0032644']	['Maclurin']	['C13H10O6']	1					['Q105235899', 'Q27107278', 'Q105182701', 'Q105277420', 'Q105126038', 'Q105224640', 'Q77499382']	['(3,5-Dihydroxyphenyl) 3,4-dihydroxybenzoate', 'Maclurin', '(3S)-3,8-dihydroxy-6-methoxy-1,3-dihydrobenzo[f][2]benzofuran-4,9-dione', "2,4,6,3',5'-Pentahydroxybenzophenone", 'Erubescenschromone A', '7, 9-dihydroxy-10-methyl-2H, 4aH, 6H, 10bH-pyrano[5,6-c][2]ben-zopyran-2, 6-dione', '1,5-Dihydroxy-7-methoxy-1,3,4,9-tetrahydronaphtho[2,3-c]furan-4,9-dione']	['C13H10O6', 'C13H10O6', 'C13H10O6', 'C13H10O6', 'C13H10O6', 'C13H10O6', 'C13H10O6']	7			1.9895e+06										2.21294e+06									1.99112e+06	2.25421e+06	2.00787e+06
263.061	262.054		C9H15N2O3PS													6.2885e+07	3.02033e+07	9.05341e+07	1.33622e+07	4.96443e+07	2.18524e+07	5.02526e+07	5.23486e+07	6.56665e+07	8.7264e+07	6.84704e+07	5.30811e+07	1.07348e+08	9.06399e+07	6.16657e+07	5.06005e+07	6.76125e+07	6.89121e+07	6.11413e+07	4.51486e+07	7.07627e+07	8.82524e+07	9.52443e+07	84374632	3.05952e+07	7.55431e+07	7.38875e+07	6.7729e+07	9.20249e+07	4.00333e+07	3.14403e+07	6.46385e+07
263.237	262.23	6,10,14-Trimethyl-5,9,13-pentadecatrien-2-one	C18H30O	['HMDB0034495', 'HMDB0037519', 'HMDB0245480', 'HMDB0249417', 'HMDB0258180']	['6,10,14-Trimethyl-5,9,13-pentadecatrien-2-one', '2-(5,8-Tetradecadienyl)cyclobutanone', '2,4,6-Tri-tert-butylphenol', 'Buagafuran', 'Sclareol oxide']	['C18H30O', 'C18H30O', 'C18H30O', 'C18H30O', 'C18H30O']	5	['PCYC4583']	['(E,E)-farnesylacetone']	['C11H18N3O6S1O1']	1	['Q27135719', 'Q72478077', 'Q105213096', 'Q105135388', 'Q115947460', 'Q105135389', 'Q105213094', 'Q105012183', 'Q105135387', 'Q105035096', 'Q105148599', 'Q105129914', 'Q27266341']	['Farnesylacetone', '6,10,14-Trimethylpentadeca-5,9,13-trien-2-one', '4-(2,5,5,8a-Tetramethyl-1,4,4a,6,7,8-hexahydronaphthalen-1-yl)butan-2-one', '4-(5,5,8a-trimethyl-2-methylidene-3,4,4a,6,7,8-hexahydro-1H-naphthalen-1-yl)butan-2-one', 'Octadeca-9,12,15-trienal', '15,16-Dinorlabd-8(20)-en-13-one', '4-[(1R,4aS,8aS)-2,5,5,8a-tetramethyl-1,4,4a,6,7,8-hexahydronaphthalen-1-yl]butan-2-one', '4-[(1S,2…	['C18H30O', 'C18H30O', 'C18H30O', 'C18H30O', 'C18H30O', 'C18H30O', 'C18H30O', 'C18H30O', 'C18H30O', 'C18H30O', 'C18H30O', 'C18H30O', 'C18H30O']	13	2.1178e+06	2.40289e+06		2.25516e+06	3.07514e+06	2.9475e+06	2.9879e+06	2.48464e+06	2.72434e+06	3.24655e+06	4.89221e+06	3.78222e+06	3.0139e+06	3.63649e+06	4.58491e+06	3.61553e+06		2.58754e+06	2.9545e+06	3.77476e+06	2.21102e+06	1.94146e+06	2.25044e+06		4.68333e+06	2.96379e+06	4.62116e+06	4.46096e+06	4.94693e+06	4.55564e+06	9.25723e+06	6.1767e+06
264.065	263.057	Mertiatide	C8H13N3O5S	['HMDB0254471']	['Mertiatide']	['C8H13N3O5S']	1									5.30474e+06	2.55781e+06	7.49972e+06		4.61274e+06		4.14583e+06	4.09696e+06	5.82215e+06	7.12421e+06	5.58493e+06	5.45713e+06	9.05239e+06	7.79985e+06	5.61793e+06	4.62076e+06	5.79671e+06	5.45441e+06	5.41735e+06	4.33453e+06	5.64496e+06	7.37656e+06	7.59171e+06	7409284	3.1366e+06	5.92558e+06	6.51546e+06	5.99264e+06	8.52172e+06	3.20088e+06	2.87302e+06	5.50053e+06
265.01	226.048	Chorismate	C6H14F4S2	['HMDB0012199', 'HMDB0012283', 'HMDB0033842', 'HMDB0033893', 'HMDB0304395']	['Chorismate', 'Prephenate', '3,4-Dimethoxy-1,2-benzenedicarboxylic acid', '4,5-Dimethoxy-1,2-benzenedicarboxylic acid', 'isochorismate']	['C10H10O6', 'C10H10O6', 'C10H10O6', 'C10H10O6', 'C10H10O6']	5	['PCYC551', 'PCYC1332', 'PCYC3371']	['prephenate', 'isochorismate', 'chorismate']	['C11H18N3O6S1O6', 'C11H18N3O6S1O6', 'C11H18N3O6S1O6']	3	['Q423531', 'Q83072682', 'Q82048030', 'Q104195584', 'Q77509440', 'Q76430983', 'Q105185446', 'Q105312507', 'Q104394147', 'Q105246779', 'Q2598317', 'Q77484784', 'Q105015545', 'Q27093738', 'Q77483473', 'Q110169954']	['Chorismic acid', '3,4-Dimethoxyphthalic acid', '4,5-Dimethoxyphthalic acid', '3-methoxyepicoccone B', '3-Methoxyepicoccone', 'Viticolin B', '6-Hydroxy-5-(3-hydroxy-3-oxoprop-1-en-2-yl)oxycyclohexa-1,3-diene-1-carboxylic acid', '3-(1-Carboxyethenoxy)-4-hydroxycyclohexa-1,5-diene-1-carboxylic acid', 'Carlic acid', 'Methyl 2-formyl-3,4,5-trihydroxy-6-methylbenzoate', 'Prephenic acid', '2,6-Dimetho…	['C10H10O6', 'C10H10O6', 'C10H10O6', 'C10H10O6', 'C10H10O6', 'C10H10O6', 'C10H10O6', 'C10H10O6', 'C10H10O6', 'C10H10O6', 'C10H10O6', 'C10H10O6', 'C10H10O6', 'C10H10O6', 'C10H10O6', 'C10H10O6']	16	2.57116e+06	2.52307e+06	3.75288e+06		3.62282e+06	4.69722e+06	3.59218e+06					7.64705e+06						4.92019e+06	6.40588e+06	3.97809e+06	6.55445e+06		6.48963e+06			9.07976e+06	7.13397e+06	2.76637e+06	3.07249e+06	6.04717e+06	3.84141e+06	4.33621e+06
265.022	264.015		C7H9N2O7P																				2.45899e+06											2.92587e+06		2.74856e+06		2.7699e+06	3.13635e+06		3.78348e+06
265.023	264.016		C8H5N6O3P													1.45346e+08	1.67567e+08	2.21031e+08	1.85991e+08	2.15485e+08	2.53031e+08	2.17521e+08	3.14487e+08	1.9004e+08	2.41227e+08	2.37933e+08	4.32867e+08	2.20418e+08	1.63873e+08	2.13753e+08	2.2621e+08	2.66469e+08	3.40624e+08	3.57684e+08	2.37084e+08	3.52795e+08	2.64612e+08	3.53627e+08	401604864	2.89076e+08	4.95288e+08	4.27179e+08	1.97264e+08	1.98382e+08	3.521e+08	2.70473e+08	2.44561e+08
265.024	264.017		C14H4N2O4															2.11221e+06	2.26961e+06	2.73816e+06	3.79404e+06	2.86266e+06	3.26077e+06				3.40727e+06	2.11756e+06				2.52836e+06	2.77436e+06	3.15148e+06		2.9557e+06	2.28327e+06	3.01938e+06	3.38955e+06	2.96557e+06	4.12239e+06	3.51726e+06			3.4551e+06	2.9051e+06
265.058	264.05		C11H12N4S2													3.2296e+06		2.15325e+06					2.99438e+06	2.64898e+06	2.86235e+06		3.06823e+06	5.48015e+06		3.69853e+06	2.82743e+06	3.36303e+06				2.94476e+06	4.18608e+06		9333690	2.28179e+06	3.99729e+06	3.29066e+06	3.92323e+06	3.07027e+06	3.05734e+06
265.12	264.112		C14H12N6																								2.87675e+06						2.26689e+06
265.155	264.147	Vorinostat	C14H20N2O3	['HMDB0015568', 'HMDB0029008', 'HMDB0029134', 'HMDB0033463', 'HMDB0248825', 'HMDB0255244', 'HMDB0256808']	['Vorinostat', 'Phenylalanylvaline', 'Valylphenylalanine', 'Subaphylline', '5-(Cycloocten-1-yl)-5-ethyl-barbituric acid', 'N-Valylphenylalanine', 'Propacetamol']	['C14H20N2O3', 'C14H20N2O3', 'C14H20N2O3', 'C14H20N2O3', 'C14H20N2O3', 'C14H20N2O3', 'C14H20N2O3']	7					['Q27108351', 'Q105252051', 'Q77506018', 'Q77421112', 'Q905901', 'Q105124418', 'Q105387098', 'Q77520636', 'Q105387097', 'Q104987977', 'Q105174683', 'Q105000037', 'Q105187522', 'Q105217151']	['Feruloylputrescine', 'N-(4-aminobutyl)-3-(4-hydroxy-3-methoxyphenyl)prop-2-enamide', 'N-(3-amino-3-methylbutanoyl)phenylalanine', 'Penipacid B', 'Vorinostat', 'Bohemamine B', 'bohemamine C', 'N-[(5R,6R,8R)-6-hydroxy-5,8-dimethyl-1-oxo-6,7-dihydro-5H-pyrrolizin-3-yl]-3-methylbut-2-enamide', 'N-[(5R,7S,8R)-7-hydroxy-5,8-dimethyl-1-oxo-6,7-dihydro-5H-pyrrolizin-3-yl]-3-methylbut-2-enamide', '[(1S,…	['C14H20N2O3', 'C14H20N2O3', 'C14H20N2O3', 'C14H20N2O3', 'C14H20N2O3', 'C14H20N2O3', 'C14H20N2O3', 'C14H20N2O3', 'C14H20N2O3', 'C14H20N2O3', 'C14H20N2O3', 'C14H20N2O3', 'C14H20N2O3', 'C14H20N2O3']	14					2.44145e+06	6.37355e+06	4.61835e+06					3.36244e+06
265.253	264.245	(\xc2\xb1)-(Z)-2-(5-Tetradecenyl)cyclobutanone	C18H32O	['HMDB0037543', 'HMDB0247717']	['(\\xc2\\xb1)-(Z)-2-(5-Tetradecenyl)cyclobutanone', 'Octadeca-9,12-dienal']	['C18H32O', 'C18H32O']	2					['Q115947984', 'Q82926043', 'Q115946401', 'Q105279992', 'Q104998489', 'Q105035062', 'Q77571411', 'Q104086368']	['Octadeca-9,17-dienal', 'Octadeca-9,12-dienal', '9,17-Octadecadienal', 'Octadeca-3,6,9-trien-1-ol', '4-[(4aS,8aS)-2,5,5,8a-tetramethyl-3,4,4a,6,7,8-hexahydronaphthalen-1-yl]butan-1-ol', '(9Z,12Z)-octadeca-9,12-dienal', '4-Methyl-7,11-heptadecadienal', '4-Methylheptadeca-7,11-dienal']	['C18H32O', 'C18H32O', 'C18H32O', 'C18H32O', 'C18H32O', 'C18H32O', 'C18H32O', 'C18H32O']	8	5.9595e+06	8.20316e+06	5.83602e+06	4.2804e+06	3.67983e+06	5.34278e+06	5.89794e+06	4.2768e+06	4.68792e+06	4.3398e+06	5.47671e+06	5.0476e+06	4.05683e+06	4.48335e+06	6.9136e+06	6.06499e+06	2.31371e+06	3.20405e+06	3.47015e+06	5.4522e+06	3.70556e+06	2.38951e+06	2.56915e+06		5.54932e+06	3.29028e+06	5.89022e+06	5.47077e+06	5.76442e+06	5.90375e+06	1.07193e+07	8.16624e+06
265.972	264.965		C6H7N3O3S3													2.1173e+06	2.67621e+06	2.29647e+06	3.61088e+06	2.88053e+06		3.04331e+06	2.65296e+06	3.01186e+06	3.53286e+06	3.36202e+06	2.28693e+06	2.16255e+06	2.74857e+06		3.68175e+06	3.59582e+06	3.08856e+06	3.01419e+06	2.44516e+06		2.07117e+06	3.0051e+06	1.96876e+06	4.62634e+06	3.60296e+06	2.22497e+06		2.82346e+06			3.31935e+06
266.124	265.116	D-1-[(3-Carboxypropyl)amino]-1-deoxyfructose	C10H19NO7	['HMDB0038663', 'HMDB0243864']	['D-1-[(3-Carboxypropyl)amino]-1-deoxyfructose', '(3S,4R,5R)-1,3,4,5,6-Pentahydroxy-1-morpholin-4-ylhexan-2-one']	['C10H19NO7', 'C10H19NO7']	2																										3.52341e+06	2.23304e+06
266.16	265.153		C11H23NO6													2.07778e+06	7.43057e+06	2.2322e+07	4.03285e+06	1.10898e+07	4.9561e+06	3.6906e+06	4.89271e+06	1.07516e+07	2.22506e+07	1.05175e+07	1.11778e+07	5.59414e+06	7.56477e+06	2.96496e+06	2.74564e+07	8.3722e+06	2.22082e+07	2.02901e+07	1.40473e+07	8.65955e+06	3.71876e+06	1.38008e+07	8021829	1.59895e+07	8.34239e+06	5.77019e+06	4.10185e+06	9.62053e+06	2.33034e+06	1.38685e+07	1.19398e+07
267.073	266.066		C11H14N4S2																																	2.20439e+06					2.36405e+06				2.8214e+06
267.268	266.261	9-Octadecenal	C18H34O	['HMDB0030965', 'HMDB0037517', 'HMDB0250283']	['9-Octadecenal', '2-Tetradecylcyclobutanone', 'Octadec-9-enal']	['C18H34O', 'C18H34O', 'C18H34O']	3					['Q105136671', 'Q105312722', 'Q83078596', 'Q81986470', 'Q115947985', 'Q82002696', 'Q76294056', 'Q27266333', 'Q27278021', 'Q6554721']	['9,12-Octadecadien-1-ol, (9Z,12Z)-', '16-Octadecenal', '17-Octadecenal', 'Octadec-16-enal', 'Octadec-13-enal', '9-Octadecen-1-al', '11-Octadecenal', 'cis-9-Octadecenal', '(Z)-13-Octadecenal', '(9Z,12Z)-Octadeca-9,12-dien-1-ol']	['C18H34O', 'C18H34O', 'C18H34O', 'C18H34O', 'C18H34O', 'C18H34O', 'C18H34O', 'C18H34O', 'C18H34O', 'C18H34O']	10	1.06133e+07	1.20652e+07	6.87037e+06	2.23392e+06
268.104	267.097	Adenosine	C10H13N5O4	['HMDB0000050', 'HMDB0000085', 'HMDB0014340', 'HMDB0014638', 'HMDB0246088', 'HMDB0247147', 'HMDB0247583', 'HMDB0252448']	['Adenosine', 'Deoxyguanosine', 'Vidarabine', 'Zidovudine', 'b"3-Azido-3-deoxythymidine, 98%"', 'b"8-Oxo-2-deoxyadenosine"', '9-Arabinofuranosyladenine', 'Formycin A']	['C10H13N5O4', 'C10H13N5O4', 'C10H13N5O4', 'C10H13N5O4', 'C10H13N5O4', 'C10H13N5O4', 'C10H13N5O4', 'C10H13N5O4']	8	['PCYC3241', 'PCYC3563', 'PCYC3838']	["2'-deoxyguanosine", "2-oxo-2'-deoxyadenosine", 'adenosine']	['C11H18N3O6S1O4', 'C11H18N3O6S1O4', 'C11H18N3O6S1O4']	3	['Q190012', 'Q422488', 'Q105192710', 'Q415107', 'Q105349578', 'Q105192712', 'Q27120468', 'Q27165666', 'Q198504', 'Q104399529']	['Adenosine', "2'-Deoxyguanosine", '9-alpha-Ribofuranosyladenine', 'Vidarabine', 'Desoxyguanosine', '9-beta-d-Arabinofuranosylade-nine', 'Formycin', '2-(6-Aminopurin-9-yl)-5-(hydroxymethyl)oxolane-3,4-diol', 'Zidovudine', 'beta-D-Ribofuranosyladenin']	['C10H13N5O4', 'C10H13N5O4', 'C10H13N5O4', 'C10H13N5O4', 'C10H13N5O4', 'C10H13N5O4', 'C10H13N5O4', 'C10H13N5O4', 'C10H13N5O4', 'C10H13N5O4']	10	4.84911e+06	1.44155e+07	4.65149e+06	1.24857e+07	9.36589e+07	5.60868e+07	6.48204e+07	6.11723e+06	1.0613e+07	1.0414e+07	2.08922e+07	1.05509e+08	7.54217e+06	1.9599e+07	7.64219e+06	3.47219e+07	9.19265e+06	5.4887e+07	3.36069e+07	2.16823e+07	7.14505e+06	7.36871e+06	3.65881e+07	7.15304e+06	2.57602e+07	8.94591e+06	1.14948e+07	6.63761e+06	7.51222e+06	8.68211e+06	2.87498e+07	1.59675e+07
268.264	267.256	2-[(5R,6R,8R,8aR)-6-ethyl-5-pentyl-1,2,3,5,6,7,8,8a-octahydroindolizin-8-yl]ethanol	C17H33NO									['Q104937769']	['2-[(5R,6R,8R,8aR)-6-ethyl-5-pentyl-1,2,3,5,6,7,8,8a-octahydroindolizin-8-yl]ethanol']	['C17H33NO']	1	5.18704e+06	6.75435e+06	5.28043e+06	7.07117e+06	7.6604e+06	7.15479e+06	8.33568e+06	7.01981e+06	5.10152e+06	6.335e+06	1.03582e+07	9.12213e+06	6.96199e+06	7.59274e+06	1.23645e+07	1.01482e+07	3.80156e+06	6.38095e+06	6.68388e+06	1.16626e+07	6.98547e+06	4.50042e+06	5.20254e+06	3.88826e+06	1.14923e+07	7.94777e+06	1.26699e+07	1.19291e+07	1.36598e+07	1.2511e+07	2.75464e+07	1.77521e+07
269.175	268.168	4,11,13,15-Tetrahydroridentin B	C15H24O4	['HMDB0036150', 'HMDB0038153', 'HMDB0038154', 'HMDB0038165', 'HMDB0038503', 'HMDB0060570', 'HMDB0240213', 'HMDB0303694']	['4,11,13,15-Tetrahydroridentin B', '1-(3-Furanyl)-6,7-dihydroxy-4,8-dimethyl-1-nonanone', '3,11,12-Trihydroxy-1(10)-spirovetiven-2-one', 'Acoric acid', 'Bisacurone epoxide', 'Deoxydihydro-artemisinin', 'Prostaglandin lactone-diol', '[4]-Gingerdiol']	['C15H24O4', 'C15H24O4', 'C15H24O4', 'C15H24O4', 'C15H24O4', 'C15H24O4', 'C15H24O4', 'C15H24O4']	8	['PCYC191', 'PCYC1510']	['heliespirone B', 'dihydroartemisinic acid hydroperoxide']	['C11H18N3O6S1O4', 'C11H18N3O6S1O4']	2	['Q105306456', 'Q115946818', 'Q105114829', 'Q105232908', 'Q106040355', 'Q82972564', 'Q105212286', 'Q105247724', 'Q104968463', 'Q104998844', 'Q105209135', 'Q104985415', 'Q105343039', 'Q105184961', 'Q104911895', 'Q104911894', 'Q104911893', 'Q105187343', 'Q105384337', 'Q105137672', 'Q105268099', 'Q105306611', 'Q105268097', 'Q105384805', 'Q105131941', 'Q105384807', 'Q105289101', 'Q105307212', 'Q11594…	['(7S,10S)-7-hydroperoxy-10-hydroxy-2,10-dimethyl-6-methylidenedodeca-2,11-dien-4-one', '[4]-Gingerdiol', '(3E,6E,10S)-2-hydroperoxy-10-hydroxy-2,6,10-trimethyldodeca-3,6,11-trien-5-one', '(2S,3aR,4aS,5S,5aS,6aR)-5-[(3S)-3-hydroxybutyl]-5a-(hydroxymethyl)-3-methylidene-3a,4,4a,5,6,6a-hexahydrocyclopropa[f][1]benzofuran-2-ol', '3-[4-Methyl-1-(2-methylpropanoyl)-3-oxocyclohexyl]butanoic acid', 'Dih…	['C15H24O4', 'C15H24O4', 'C15H24O4', 'C15H24O4', 'C15H24O4', 'C15H24O4', 'C15H24O4', 'C15H24O4', 'C15H24O4', 'C15H24O4', 'C15H24O4', 'C15H24O4', 'C15H24O4', 'C15H24O4', 'C15H24O4', 'C15H24O4', 'C15H24O4', 'C15H24O4', 'C15H24O4', 'C15H24O4', 'C15H24O4', 'C15H24O4', 'C15H24O4', 'C15H24O4', 'C15H24O4', 'C15H24O4', 'C15H24O4', 'C15H24O4', 'C15H24O4', 'C15H24O4', 'C15H24O4', 'C15H24O4', 'C15H24O4', 'C…	232					2.47018e+06		2.74456e+06	2.23578e+06	2.56774e+06				2.20317e+06	2.75569e+06	2.69997e+06						2.34327e+06	1.93063e+06					2.34157e+06	2.56417e+06	3.20732e+06		3.00157e+06	2.40532e+06
269.211	268.204	Epijuvabiol	C16H28O3									['Q104375747', 'Q104375745', 'Q104375746', 'Q104999437', 'Q105209306', 'Q77564290', 'Q75066948', 'Q105146666', 'Q75062682', 'Q77562772', 'Q104974300', 'Q110179275', 'Q104167801', 'Q110191535', 'Q105266319', 'Q105146144', 'Q104915468', 'Q105147726', 'Q105262761', 'Q105262762', 'Q105031691', 'Q105031692', 'Q105248685', 'Q105146667', 'Q105195276', 'Q105284185', 'Q105308733', 'Q110179492', 'Q11017719…	['Epijuvabiol', 'Isojuvabiol', 'Juvabiol', '(4-Ethyl-3-oxohexyl) 4-ethylhex-3-enoate', '2-Methoxy-1-nonylcyclohexa-3,5-diene-1,3-diol', '(1S,2S)-3-oxo-2-pentyl-cyclopentanehexanoic acid', '(1S,2R)-3-Oxo-2-pentylcyclopentane-1-hexanoic acid', 'Isoepijuvabiol', 'Pseudopyronine A', 'O-Methylalbrassitriol', '(+)-(3S,6R,7R,10S)-Tremulene-6,10,12-triol', '(3S,3aR,5R,5aR,6S,8aS,8bR)-2,2,5,8a-tetramethyl…	['C16H28O3', 'C16H28O3', 'C16H28O3', 'C16H28O3', 'C16H28O3', 'C16H28O3', 'C16H28O3', 'C16H28O3', 'C16H28O3', 'C16H28O3', 'C16H28O3', 'C16H28O3', 'C16H28O3', 'C16H28O3', 'C16H28O3', 'C16H28O3', 'C16H28O3', 'C16H28O3', 'C16H28O3', 'C16H28O3', 'C16H28O3', 'C16H28O3', 'C16H28O3', 'C16H28O3', 'C16H28O3', 'C16H28O3', 'C16H28O3', 'C16H28O3', 'C16H28O3', 'C16H28O3']	30	2.55805e+06	3.99769e+06	2.58462e+06		2.86208e+06	2.89187e+06	2.87996e+06	2.07672e+06	3.68061e+06	4.48509e+06	4.93277e+06	3.35175e+06	2.62836e+06	4.95392e+06	3.28053e+06	4.10317e+06	2.10751e+06	2.44096e+06	3.04829e+06	2.83216e+06	2.17188e+06	2.25039e+06	2.11988e+06		3.18935e+06	2.56516e+06	2.33982e+06	3.07058e+06	3.36081e+06		4.96073e+06	3.52773e+06
269.248	268.24	Cyclohexaneundecanoic acid	C17H32O2	['HMDB0030997', 'HMDB0031046', 'HMDB0040888', 'HMDB0060038', 'HMDB0061858', 'HMDB0062437', 'HMDB0244268', 'HMDB0253101']	['Cyclohexaneundecanoic acid', '9E-Heptadecenoic acid', '2,4-Heptadecanedione', '10Z-Heptadecenoic acid', '7-Hexadecenoic acid, methyl ester', '9Z-Heptadecenoic acid', 'trans-10-Heptadecenoic acid', 'Heptadec-2-enoic acid']	['C17H32O2', 'C17H32O2', 'C17H32O2', 'C17H32O2', 'C17H32O2', 'C17H32O2', 'C17H32O2', 'C17H32O2']	8					['Q105123165', 'Q105007173', 'Q82763627', 'Q105308603', 'Q27149593', 'Q104955001', 'Q104933410', 'Q105134483', 'Q82955095', 'Q27157682', 'Q27157517', 'Q115948408', 'Q82100600', 'Q82647875', 'Q105291207', 'Q104196143', 'Q77311064', 'Q82638627', 'Q27449796', 'Q104981524', 'Q27145124', 'Q77370149', 'Q77566651', 'Q105313120', 'Q113958085', 'Q27145123', 'Q76296991', 'Q104996223', 'Q104996222', 'Q10513…	['9-hexadecenoic acid, methyl ester, (9Z)-', 'Heptadecaenoic acid', '15-Methylhexadec-11-enoic acid', '9-Methyl-11-hexadecenoic acid', '9E-heptadecenoic acid', '15-Methyl-9-hexadecenoic acid', '7-[2-(4-Methylhexyl)cyclopropyl]heptanoic acid', '(E)-14-methylhexadec-9-enoic acid', '9,10-Methylenehexadecanoic acid', 'cis-9-Heptadecenoic acid', 'Methyl palmitoleate', '7-Hexadecenoic acid, methyl este…	['C17H32O2', 'C17H32O2', 'C17H32O2', 'C17H32O2', 'C17H32O2', 'C17H32O2', 'C17H32O2', 'C17H32O2', 'C17H32O2', 'C17H32O2', 'C17H32O2', 'C17H32O2', 'C17H32O2', 'C17H32O2', 'C17H32O2', 'C17H32O2', 'C17H32O2', 'C17H32O2', 'C17H32O2', 'C17H32O2', 'C17H32O2', 'C17H32O2', 'C17H32O2', 'C17H32O2', 'C17H32O2', 'C17H32O2', 'C17H32O2', 'C17H32O2', 'C17H32O2', 'C17H32O2', 'C17H32O2', 'C17H32O2', 'C17H32O2', 'C…	37	3.86646e+06	5.50801e+06	4.43195e+06	4.18463e+06	5.04847e+06	5.95111e+06	6.84999e+06	4.25933e+06	5.99153e+06	7.30236e+06	8.79087e+06	6.54943e+06	5.24576e+06	6.48397e+06	8.13393e+06	8.06492e+06	2.54364e+06	4.24077e+06	4.39387e+06	5.72536e+06	3.62888e+06	3.77936e+06	3.19967e+06	2.6939e+06	5.31635e+06	3.58439e+06	5.18299e+06	7.38226e+06	6.54811e+06	5.64359e+06	1.10083e+07	7.74332e+06
269.284	268.277	Stearaldehyde	C18H36O	['HMDB0002384', 'HMDB0029632', 'HMDB0242702', 'HMDB0247606', 'HMDB0303073']	['Stearaldehyde', 'Oleyl alcohol', '(2R,3S)-2-Octyl-3-pentyloxane', '9-Octadecen-1-ol, (9Z)-', '6,10,14-Trimethylpentadecan-2-one']	['C18H36O', 'C18H36O', 'C18H36O', 'C18H36O', 'C18H36O']	5					['Q105305944', 'Q83102576', 'Q7076690', 'Q105306024', 'Q67880075', 'Q105306025', 'Q105278647', 'Q81986207', 'Q63409471', 'Q115948015', 'Q7086489', 'Q105140854', 'Q105140853']	['(6R,10R)-6,10,14-trimethylpentadecan-2-one', '2-Octadecanone', 'Octadecanal', '(6S,10S)-6,10,14-trimethylpentadecan-2-one', '6,10,14-Trimethylpentadecan-2-one', '(6S,10R)-6,10,14-trimethylpentadecan-2-one', '(6R,10S)-6,10,14-trimethylpentadecanal', '9-Octadecen-1-ol, (9Z)-', '3-Octadecanone', 'Octadec-4-en-1-ol', 'Oleyl alcohol', '(E,5R)-octadec-6-en-5-ol', '(5R)-octadec-6-en-5-ol']	['C18H36O', 'C18H36O', 'C18H36O', 'C18H36O', 'C18H36O', 'C18H36O', 'C18H36O', 'C18H36O', 'C18H36O', 'C18H36O', 'C18H36O', 'C18H36O', 'C18H36O']	13		3.12876e+06	2.0329e+06
270.279	269.272	Capsiamide	C17H35NO	['HMDB0040940']	['Capsiamide']	['C17H35NO']	1					['Q27155104', 'Q103817977']	['N-(13-Methyltetradecyl)acetamide', 'Bacillamidin G']	['C17H35NO', 'C17H35NO']	2	7.61408e+06	7.77182e+06	4.49108e+06	6.92472e+06	7.39943e+06	7.93067e+06	7.31397e+06	5.4685e+06	3.26383e+06	4.71389e+06	6.36462e+06	6.74107e+06	5.06547e+06	6.06274e+06	8.56611e+06	6.66493e+06	3.71131e+06	5.76893e+06	5.35044e+06	9.64805e+06	4.66464e+06	2.80253e+06	4.1786e+06	2.7924e+06	7.54578e+06	4.67821e+06	9.60126e+06	7.13833e+06	9.25101e+06	8.6065e+06	1.7555e+07	1.22705e+07
271.081	270.074	Phenylglucuronide	C12H14O7	['HMDB0059806', 'HMDB0060014']	['Phenylglucuronide', 'Phenol glucuronide']	['C12H14O7', 'C12H14O7']	2					['Q27133372', 'Q77310186', 'Q77420231', 'Q82063603', 'Q77520316', 'Q104395829', 'Q105119427', 'Q104169071']	['Phenyl beta-D-glucopyranosiduronic acid', 'Threo-L-3-[(2,4-dihydroxy-6-methylbenzoyl)oxy]-2-hydroxybutanoic acid', 'Threo-L-2-[(2,4-dihydroxy-6-methylbenzoyl)oxy]-3-hydroxybutanoic acid', 'Methyl 3-[3,5-bis(hydroxymethyl)-4-methoxy-6-oxopyran-2-yl]prop-2-enoate', 'Cyathiformine A', 'Rosellisin', 'Isariketide B', 'methyl 3-hydroxy-5-(1-hydroxy-4-methoxy-4-oxobut-2-enylidene)-2H-pyran-4-carboxyla…	['C12H14O7', 'C12H14O7', 'C12H14O7', 'C12H14O7', 'C12H14O7', 'C12H14O7', 'C12H14O7', 'C12H14O7']	8	1.86232e+06		3.76897e+06					2.73528e+06	2.68077e+06	7.26771e+06	4.12898e+06		3.25174e+06	3.05236e+06	3.54439e+06	5.0903e+06	2.82956e+06		3.30845e+06	2.48441e+06	2.92128e+06	2.27182e+06	2.86186e+06	2.0661e+06	3.41522e+06	2.21245e+06	4.86228e+06	3.93163e+06	4.53737e+06	4.09512e+06	3.09091e+06	2.86612e+06
271.097	270.089	3,5-Dimethoxy-2,7-phenanthrenediol	C16H14O4	['HMDB0031612', 'HMDB0033305', 'HMDB0033702', 'HMDB0033759', 'HMDB0033940', 'HMDB0034376', 'HMDB0037319', 'HMDB0040868', 'HMDB0242619', 'HMDB0247395', 'HMDB0248258', 'HMDB0252152', 'HMDB0253646', 'HMDB0254403', 'HMDB0301848']	['3,5-Dimethoxy-2,7-phenanthrenediol', 'Isomedicarpin', 'Pinostrobin chalcone', 'Dihydroformononetin', 'Vignafuran', 'Imperatorin', 'b"2-O-Methylisoliquiritigenin"', '4-O-Methylpinosylvic acid', '(2R)-5-Hydroxy-7-methoxy-2-phenyl-3,4-dihydro-2H-1-benzopyran-4-one', 'b"Dimethyl [1,1-biphenyl]-4,4-dicarboxylate"', 'Alpinetin', '[(1S,2S)-2-[[2,2-Dimethylpropyl(nonyl)carbamoyl]amino]cyclohexyl] 3-[[(…	['C16H14O4', 'C16H14O4', 'C16H14O4', 'C16H14O4', 'C16H14O4', 'C16H14O4', 'C16H14O4', 'C16H14O4', 'C16H14O4', 'C16H14O4', 'C16H14O4', 'C16H14O4', 'C16H14O4', 'C16H14O4', 'C16H14O4']	15	['PCYC426', 'PCYC2600', 'PCYC2795', 'PCYC3898']	['echinatin', 'pinostrobin', "2'-O-methylisoliquiritigenin", '(-)-medicarpin']	['C11H18N3O6S1O4', 'C11H18N3O6S1O4', 'C11H18N3O6S1O4', 'C11H18N3O6S1O4']	4	['Q1649534', 'Q72492212', 'Q82115301', 'Q105142127', 'Q27225760', 'Q76390925', 'Q27165805', 'Q27149542', 'Q104400233', 'Q27216216', 'Q5038242', 'Q72437486', 'Q4735601', 'Q105274691', 'Q1552561', 'Q105376080', 'Q27256724', 'Q105222727', 'Q82679818', 'Q104958677', 'Q56036865', 'Q76303476', 'Q27108348', 'Q105227270', 'Q105197595', 'Q105204272', 'Q105151165', 'Q105204271', 'Q76305700', 'Q82256278', '…	['Imperatorin', '1-(4-Hydroxy-2-methoxyphenyl)-3-(4-hydroxyphenyl)prop-2-en-1-one', '2-Propen-1-one, 1-(2-hydroxy-4-methoxyphenyl)-3-(4-hydroxyphenyl)-', '(3R)-7,4 inverted exclamation mark-Dihydrohomoisoflavanone', "2'-O-Methylisoliquiritigenin", "Isoliquiritigenin 4'-methyl ether", '(S)-2,3-Dihydro-5-hydroxy-7-methoxy-2-phenyl-4-benzopyrone', '5-Hydroxy-7-methoxy-2-phenylchroman-4-one', '4-Meth…	['C16H14O4', 'C16H14O4', 'C16H14O4', 'C16H14O4', 'C16H14O4', 'C16H14O4', 'C16H14O4', 'C16H14O4', 'C16H14O4', 'C16H14O4', 'C16H14O4', 'C16H14O4', 'C16H14O4', 'C16H14O4', 'C16H14O4', 'C16H14O4', 'C16H14O4', 'C16H14O4', 'C16H14O4', 'C16H14O4', 'C16H14O4', 'C16H14O4', 'C16H14O4', 'C16H14O4', 'C16H14O4', 'C16H14O4', 'C16H14O4', 'C16H14O4', 'C16H14O4', 'C16H14O4', 'C16H14O4', 'C16H14O4', 'C16H14O4', 'C…	121		4.76328e+06																											3.22053e+06
271.154	270.147	Botryosphaerilactone B	C10H18F4N4									['Q77570368', 'Q77504289', 'Q105324190', 'Q104915035', 'Q104915033', 'Q105282680', 'Q105193875', 'Q105328527', 'Q115971723', 'Q105184245', 'Q75063588', 'Q105020331', 'Q104167501', 'Q105380639', 'Q77371136', 'Q44182627', 'Q105138300', 'Q110170096', 'Q110170028']	['Botryosphaerilactone B', '(-)-Botryodiplodin dimer', '(1R,3S,6S,7S,8R,9S)-1,7,8-trihydroxy-5,5,9-trimethyl-12-oxatricyclo[7.3.0.03,6]dodecan-2-one', 'Botrylactone', '10-Hydroxy-1,2,5,7,9-pentamethyl-3,11,12-trioxatricyclo[5.3.1.12,6]dodecan-4-one', 'Peniciisocoumarin A', '(2Z,5R,6Z,8R)-8-acetyloxy-5-hydroxydodeca-2,6-dienoic acid', 'Helicascolide E', '[(E)-3-[(2R,3R,4S)-4-hydroxy-3,5,5-trimethy…	['C14H22O5', 'C14H22O5', 'C14H22O5', 'C14H22O5', 'C14H22O5', 'C14H22O5', 'C14H22O5', 'C14H22O5', 'C14H22O5', 'C14H22O5', 'C14H22O5', 'C14H22O5', 'C14H22O5', 'C14H22O5', 'C14H22O5', 'C14H22O5', 'C14H22O5', 'C14H22O5', 'C14H22O5']	19		2.38285e+06		2.39964e+06	3.40901e+06	3.26185e+06	2.84644e+06	2.52997e+06						2.89778e+06					2.29139e+06									2.73027e+06			3.14091e+06
271.178	270.171		C10H27N2O4P													5.05087e+06		5.46281e+06		7.179e+06	7.4286e+06		5.24591e+06																				2.82172e+06			3.2517e+06	2.41564e+06
271.227	270.22	3-Oxohexadecanoic acid	C16H30O3	['HMDB0010733', 'HMDB0030972', 'HMDB0030973', 'HMDB0030978', 'HMDB0245155']	['3-Oxohexadecanoic acid', '8-Oxohexadecanoic acid', '9-Oxohexadecanoic acid', '11-Oxohexadecanoic acid', '2-Hydroxydodecyl methacrylate']	['C16H30O3', 'C16H30O3', 'C16H30O3', 'C16H30O3', 'C16H30O3']	5	['PCYC2989', 'PCYC4446']	['16-oxo-palmitate', '3-oxo-palmitate']	['C11H18N3O6S1O3', 'C11H18N3O6S1O3']	2	['Q82470377', 'Q27117080', 'Q105331727', 'Q104200636', 'Q27464114', 'Q115950213', 'Q27134755', 'Q104909046', 'Q105215132', 'Q83099801', 'Q27159313', 'Q105141649', 'Q75058614', 'Q110170660']	['16-Oxohexadecanoic acid', '3-Oxohexadecanoic acid', '9-Hydroxyhexadec-10-enoic acid', '5-Decyl-3-(2-hydroxyethyl)oxolan-2-one', '10-Oxohexadecanoic acid', '(E,10S)-10-hydroxyhexadec-8-enoic acid', '13,14,15,16-Tetranorlabdane-8alpha,12,18-triol', '(E,9S)-9-hydroxyhexadec-7-enoic acid', 'Drimane-3,8,11,12-tetraol', 'Malyngolide', '2-Keto palmitic acid', 'methyl (E,7S)-7-methoxytetradec-4-enoate'…	['C16H30O3', 'C16H30O3', 'C16H30O3', 'C16H30O3', 'C16H30O3', 'C16H30O3', 'C16H30O3', 'C16H30O3', 'C16H30O3', 'C16H30O3', 'C16H30O3', 'C16H30O3', 'C16H30O3', 'C16H30O3']	14	5.16227e+06	8.21154e+06	5.88988e+06	6.16277e+06	8.50888e+06	7.79994e+06	9.76295e+06	6.38383e+06	7.37438e+06	8.44773e+06	1.00934e+07	8.03078e+06	5.16354e+06	1.04182e+07	9.23238e+06	9.84034e+06	3.79785e+06	6.17606e+06	5.59715e+06	6.73557e+06	4.96235e+06	4.1762e+06	4.17054e+06	2356355	7.25777e+06	5.48613e+06	6.23153e+06	7.37001e+06	7.79895e+06	6.82321e+06	1.32932e+07	9.48703e+06
271.263	270.256	Heptadecanoic acid	C17H34O2	['HMDB0002259', 'HMDB0031067', 'HMDB0034131', 'HMDB0037372', 'HMDB0040392', 'HMDB0040598', 'HMDB0059870', 'HMDB0061709', 'HMDB0061859', 'HMDB0245229']	['Heptadecanoic acid', '(S)-14-Methylhexadecanoic acid', 'Nonyl octanoate', '3-Methylbutyl dodecanoate', 'Isopropyl tetradecanoate', '(\\xc2\\xb1)-11-Methylhexadecanoic acid', 'Ethyl pentadecanoate', '15-Methylpalmitate', 'Methyl hexadecanoic acid', '2-Methylhexadecanoic acid']	['C17H34O2', 'C17H34O2', 'C17H34O2', 'C17H34O2', 'C17H34O2', 'C17H34O2', 'C17H34O2', 'C17H34O2', 'C17H34O2', 'C17H34O2']	10					['Q902204', 'Q27139144', 'Q16676086', 'Q27279950', 'Q83030916', 'Q416222', 'Q115948031', 'Q63395534', 'Q27158306', 'Q27158141', 'Q82224479', 'Q27765290', 'Q82224484', 'Q105256266', 'Q82943980', 'Q82913938', 'Q82107438', 'Q110184983', 'Q110169523']	['Heptadecanoic acid', '15-Methylhexadecanoic acid', 'Methyl palmitate', 'Ethyl pentadecanoate', 'Propyl myristate', 'Isopropyl myristate', '4-Acetoxypentadecane', 'Methyl 14-methylpentadecanoate', '2-Methylhexadecanoic acid', '14-Methylhexadecanoic acid', '10-Methylhexadecanoic acid', '(S)-14-Methylhexadecanoic acid', '9-Methyl-hexadecanoic acid', '(4R)-4-hydroxyheptadecan-7-one', '3-Methylhexad…	['C17H34O2', 'C17H34O2', 'C17H34O2', 'C17H34O2', 'C17H34O2', 'C17H34O2', 'C17H34O2', 'C17H34O2', 'C17H34O2', 'C17H34O2', 'C17H34O2', 'C17H34O2', 'C17H34O2', 'C17H34O2', 'C17H34O2', 'C17H34O2', 'C17H34O2', 'C17H34O2', 'C17H34O2']	19	1.00088e+08	1.61206e+08	1.14983e+08	8.33791e+07	7.28354e+07	7.03982e+07	6.88976e+07	5.03852e+07	8.42051e+07	6.81136e+07	7.39431e+07	4.81163e+07	4.28643e+07	5.42505e+07	6.38123e+07	6.90407e+07	3.31925e+07	4.52157e+07	3.35641e+07	4.23388e+07	3.28972e+07	2.65012e+07	2.45131e+07	17924818	7.02215e+07	5.13205e+07	5.44485e+07	7.51916e+07	6.94698e+07	5.19373e+07	8.43145e+07	7.28586e+07
272.186	271.178	Hept-3-enoylcarnitine	C14H25NO4	['HMDB0241681', 'HMDB0241682', 'HMDB0241683', 'HMDB0241684']	['Hept-3-enoylcarnitine', 'Hept-4-enoylcarnitine', 'Hept-5-enoylcarnitine', '(2E)-Hept-2-enoylcarnitine']	['C14H25NO4', 'C14H25NO4', 'C14H25NO4', 'C14H25NO4']	4					['Q104985998', 'Q105184155']	['(3S)-3-hydroxy-N-[(3S)-2-oxooxolan-3-yl]decanamide', '[(1S,8R)-2,3,5,6,7,8-hexahydro-1H-pyrrolizin-1-yl]methyl (2R,3R)-2,3-dihydroxy-3-methylpentanoate']	['C14H25NO4', 'C14H25NO4']	2	1.00182e+07	1.54267e+07	1.16198e+07	1.45264e+07	1.65275e+07	1.7667e+07	1.6519e+07	1.23408e+07	4.61775e+06	3.40613e+06	4.32261e+06	3.15029e+06	2.39848e+06	4.01181e+06	3.35305e+06	4.05212e+06	3.12729e+06	3.44577e+06	2.88777e+06	3.45309e+06	2.33106e+06	1.82255e+06	2.26736e+06		6.29832e+06	5.04846e+06	5.38564e+06	6.60845e+06	6.32078e+06	6.14027e+06	8.66582e+06	6.59974e+06
272.258	271.251	Hexadecasphingosine	C16H33NO2	['HMDB0242181', 'HMDB0250973']	['Hexadecasphingosine', 'Delmopinol']	['C16H33NO2', 'C16H33NO2']	2					['Q27139281', 'Q104932912', 'Q104932907']	['Hexadecasphingosine', '(R)-1-[(2S)-1-Methyl-6alpha-[(S)-2-hydroxypentyl]-2alpha-piperidinyl]-2-pentanol', '(2R)-1-Methyl-2beta-[(R)-2-hydroxypentyl]-6beta-[(S)-2-hydroxypentyl]piperidine']	['C16H33NO2', 'C16H33NO2', 'C16H33NO2']	3		2.15605e+06	1.95303e+06		2.64194e+06	4.13236e+06	3.33712e+06	2.41916e+06	3.83488e+06	5.19078e+06	5.63762e+06	6.52382e+06	2.81929e+06	5.63158e+06	6.10845e+06	5.66585e+06	4.63016e+06	4.99068e+06	4.56719e+06	4.60186e+06	3.26487e+06	3.04409e+06	3.27663e+06	2.04925e+06	3.92581e+06	2.52953e+06	3.82455e+06	4.05561e+06	3.86915e+06	3.76314e+06	6.52768e+06	3.18626e+06
273.037	272.029		C18H8OS																				2.14377e+06							2.51158e+06						2.20214e+06	1.94174e+06		6549560		2.78415e+06
273.11	272.103		C9H21O7P																							3.30012e+06			3.11554e+06																		2.72258e+06
273.185	272.178	Estradiol	C18H24O2	['HMDB0000151', 'HMDB0000429', 'HMDB0037216', 'HMDB0038257', 'HMDB0244189', 'HMDB0244836', 'HMDB0260179']	['Estradiol', '17alpha-Estradiol', 'Linalyl phenylacetate', 'Geranyl phenylacetate', '1,3,5(10)-Estratriene-3,17 beta-diol', '19-Norandrostenedione', '(8R,9S,13S,14S)-3-Hydroxy-13-methyl-4,6,7,8,9,11,12,14,15,16-decahydro-3H-cyclopenta[a]phenanthren-17-one']	['C18H24O2', 'C18H24O2', 'C18H24O2', 'C18H24O2', 'C18H24O2', 'C18H24O2', 'C18H24O2']	7	['PCYC253']	['17&beta;-estradiol']	['C11H18N3O6S1O2']	1	['Q422416', 'Q105186511', 'Q12415847', 'Q82860375', 'Q115951927', 'Q27167000', 'Q27137518', 'Q104952882', 'Q105236672', 'Q105236675', 'Q105236673', 'Q105343148', 'Q105231542', 'Q105254581', 'Q105141034', 'Q105305372', 'Q82256773', 'Q105305374', 'Q110184309', 'Q105263639', 'Q105263640', 'Q105290526', 'Q105290527', 'Q105160964', 'Q105236674', 'Q105022758', 'Q105022763', 'Q105022760', 'Q77375650', '…	['Estradiol', '1-(2-Methylpropoxy)tetradeca-6,12-dien-8,10-diyn-3-one', 'Estra-1,3,5(10)-triene-3,17-diol', 'Nimbiol', '6-(2-But-2-enoxyethyl)-2,5,7-trimethyl-2,3-dihydroinden-1-one', '13-Methyl-6,7,8,9,11,12,14,15,16,17-decahydrocyclopenta[a]phenanthrene-3,17-diol', '1,2-Dihydroheudelotinol', 'Octadeca-9,11,13-triynoic Acid', '5,11,11-Trimethyl-16-oxatetracyclo[6.6.2.0^1,10^.0^2,7^]hexadeca-2,4,…	['C18H24O2', 'C18H24O2', 'C18H24O2', 'C18H24O2', 'C18H24O2', 'C18H24O2', 'C18H24O2', 'C18H24O2', 'C18H24O2', 'C18H24O2', 'C18H24O2', 'C18H24O2', 'C18H24O2', 'C18H24O2', 'C18H24O2', 'C18H24O2', 'C18H24O2', 'C18H24O2', 'C18H24O2', 'C18H24O2', 'C18H24O2', 'C18H24O2', 'C18H24O2', 'C18H24O2', 'C18H24O2', 'C18H24O2', 'C18H24O2', 'C18H24O2', 'C18H24O2', 'C18H24O2', 'C18H24O2', 'C18H24O2', 'C18H24O2', 'C…	39	4.07499e+06	5.83691e+06	3.82908e+06		4.72814e+06	2.79244e+06	2.94867e+06					5.79509e+06						2.93702e+06	2.7288e+06												3.09501e+06
274.063	273.055	Carprofen	C15H12ClNO2	['HMDB0014959']	['Carprofen']	['C15H12ClNO2']	1										4.96032e+06		3.69708e+06	6.86274e+06	4.07403e+06	6.43386e+06		4.58164e+06		5.03557e+06			8.40755e+06	1.02842e+07	1.51171e+07									1.37808e+07			1.02491e+07	1.00443e+07		3.59461e+06	1.16808e+07
274.165	273.158	(4E)-3-Hydroxyhex-4-enoylcarnitine	C13H23NO5	['HMDB0241670', 'HMDB0241675', 'HMDB0241676']	['(4E)-3-Hydroxyhex-4-enoylcarnitine', '3-Oxohexanoylcarnitine', '5-Oxohexanoylcarnitine']	['C13H23NO5', 'C13H23NO5', 'C13H23NO5']	3					['Q105115415']	['4-((1-Acetoxy-3-methylpentan-2-yl)amino)-3-methyl-4-oxobutanoic acid']	['C13H23NO5']	1	3.02525e+06	5.7828e+06	4.82736e+06	6.53211e+06	6.93312e+06	6.80345e+06	7.36687e+06	5.27919e+06				2.32327e+06													2.68721e+06	2.78118e+06	2.50082e+06	4.00224e+06	3.51902e+06	2.94751e+06	4.47949e+06	3.67194e+06
275.049	274.041	Questiomycin C	C7H9F3N2O6									['Q105347414', 'Q110172090']	['Questiomycin C', 'Indolokine A4']	['C13H10N2O3S', 'C13H10N2O3S']	2					4.39393e+06	1.40126e+07	4.93869e+06	5.21499e+06	1.62166e+07	2.03718e+07	2.64834e+07	8.02446e+06		1.01602e+07	1.8149e+07	9.82107e+06	4.34522e+06	4.85278e+06	4.52586e+06	4.4235e+06	1.81197e+06	2.43356e+06	2.81526e+06	1.92526e+06	2.44622e+06					2.60005e+06	4.52925e+06
275.11	274.103	1-(1-Hydroxy-2-phenylethyl)sulfanyl-2-phenylethanol	C6H13F7N4									['Q105311035']	['1-(1-Hydroxy-2-phenylethyl)sulfanyl-2-phenylethanol']	['C16H18O2S']	1												3.38192e+06	2.01111e+06	8.01891e+06					2.10902e+06	3.56813e+06	1.96774e+06
275.124	274.116	2-[[3-Amino-5-hydroxy-5-(hydroxymethyl)-2-methoxycyclohex-2-en-1-ylidene]amino]-3-hydroxypropanoic acid	C11H18N2O6									['Q104987121']	['2-[[3-Amino-5-hydroxy-5-(hydroxymethyl)-2-methoxycyclohex-2-en-1-ylidene]amino]-3-hydroxypropanoic acid']	['C11H18N2O6']	1	1.5605e+07	2.12269e+07	1.08726e+07	2.54005e+07	1.80929e+07	1.89568e+07	9.72437e+06	1.78055e+07	3.08601e+07	3.26879e+07	4.13395e+07	2.5638e+07	1.53636e+07	9.95452e+06	2.3638e+07	1.45613e+07	9.82816e+06	1.07568e+07	1.55758e+07	1.42303e+07	2.02094e+07	1.05563e+07	1.27895e+07	16546121	1.94744e+07	3.17976e+07	2.42915e+07	2.47517e+07	2.24193e+07	2.43481e+07	1.79864e+07	3.40442e+07
275.201	274.193	Nandrolone	C18H26O2	['HMDB0002725', 'HMDB0035579', 'HMDB0035963', 'HMDB0037191', 'HMDB0037230', 'HMDB0302026']	['Nandrolone', '1-Phenyl-1,3-dodecanedione', '(10Z,14E,16E)-10,14,16-Octadecatrien-12-ynoic acid', 'Rhodinyl phenylacetate', 'Citronellyl alpha-toluate', 'Apo-13-zeaxanthinone']	['C18H26O2', 'C18H26O2', 'C18H26O2', 'C18H26O2', 'C18H26O2', 'C18H26O2']	6	['PCYC2249']	['dicranin']	['C11H18N3O6S1O2']	1	['Q421709', 'Q110193983', 'Q55078361', 'Q82638470', 'Q105130927', 'Q105130924', 'Q77278679', 'Q77496249', 'Q104170482', 'Q75059563', 'Q105328191', 'Q105150786', 'Q105150785', 'Q105275252', 'Q105329635', 'Q105329637', 'Q105275254', 'Q105033748', 'Q115968674', 'Q105237454', 'Q105237456', 'Q105285318', 'Q105285319', 'Q105159382', 'Q105159383', 'Q110184308', 'Q105113010', 'Q105183703', 'Q105183704', …	['Nandrolone', '(3R,10R)-octadeca-1,8-dien-4,6-diyne-3,10-diol', 'Exocarpic acid', 'Octadec-13-ene-9,11-diynoic acid', '(3E,5E,7E)-6-Methyl-8-[(4R)-2,6,6-trimethyl-4-hydroxy-1-cyclohexenyl]-3,5,7-octatriene-2-one', '(3E,5Z,7E)-8-[(4R)-4-hydroxy-2,6,6-trimethylcyclohexen-1-yl]-6-methylocta-3,5,7-trien-2-one', 'Solwaric acid A', 'Solwaric acid B', '8-(4-Methyl-2-prop-1-enylphenyl)octanoic acid', 'T…	['C18H26O2', 'C18H26O2', 'C18H26O2', 'C18H26O2', 'C18H26O2', 'C18H26O2', 'C18H26O2', 'C18H26O2', 'C18H26O2', 'C18H26O2', 'C18H26O2', 'C18H26O2', 'C18H26O2', 'C18H26O2', 'C18H26O2', 'C18H26O2', 'C18H26O2', 'C18H26O2', 'C18H26O2', 'C18H26O2', 'C18H26O2', 'C18H26O2', 'C18H26O2', 'C18H26O2', 'C18H26O2', 'C18H26O2', 'C18H26O2', 'C18H26O2', 'C18H26O2', 'C18H26O2', 'C18H26O2', 'C18H26O2', 'C18H26O2', 'C…	40	2.82474e+06	4.54997e+06	5.18954e+06	4.82807e+06	2.56849e+07	2.09479e+07	1.6564e+07	2.84697e+06		5.1633e+06	4.77243e+06	3.30025e+07	2.18811e+06	8.97012e+06	2.6882e+06	8.26665e+06		2.12904e+07	2.02796e+07	9.05896e+06	1.93805e+06		7.17886e+06		8.72259e+06	9.84988e+06	3.12955e+06		2.723e+06	5.73766e+06	1.32755e+07	6.41012e+06
275.258	274.251	(7S)-hexadecane-1,7,16-triol	C16H34O3									['Q105238823']	['(7S)-hexadecane-1,7,16-triol']	['C16H34O3']	1	8.65441e+06		9.8185e+06	6.35627e+06	7.60982e+06	8.33627e+06	8.62707e+06	6.07826e+06	8.66506e+06	9.80553e+06	1.39189e+07	7.78322e+06	4.48628e+06	6.58168e+06	8.32088e+06	7.56087e+06	3.41129e+06	5.81353e+06	4.87554e+06	6.73356e+06	3.7987e+06	3.09862e+06	3.11358e+06		7.96354e+06	5.35792e+06	6.66016e+06	9.34264e+06	8.9237e+06	7.64702e+06	1.6135e+07	1.1159e+07
276.108	275.101	Sarmentosin	C11H17NO7	['HMDB0030697']	['Sarmentosin']	['C11H17NO7']	1					['Q27108224', 'Q105003070', 'Q105003072', 'Q105003071', 'Q104981325', 'Q104402220', 'Q105306296', 'Q27106062']	['Sarmentosin', '(E)-2-(hydroxymethyl)-4-[(2R,3S,4S,5S,6R)-3,4,5-trihydroxy-6-(hydroxymethyl)oxan-2-yl]oxybut-2-enenitrile', 'Sarmentosine; Sarmentosine (glycoside)', 'Sarmentosine', '[(5-Oxo-4-methyl-2,5-dihydro-1H-pyrrol)-2alpha-yl]beta-D-glucopyranoside', 'Sutherlandin', 'Osmaronin epoxide', 'Cardiospermin']	['C11H17NO7', 'C11H17NO7', 'C11H17NO7', 'C11H17NO7', 'C11H17NO7', 'C11H17NO7', 'C11H17NO7', 'C11H17NO7']	8				2.59736e+06																								2.60346e+06				3.29804e+06
276.119	275.112	Norophthalmic acid	C10H17N3O6	['HMDB0005766', 'HMDB0011738', 'HMDB0028796', 'HMDB0028817', 'HMDB0028833', 'HMDB0029147']	['Norophthalmic acid', 'N2-gamma-Glutamylglutamine', 'Glutaminylglutamic acid', 'Glutamylglutamine', 'Glutamyl-Gamma-glutamate', 'N-gamma-Glutamylglutamine']	['C10H17N3O6', 'C10H17N3O6', 'C10H17N3O6', 'C10H17N3O6', 'C10H17N3O6', 'C10H17N3O6']	6					['Q27105013', 'Q27140433', 'Q76309657', 'Q105243047']	['gamma-Glutamylglutamine', 'Ala-Ala-Asp', 'Norophthalamic acid', '(2S)-2-amino-5-[[(2R)-1-(carboxymethylamino)-1-oxopropan-2-yl]amino]-5-oxopentanoic acid']	['C10H17N3O6', 'C10H17N3O6', 'C10H17N3O6', 'C10H17N3O6']	4					2.97339e+06	4.14336e+06	2.68607e+06					2.63268e+06
276.155	275.148	epsilon-(gamma-Glutamyl)lysine	C11H21N3O5	['HMDB0003869', 'HMDB0004207', 'HMDB0028950', 'HMDB0029154', 'HMDB0257624']	['epsilon-(gamma-Glutamyl)lysine', 'Glutamyllysine', 'Lysylglutamic acid', 'gamma-Glutamyllysine', 'epsilon-(gamma-Glutamyl)-L-lysine']	['C11H21N3O5', 'C11H21N3O5', 'C11H21N3O5', 'C11H21N3O5', 'C11H21N3O5']	5					['Q105154379']	['gamma-Glutamyl-lysine']	['C11H21N3O5']	1					6.21104e+06	1.16179e+07	6.59427e+06					6.77186e+06						2.43887e+06
276.987	275.979		C6H12O6S3													7.34223e+07	3.40007e+07	2.15368e+07	6.84468e+07	1.09483e+07	1.26903e+07	7.1786e+06	3.25981e+07	1.23661e+08	5.55657e+07	7.94177e+07	1.67819e+07	8.79772e+07	3.44938e+07	1.15731e+08	4.16698e+07	3.52577e+07	2.61388e+07	1.27504e+07	1.29551e+07	6.01244e+07	5.65893e+07	1.73002e+07	91604016	2.31966e+07	4.23641e+07	4.09033e+07	1.47051e+08	5.90795e+07	7.11688e+07	1.32941e+07	3.80665e+07
277.032	276.025	6-Phosphogluconic acid	C6H13O10P	['HMDB0001316', 'HMDB0040924', 'HMDB0062800', 'HMDB0256469', 'HMDB0256477', 'HMDB0301830']	['6-Phosphogluconic acid', '2-Carboxyarabinitol 5-phosphate', '6-phosphonatooxy-D-gluconate', 'Phospho gluconate', 'Phosphogluconic acid', '2-Carboxyarabinitol 1-phosphate']	['C6H13O10P', 'C6H13O10P', 'C6H13O10P', 'C6H13O10P', 'C6H13O10P', 'C6H13O10P']	6	['PCYC91', 'PCYC280', 'PCYC1402']	['2-carboxy-D-arabinitol 1-phosphate', 'D-gluconate 6-phosphate', 'D-mannonate 6-phosphate']	['C11H18N3O6S1P1', 'C11H18N3O6S1P1', 'C11H18N3O6S1P1']	3	['Q245501', 'Q110077602', 'Q105115742', 'Q104936729']	['6-Phosphogluconic acid', 'd-Gluconic acid, 6-(dihydrogen phosphate), trisodium salt', 'Phospho gluconate', '(2R,3S,4R,5S)-2,3,4,5-tetrahydroxy-6-phosphonooxyhexanoic acid']	['C6H13O10P', 'C6H13O10P', 'C6H13O10P', 'C6H13O10P']	4	6.38902e+06		2.08843e+06					5.25016e+06	1.67954e+07	1.10163e+07			4.7619e+07		2.0723e+07	5.20567e+06	2.04498e+07				2.53508e+07	3.73003e+07	2.40515e+06	23917070		3.14892e+06	2.82398e+07	1.19749e+07	2.15805e+07	5.32585e+06
277.06	276.052		C8H20O4S3													2.02636e+06			2.80039e+06		3.3108e+06		2.14155e+06	5.50266e+06	2.70089e+06	3.72235e+06	3.96383e+06	2.88379e+06	4.1619e+06	4.08468e+06	3.75753e+06	3.32555e+06	3.20298e+06	2.3445e+06	2.23616e+06	2.85751e+06	2.69218e+06	2.26604e+06	2.27033e+06	2.60978e+06	2.82771e+06		3.54209e+06				2.5223e+06
277.105	238.142	Pentaethylene glycol	C10H22O6	['HMDB0256256']	['Pentaethylene glycol']	['C10H22O6']	1									2.96658e+06	2.27067e+06	4.71443e+06	2.39353e+06	6.13351e+06	4.87891e+06	4.2707e+06	4.00672e+06	6.75214e+06	6.82967e+06	2.97184e+06	1.22984e+07	7.03466e+06	1.12571e+07	6.2756e+06	9.82563e+06	1.37478e+07	9.77332e+06	1.08603e+07	8.79263e+06	2.37855e+07	7.2886e+06	8.13989e+06	5734377	7.35202e+06	3.76754e+06	5.43017e+06	3.11421e+06	4.72863e+06	4.8742e+06	7.32699e+06	3.16495e+06
277.139	276.132	Saccharopine	C11H20N2O6	['HMDB0000279', 'HMDB0253650']	['Saccharopine', 'isoleucine glutamate']	['C11H20N2O6', 'C11H20N2O6']	2					['Q3132238', 'Q105011917', 'Q105372171']	['L-Saccharopine', '2-[[(3R,4R,5S)-5-carboxy-4-hydroxy-2-methylhexan-3-yl]amino]-N-methoxy-2-oxoethanimine oxide', 'L-Saccharopin']	['C11H20N2O6', 'C11H20N2O6', 'C11H20N2O6']	3			6.93668e+06		6.78737e+06		2.49629e+06						2.28425e+06			2.92984e+06	4.4698e+06		2.15372e+06				3.36972e+06	5657696						4.64911e+06		2.61946e+06
277.972	276.965		C7H7N3O3S3													1.38965e+07	1.909e+07	1.03829e+07	2.90112e+07	1.50032e+07	1.73979e+07	1.09821e+07	1.93372e+07	3.2074e+07	2.9503e+07	3.31113e+07	1.15588e+07	1.3741e+07	2.73455e+07	2.89762e+07	3.58431e+07	2.55338e+07	2.30495e+07	1.79174e+07	1.59396e+07	1.28154e+07	1.5411e+07	1.41703e+07	12118512	3.25917e+07	1.84543e+07	1.45143e+07	2.73754e+07	1.52797e+07	1.77079e+07	1.55228e+07	1.42368e+07
278.138	277.131	b"3-Deaminofusarochromanone"	C15H19NO4	['HMDB0041328']	['b"3-Deaminofusarochromanone"']	['C15H19NO4']	1					['Q104986365', 'Q105180310', 'Q104394347', 'Q105256703', 'Q77483261', 'Q105104617', 'Q105347205', 'Q105005683', 'Q77570335', 'Q110188382', 'Q77490097', 'Q77479287', 'Q77483367', 'Q77489957', 'Q110171613']	['[(2R)-4-hydroxy-1-[[(E)-3-phenylprop-2-enoyl]amino]butan-2-yl] acetate', 'Alcyopterosin C', 'Convolidine', '(4S,5R)-5-[(Z,3S)-3-hydroxybut-1-enyl]-4-[4-(hydroxymethyl)anilino]oxolan-2-one', 'Obscurolide-B3', '5-(1-Hydroxybut-2-enyl)-4-[4-(hydroxymethyl)anilino]oxolan-2-one', '6-(4-Hydroxy-3-methylbut-2-enoxy)-4-methoxy-5-methyl-2,3-dihydroisoindol-1-one', '4-[(2S)-2,3-dihydroxy-3-methylbutoxy]-…	['C15H19NO4', 'C15H19NO4', 'C15H19NO4', 'C15H19NO4', 'C15H19NO4', 'C15H19NO4', 'C15H19NO4', 'C15H19NO4', 'C15H19NO4', 'C15H19NO4', 'C15H19NO4', 'C15H19NO4', 'C15H19NO4', 'C15H19NO4', 'C15H19NO4']	15														5.67429e+06					2.97449e+06
279.02	278.013	Treosulfan	C9H8ClF5O2	['HMDB0042046']	['Treosulfan']	['C6H14O8S2']	1																	3.74649e+06	3.08309e+06	3.84852e+06		3.02376e+06		3.27272e+06						1.90166e+06	4.13164e+06		5.83615e+06		2.662e+06
279.039	278.031		C9H7N6O3P													2.71027e+08	1.17824e+08	2.50725e+08	8.21769e+07	1.35285e+08	1.1715e+08	1.35637e+08	2.10944e+08	3.5594e+08	3.23642e+08	2.26029e+08	2.78904e+08	4.13952e+08	2.66051e+08	2.75832e+08	2.02273e+08	2.894e+08	2.3588e+08	2.16222e+08	1.65376e+08	3.92132e+08	4.40419e+08	3.14445e+08	354239808	1.39976e+08	3.66948e+08	3.59347e+08	3.63646e+08	4.52023e+08	1.63022e+08	7.59155e+07	2.00851e+08
279.107	278.1	Isovalerylglucuronide	C11H18O8	['HMDB0002091', 'HMDB0303140']	['Isovalerylglucuronide', 'Tuliposide A']	['C11H18O8', 'C11H18O8']	2					['Q27108493', 'Q104396606', 'Q82918609', 'Q105176151', 'Q105176150', 'Q105258461', 'Q105258458']	['Tuliposide A', 'Inositol angelate', '6-(4-Hydroxy-2-methylenebutyryl)-D-glucopyranose', '(3,4,5,6-Tetrahydroxyoxan-2-yl)methyl 4-hydroxy-2-methylidenebutanoate', '[(2R,3S,4S,5R,6S)-3,4,5,6-tetrahydroxyoxan-2-yl]methyl 4-hydroxy-2-methylidenebutanoate', '[(2S,3R,4S,5S,6S)-3,4,5-trihydroxy-6-(hydroxymethyl)oxan-2-yl] 4-hydroxy-2-methylidenebutanoate', '[3,4,5-Trihydroxy-6-(hydroxymethyl)oxan-2-yl…	['C11H18O8', 'C11H18O8', 'C11H18O8', 'C11H18O8', 'C11H18O8', 'C11H18O8', 'C11H18O8']	7				2.64931e+06	2.72971e+06				4.18532e+06	2.68691e+06	4.1303e+06			3.41102e+06		3.01621e+06										2.45038e+06	2.51078e+06	2.92903e+06	3.8769e+06
279.123	278.115	11-Hydroxy-12-methoxydihydrokawain	C15H18O5	['HMDB0030766', 'HMDB0033262', 'HMDB0036049', 'HMDB0036052', 'HMDB0036662', 'HMDB0037325', 'HMDB0249584', 'HMDB0254461', 'HMDB0257115', 'HMDB0302700']	['11-Hydroxy-12-methoxydihydrokawain', 'Solanolone', 'Marasmone', 'Isomarasmone', '2beta,9xi-Dihydroxy-8-oxo-1(10),4,11(13)-germacratrien-12,6alpha-olide', 'Achimilic acid', 'Canin', 'Meranzin hydrate', 'Raxofelast', 'Artecanin']	['C15H18O5', 'C15H18O5', 'C15H18O5', 'C15H18O5', 'C15H18O5', 'C15H18O5', 'C15H18O5', 'C15H18O5', 'C15H18O5', 'C15H18O5']	10					['Q110189373', 'Q105140761', 'Q104396812', 'Q104252406', 'Q105289765', 'Q27134603', 'Q104252404', 'Q27105846', 'Q105289768', 'Q27106041', 'Q105298457', 'Q105245300', 'Q104986942', 'Q105023183', 'Q110184729', 'Q105001334', 'Q105130848', 'Q27135955', 'Q82213380', 'Q105001808', 'Q105147056', 'Q72500726', 'Q105140760', 'Q104996051', 'Q105304297', 'Q105304299', 'Q105344292', 'Q105304300', 'Q104996050'…	['(3S,3aR,4S,9aS,9bS)-4,8-dihydroxy-3,6,9-trimethyl-3,3a,4,5,9a,9b-hexahydroazuleno[4,5-b]furan-2,7-dione', '8-[(2S)-2,3-dihydroxy-3-methylbutyl]-7-methoxychromen-2-one', 'Tanaparthin-alpha-peroxide', 'secotanapartholide B', 'Bissecotanapartholide', 'Isosecotanapartholide', 'secotanapartholide A', 'Artecanin', '1-[4-Methylidene-5-oxo-3-(3-oxobutyl)oxolan-2-yl]hex-3-ene-2,5-dione', 'Canin', '(3aS,…	['C15H18O5', 'C15H18O5', 'C15H18O5', 'C15H18O5', 'C15H18O5', 'C15H18O5', 'C15H18O5', 'C15H18O5', 'C15H18O5', 'C15H18O5', 'C15H18O5', 'C15H18O5', 'C15H18O5', 'C15H18O5', 'C15H18O5', 'C15H18O5', 'C15H18O5', 'C15H18O5', 'C15H18O5', 'C15H18O5', 'C15H18O5', 'C15H18O5', 'C15H18O5', 'C15H18O5', 'C15H18O5', 'C15H18O5', 'C15H18O5', 'C15H18O5', 'C15H18O5', 'C15H18O5', 'C15H18O5', 'C15H18O5', 'C15H18O5', 'C…	226		3.4316e+06	2.08045e+06	2.05426e+06	3.64407e+06	2.69092e+06	3.06794e+06	2.43834e+06
279.17	278.163	Leucylphenylalanine	C15H22N2O3	['HMDB0013243', 'HMDB0028914', 'HMDB0028998', 'HMDB0062483', 'HMDB0245918', 'HMDB0253025', 'HMDB0302841']	['Leucylphenylalanine', 'Isoleucyl-Phenylalanine', 'Phenylalanylisoleucine', 'keratan sulfate I', '3-Methoxy-4-[2-(4-methylpiperazin-1-yl)ethoxy]benzaldehyde', 'Phenylalanylleucine', 'LF']	['C15H22N2O3', 'C15H22N2O3', 'C15H22N2O3', 'C15H22N2O3', 'C15H22N2O3', 'C15H22N2O3', 'C15H22N2O3']	7					['Q105246365', 'Q105015340', 'Q104253366', 'Q105176505', 'Q105286277', 'Q103818677', 'Q104968491', 'Q105024190', 'Q105024188', 'Q105024191', 'Q27088688', 'Q105298031', 'Q104989551', 'Q104989554', 'Q75059510']	['[(1S,2S,9aR)-1-(hydroxymethyl)-2,3,4,6,7,8,9,9a-octahydro-1H-quinolizin-2-yl] 1H-pyrrole-2-carboxylate', '[(1S,2S,9aR)-2-hydroxy-2,3,4,6,7,8,9,9a-octahydro-1H-quinolizin-1-yl]methyl 1H-pyrrole-2-carboxylate', '13-Hydroxy-17-oxolupanine', '6-[(1S,3R,5R,9aR)-1-(hydroxymethyl)-5-oxido-2,3,4,6,7,8,9,9a-octahydro-1H-quinolizin-5-ium-3-yl]-1H-pyridin-2-one', '(-)-12beta-Hydroxyoxysophocarpine', 'N1-a…	['C15H22N2O3', 'C15H22N2O3', 'C15H22N2O3', 'C15H22N2O3', 'C15H22N2O3', 'C15H22N2O3', 'C15H22N2O3', 'C15H22N2O3', 'C15H22N2O3', 'C15H22N2O3', 'C15H22N2O3', 'C15H22N2O3', 'C15H22N2O3', 'C15H22N2O3', 'C15H22N2O3']	15					6.05485e+06	1.36271e+07	8.22148e+06		3.04119e+06	3.82016e+06	2.98807e+06	5.60097e+06			2.58957e+06		3.89509e+06	4.65356e+06	3.8678e+06	3.97496e+06	2.85795e+06	2.62473e+06	3.4171e+06								3.36008e+06
279.175	256.186		C15H28OS													1.87931e+06	2.37073e+06	2.11262e+06	3.31369e+06	3.11311e+06	3.4869e+06	3.24017e+06	3.01768e+06
279.232	278.225	alpha-Linolenic acid	C18H30O2	['HMDB0001388', 'HMDB0003073', 'HMDB0030962', 'HMDB0030963', 'HMDB0030964', 'HMDB0246901', 'HMDB0247113', 'HMDB0248208', 'HMDB0255892', 'HMDB0255900', 'HMDB0256562', 'HMDB0304802']	['alpha-Linolenic acid', 'gamma-Linolenic acid', 'Calendic acid', 'Punicic acid', 'Linolenelaidic acid', 'Octadeca-8,10,12-trienoic acid', 'Octadeca-6,9,12-trienoic acid', 'alpha-Eleostearic acid', 'Octadec-11-en-9-ynoic acid', 'Octadecatrienoic acid', 'Pinolenic acid', 'Jacaric acid']	['C18H30O2', 'C18H30O2', 'C18H30O2', 'C18H30O2', 'C18H30O2', 'C18H30O2', 'C18H30O2', 'C18H30O2', 'C18H30O2', 'C18H30O2', 'C18H30O2', 'C18H30O2']	12	['PCYC304', 'PCYC732', 'PCYC1388', 'PCYC3155', 'PCYC3560', 'PCYC3987']	['calendate', '&alpha;-eleostearate', 'punicate', '&alpha;-linolenate', '&gamma;-linolenate', 'crepenynate']	['C11H18N3O6S1O2', 'C11H18N3O6S1O2', 'C11H18N3O6S1O2', 'C11H18N3O6S1O2', 'C11H18N3O6S1O2', 'C11H18N3O6S1O2']	6	['Q27286664', 'Q256502', 'Q27164304', 'Q415885', 'Q27164074', 'Q104955021', 'Q2712733', 'Q27095483', 'Q27117708', 'Q2823242', 'Q27280625', 'Q76303104', 'Q2823302', 'Q110884445', 'Q104947624', 'Q104947622', 'Q201502', 'Q105299648', 'Q82466372', 'Q27117716', 'Q104970574', 'Q105284723', 'Q110169176', 'Q82744512', 'Q105384113', 'Q105173597', 'Q105173596', 'Q105256685', 'Q115970889', 'Q105035112', 'Q1…	['Octadeca-9,12,15-trienoic acid', 'Linolenic Acid', '9,12,15-Octadecatrienoic acid', 'gamma-Linolenic acid', 'Octadeca-6,9,12-trienoic acid', '2-Acetyl-5-dodecylfuran', 'alpha-Eleostearic acid', '(11E,13E,15Z)-octadeca-11,13,15-trienoic acid', 'Octadeca-9,11,13-trienoic acid', 'beta-Eleostearic acid', 'Ximenynic acid', '5,9,12-Octadecatrienoic acid', 'Pinolenic acid', 'CID 193404', 'Octadec-7-en…	['C18H30O2', 'C18H30O2', 'C18H30O2', 'C18H30O2', 'C18H30O2', 'C18H30O2', 'C18H30O2', 'C18H30O2', 'C18H30O2', 'C18H30O2', 'C18H30O2', 'C18H30O2', 'C18H30O2', 'C18H30O2', 'C18H30O2', 'C18H30O2', 'C18H30O2', 'C18H30O2', 'C18H30O2', 'C18H30O2', 'C18H30O2', 'C18H30O2', 'C18H30O2', 'C18H30O2', 'C18H30O2', 'C18H30O2', 'C18H30O2', 'C18H30O2', 'C18H30O2', 'C18H30O2', 'C18H30O2', 'C18H30O2', 'C18H30O2', 'C…	75	2.93778e+06	5.10856e+06	6.1178e+06	3.30953e+06	4.67715e+06	8.31859e+06	1.37378e+07	1.04961e+07	6.02974e+06	5.65113e+06	8.69113e+06	8.38959e+06	3.22847e+07	2.68674e+07	4.4783e+07	4.21413e+07	3.76288e+06	7.72814e+06	1.30595e+07	2.60316e+07	1.30087e+07	8.54865e+06	1.11847e+07	7.3489e+06	6.33621e+06	4.39701e+06	1.20305e+07	7.09092e+06	1.3351e+07	1.37096e+07	3.434e+07	1.98164e+07
280.07	279.063		C7H21NO4S3													4.06152e+06		8.79871e+06					3.50371e+06		7.14158e+06					3.71196e+06	2.96565e+06			4.06046e+06	2.29143e+06			4.61508e+06	8395244		4.27741e+06		6.04715e+06
280.09	279.082		C8H17N5O2S2													7.37229e+06							6.28198e+06	7.2013e+06		6.24251e+06				5.45421e+06	7.92786e+06	8.45115e+06	2.64372e+06	7.14439e+06	3.55607e+06					3.69386e+06	8.26624e+06		8.17488e+06	7.55215e+06	7.30558e+06		6.99849e+06
280.129	279.122	Asparaginyl-Phenylalanine	C13H17N3O4	['HMDB0028738', 'HMDB0028990']	['Asparaginyl-Phenylalanine', 'Phenylalanylasparagine']	['C13H17N3O4', 'C13H17N3O4']	2					['Q27142443', 'Q104971113']	['Phe-Asn', 'Manzacidin D']	['C13H17N3O4', 'C13H17N3O4']	2					2.79488e+06	5.32809e+06	3.81733e+06					2.82563e+06
280.264	279.256	Linoleamide	C18H33NO	['HMDB0062656']	['Linoleamide']	['C18H33NO']	1					['Q27156521', 'Q104911804', 'Q103816095', 'Q104396729', 'Q27164841', 'Q104972142']	['Linoleamide', 'N-Isobutyl-(2E,4E)-tetradecadienamide', '2,4-Tetradecadienoic acid isobutyl amide', 'Octadecadienamide', 'CID 3930', '1-(5-Methyl-4-undecyl-2,3-dihydropyrrol-1-yl)ethanone']	['C18H33NO', 'C18H33NO', 'C18H33NO', 'C18H33NO', 'C18H33NO', 'C18H33NO']	6	1.53062e+07	2.39538e+07	1.67727e+07	2.01537e+07	3.05733e+07	2.88525e+07	2.68227e+07	1.99077e+07	2.38668e+07	2.73775e+07	3.24816e+07	2.60593e+07	2.27147e+07	2.53864e+07	3.49018e+07	3.32473e+07	1.47735e+07	2.34638e+07	2.41389e+07	3.19027e+07	1.92601e+07	1.39899e+07	1.80219e+07	9844800	4.15384e+07	2.6473e+07	3.62883e+07	4.33674e+07	4.45211e+07	4.0982e+07	7.94405e+07	5.61664e+07
281.054	280.047		C7H20O5S3																		3.23664e+06				3.46961e+06	3.95573e+06	2.62464e+06					2.7012e+06						1.80311e+06		2.19939e+06					2.30722e+06	2.96141e+06	2.60086e+06
281.071	560.127		C19H25N6O12P													3.40065e+07			1.52769e+07				4.50718e+07		5.28249e+07			6.12086e+07			3.61423e+07	4.62674e+07	2.28146e+07	4.30784e+07		6.5411e+07	7.60036e+07	5.57395e+07	80207112	3.50228e+07	7.47542e+07	7.98913e+07			5.96946e+07
281.072	560.129	Ambewelamide B	C15H29F8N4O3PS2									['Q75063672', 'Q105286203']	['Ambewelamide B', 'Scabrosin C']	['C26H28N2O8S2', 'C26H28N2O8S2']	2			4.42886e+07						3.08445e+07		3.06759e+07	2.95882e+07		5.13766e+07						2.60706e+07												3.44776e+07
281.15	280.143		C14H20N2O4																		6.43592e+06	2.6531e+06					2.64267e+06
281.248	280.24	Linoleic acid	C18H32O2	['HMDB0000673', 'HMDB0003797', 'HMDB0005047', 'HMDB0005048', 'HMDB0006270', 'HMDB0029800', 'HMDB0030430', 'HMDB0031051', 'HMDB0031097', 'HMDB0061864', 'HMDB0062238', 'HMDB0062784', 'HMDB0244277', 'HMDB0244776', 'HMDB0247278', 'HMDB0247466', 'HMDB0247620', 'HMDB0247706', 'HMDB0255894', 'HMDB0302286', 'HMDB0302650', 'HMDB0304773']	['Linoleic acid', 'Bovinic acid', '(9E,11E)-Octadecadienoic acid', '(10E,12Z)-Octadecadienoic acid', 'Linoelaidic acid', 'Mangiferic acid', 'Linalyl caprylate', 'Ethyl 2E,4Z-hexadecadienoate', '5-Octadecynoic acid', 'Dihomolinoleic acid', '6Z,9Z-octadecadienoic acid', 'Octadecadienoate', 'Octadeca-10,12-dienoic acid', '17-Octadecynoic acid', '7-Octadecynoic acid', '8,12-Octadecadienoic acid', 'Oc…	['C18H32O2', 'C18H32O2', 'C18H32O2', 'C18H32O2', 'C18H32O2', 'C18H32O2', 'C18H32O2', 'C18H32O2', 'C18H32O2', 'C18H32O2', 'C18H32O2', 'C18H32O2', 'C18H32O2', 'C18H32O2', 'C18H32O2', 'C18H32O2', 'C18H32O2', 'C18H32O2', 'C18H32O2', 'C18H32O2', 'C18H32O2', 'C18H32O2']	22	['PCYC887', 'PCYC1385']	['(9Z,12E)-octadecadienoate', 'linoleate']	['C11H18N3O6S1O2', 'C11H18N3O6S1O2']	2	['Q407426', 'Q27163939', 'Q27285202', 'Q2823277', 'Q27103903', 'Q27160342', 'Q67879901', 'Q76297028', 'Q104909572', 'Q115946525', 'Q412814', 'Q105380380', 'Q105380378', 'Q105162774', 'Q105162771', 'Q27116671', 'Q27282332', 'Q105013752', 'Q52159094', 'Q27116793', 'Q115946599', 'Q76305162', 'Q104964314', 'Q104964311', 'Q115947223', 'Q105010058', 'Q419936', 'Q27131069', 'Q104977915', 'Q105124352', '…	['Linoleic Acid', '9,12-Octadecadienoic acid', '9,12-Octadecadienoic acid, (E,Z)-', 'Linoelaidic acid', '9-Octadecynoic acid', '9,11-Octadecadienoic acid', 'Geranyl octanoate', 'Octadecadienoic acid', 'Octadecadienoic acid, (Z,Z)-', '10-Propyltrideca-5,9-dien-1-yl acetate', 'Malvalic acid', '10,13-Octadecadienoic acid', '(10E,13E)-octadeca-10,13-dienoic acid', '(5R)-5-tetradec-5-enyloxolan-2-one'…	['C18H32O2', 'C18H32O2', 'C18H32O2', 'C18H32O2', 'C18H32O2', 'C18H32O2', 'C18H32O2', 'C18H32O2', 'C18H32O2', 'C18H32O2', 'C18H32O2', 'C18H32O2', 'C18H32O2', 'C18H32O2', 'C18H32O2', 'C18H32O2', 'C18H32O2', 'C18H32O2', 'C18H32O2', 'C18H32O2', 'C18H32O2', 'C18H32O2', 'C18H32O2', 'C18H32O2', 'C18H32O2', 'C18H32O2', 'C18H32O2', 'C18H32O2', 'C18H32O2', 'C18H32O2', 'C18H32O2', 'C18H32O2', 'C18H32O2', 'C…	53	3.9668e+06	5.61914e+06	4.18829e+06	3.75221e+06	4.34889e+06	5.37767e+06	6.44972e+06	5.80529e+06	6.63186e+06	7.61825e+06	1.03603e+07	7.94948e+06	5.71179e+06	8.10873e+06	9.76991e+06	9.0078e+06	3.66757e+06	5.32919e+06	5.25417e+06	8.20069e+06	4.66062e+06	3.58342e+06	3.65272e+06	2.11205e+06	8.13162e+06	5.36303e+06	9.32551e+06	9.34522e+06	8.12499e+06	8.30471e+06	1.79773e+07	1.18177e+07
282.078	281.071		C7H16N5O3PS													2.32766e+06		4.50286e+06		4.75909e+06	2.89123e+06	3.28542e+06	5.94649e+06		8.17881e+06		7.93339e+06	6.50159e+06	3.2072e+06	2.53826e+06		6.0403e+06	7.20208e+06	6.13158e+06	5.37543e+06		5.20732e+06	1.06515e+07	3.9108e+06	5.14081e+06			4.06583e+06	3.8155e+06	7.20399e+06		5.9185e+06
282.087	281.08	Nitrazepam	C15H11N3O3	['HMDB0015534']	['Nitrazepam']	['C15H11N3O3']	1					['Q410078', 'Q115970710']	['Nitrazepam', '3,5-Dimethoxy-1,10-etheno-1,2-dihydropyrido[3,4-f]quinoxaline-2-one']	['C15H11N3O3', 'C15H11N3O3']	2												2.3551e+06							2.86359e+06				1.89081e+06
282.12	281.112	1-Methyladenosine	C11H15N5O4	['HMDB0003331', 'HMDB0004044', 'HMDB0004326', 'HMDB0006023', 'HMDB0243935', 'HMDB0255876']	['1-Methyladenosine', 'N6-Methyladenosine', 'b"2-O-Methyladenosine"', 'b"3-O-Methyladenosine"', '1-Methyladenosin', 'b"O(6)-Methyl-2-deoxyguanosine"']	['C11H15N5O4', 'C11H15N5O4', 'C11H15N5O4', 'C11H15N5O4', 'C11H15N5O4', 'C11H15N5O4']	6					['Q15632794', 'Q161643', 'Q105166581', 'Q105214179', 'Q75063030']	["2'-O-Methyladenosine", '1-Methyladenosine', "5'-O-methyladenosine", '2-(dimethylamino)-6-[(1S,2S)-1,2,3-trihydroxypropyl]-3H-pteridin-4-one', 'Pyrizinostatin']	['C11H15N5O4', 'C11H15N5O4', 'C11H15N5O4', 'C11H15N5O4', 'C11H15N5O4']	5					4.30303e+06	2.61393e+06	3.15135e+06					4.55457e+06
282.279	281.272	Oleamide	C18H35NO	['HMDB0002117', 'HMDB0247607', 'HMDB0253992']	['Oleamide', '9-Octadecenamide', 'Laurocapram']	['C18H35NO', 'C18H35NO', 'C18H35NO']	3					['Q4370', 'Q27459975', 'Q27094678', 'Q105245976']	['Oleamide', '9-Octadecenamide', 'Elaidamide', 'Octadec-8-enamide']	['C18H35NO', 'C18H35NO', 'C18H35NO', 'C18H35NO']	4	2.24546e+08	2.67048e+08	1.76656e+08	2.60196e+08	1.51635e+08	2.51238e+08	3.70154e+08	3.16431e+08	1.31346e+08	1.26582e+08	2.34576e+08	3.32369e+08	3.03869e+08	2.54928e+08	4.3283e+08	3.47944e+08	7.82981e+07	1.8093e+08	2.56826e+08	4.87108e+08	2.18089e+08	1.4331e+08	1.91001e+08	115785328	3.14951e+08	1.54023e+08	4.52124e+08	3.0619e+08	3.53003e+08	4.48699e+08	1.02447e+09	7.23155e+08
282.996	281.989	4-Hydroxy-5-(2,3,4,5,6-pentafluorophenyl)-1,3-dihydroimidazole-2-thione	C9H3F5N2OS	['HMDB0260278']	['4-Hydroxy-5-(2,3,4,5,6-pentafluorophenyl)-1,3-dihydroimidazole-2-thione']	['C9H3F5N2OS']	1										4.39844e+06	4.12556e+06	3.53335e+06	6.62846e+06	4.87224e+06	5.24823e+06	4.09321e+06	5.96751e+06	4.66862e+06	3.23898e+06	5.89341e+06	2.20224e+06	4.13039e+06	2.87238e+06	4.37291e+06	1.02831e+07	7.45548e+06	1.09375e+07	5.25725e+06	3.46537e+06	3.46323e+06	7.80894e+06	2.12747e+06	1.00724e+07	5.12035e+06	5.39706e+06		2.51561e+06	4.6503e+06	8.57308e+06	3.58045e+06
283.032	282.024		C10H10N4O2S2													5.51424e+06	2.93729e+06	5.33574e+06		3.95316e+06	3.03747e+06	2.81285e+06	4.72083e+06	8.73206e+06	6.34609e+06	5.30791e+06	5.67039e+06	9.50269e+06	6.03721e+06	6.27153e+06	4.06787e+06	7.02682e+06	4.65144e+06	4.86502e+06	3.83545e+06	8.63558e+06	1.0225e+07	7.41441e+06	7991426	3.39222e+06	8.18741e+06	8.32131e+06	8.36117e+06	1.04586e+07	3.60871e+06		5.31972e+06
283.154	282.147	Octyl gallate	C15H22O5	['HMDB0033375', 'HMDB0034941', 'HMDB0034983', 'HMDB0035846', 'HMDB0038660', 'HMDB0038661', 'HMDB0038989', 'HMDB0039241', 'HMDB0041324', 'HMDB0242246', 'HMDB0253305']	['Octyl gallate', 'Artabsinolide D', 'Cynaratriol', 'Anguidol', 'Dihydrophaseic acid', 'Epidihydrophaseic acid', 'Oxyhumulinic acid', 'Pisumic acid', 'Bisbynin', '(+)-Arteannuin', 'Hymenoxon']	['C15H22O5', 'C15H22O5', 'C15H22O5', 'C15H22O5', 'C15H22O5', 'C15H22O5', 'C15H22O5', 'C15H22O5', 'C15H22O5', 'C15H22O5', 'C15H22O5']	11	['PCYC3594', 'PCYC4288']	['dihydroxyphaseic acid', 'artemisinin']	['C11H18N3O6S1O5', 'C11H18N3O6S1O5']	2	['Q104991041', 'Q104991042', 'Q426921', 'Q105141942', 'Q105141941', 'Q27109823', 'Q105031026', 'Q27109812', 'Q105328760', 'Q27106901', 'Q104938299', 'Q104938301', 'Q105034205', 'Q105034206', 'Q105213241', 'Q104986824', 'Q104986822', 'Q105369095', 'Q105117941', 'Q105117950', 'Q105020444', 'Q104246822', 'Q105005844', 'Q105005846', 'Q27138519', 'Q82956331', 'Q105190813', 'Q104990996', 'Q105141944', …	['(3R,3aS,7R,9S,11aR)-7,9-dihydroxy-10-(hydroxymethyl)-3-methyl-6-methylidene-3,3a,4,5,7,8,9,11a-octahydrocyclodeca[b]furan-2-one', '(3R,3aS,7R,9S,10Z,11aR)-7,9-dihydroxy-10-(hydroxymethyl)-3-methyl-6-methylidene-3,3a,4,5,7,8,9,11a-octahydrocyclodeca[b]furan-2-one', 'Artemisinin', '(1S,3S,5R,6S,8S,9Z,11S,14S)-6,8-dihydroxy-5,9,14-trimethyl-4,12-dioxatricyclo[9.3.0.03,5]tetradec-9-en-13-one', '(1S…	['C15H22O5', 'C15H22O5', 'C15H22O5', 'C15H22O5', 'C15H22O5', 'C15H22O5', 'C15H22O5', 'C15H22O5', 'C15H22O5', 'C15H22O5', 'C15H22O5', 'C15H22O5', 'C15H22O5', 'C15H22O5', 'C15H22O5', 'C15H22O5', 'C15H22O5', 'C15H22O5', 'C15H22O5', 'C15H22O5', 'C15H22O5', 'C15H22O5', 'C15H22O5', 'C15H22O5', 'C15H22O5', 'C15H22O5', 'C15H22O5', 'C15H22O5', 'C15H22O5', 'C15H22O5', 'C15H22O5', 'C15H22O5', 'C15H22O5', 'C…	210		2.32525e+06										2.39885e+06			2.72696e+06			2.65928e+06											2.65521e+06		2.91884e+06	2.5648e+06
283.263	282.256	Oleic acid	C18H34O2	['HMDB0000207', 'HMDB0000573', 'HMDB0002080', 'HMDB0003231', 'HMDB0041480', 'HMDB0059871', 'HMDB0062242', 'HMDB0062703', 'HMDB0240219', 'HMDB0244344', 'HMDB0245277', 'HMDB0246833', 'HMDB0302159', 'HMDB0302289', 'HMDB0303337', 'HMDB0304764', 'HMDB0304765', 'HMDB0304766', 'HMDB0304767', 'HMDB0304768', 'HMDB0304769', 'HMDB0304770', 'HMDB0304817']	['Oleic acid', 'Elaidic acid', 'Petroselinic acid', 'Vaccenic acid', '(Z)-13-Octadecenoic acid', 'Ethyl 9-hexadecenoate', '7Z-octadecenoic acid', 'Octadec-9-enoic Acid', 'cis-Vaccenic acid', '11-Aoctadecenoic acid', 'Octadecenoic acid', 'Octadec-5-enoic acid', '7-Octadecenoic acid', 'trans-10-Octadecenoic acid', '6-Octadecenoic acid', 'cis-12-Octadecenoic acid', 'cis-15-Octadecenoic acid', 'trans…	['C18H34O2', 'C18H34O2', 'C18H34O2', 'C18H34O2', 'C18H34O2', 'C18H34O2', 'C18H34O2', 'C18H34O2', 'C18H34O2', 'C18H34O2', 'C18H34O2', 'C18H34O2', 'C18H34O2', 'C18H34O2', 'C18H34O2', 'C18H34O2', 'C18H34O2', 'C18H34O2', 'C18H34O2', 'C18H34O2', 'C18H34O2', 'C18H34O2', 'C18H34O2']	23	['PCYC15', 'PCYC1149', 'PCYC1689']	['oleate', 'petroselinate', 'cis-vaccenate']	['C11H18N3O6S1O2', 'C11H18N3O6S1O2', 'C11H18N3O6S1O2']	3	['Q207688', 'Q27116668', 'Q104924390', 'Q105126180', 'Q105311310', 'Q27122121', 'Q27122122', 'Q413491', 'Q2080732', 'Q419047', 'Q27116670', 'Q82862277', 'Q27110249', 'Q27095533', 'Q82748356', 'Q110188630', 'Q105139074', 'Q105167321', 'Q110202345', 'Q104945686', 'Q104945687', 'Q76325055', 'Q105148480', 'Q115946800', 'Q115949591', 'Q105107165', 'Q105006905', 'Q27158201', 'Q27113999', 'Q27116669', '…	['Oleic Acid', '9-Octadecenoic acid', 'Octadec-13-enoic acid', '9-Hexacecenoic acid ethyl ester', 'Octadec-8-enoic acid', 'Octadecenoic acid', 'Octadecaenoic acid', 'Elaidic Acid', 'Petroselinic acid', 'trans-Vaccenic acid', 'Vaccenic acid', 'trans-13-Octadecenoic acid', 'omega-Cycloheptylundecanoic acid', 'cis-Vaccenic acid', '7-(2-Octylcyclopropyl)heptanoic acid', 'trans-7-Octadecenoic acid', '…	['C18H34O2', 'C18H34O2', 'C18H34O2', 'C18H34O2', 'C18H34O2', 'C18H34O2', 'C18H34O2', 'C18H34O2', 'C18H34O2', 'C18H34O2', 'C18H34O2', 'C18H34O2', 'C18H34O2', 'C18H34O2', 'C18H34O2', 'C18H34O2', 'C18H34O2', 'C18H34O2', 'C18H34O2', 'C18H34O2', 'C18H34O2', 'C18H34O2', 'C18H34O2', 'C18H34O2', 'C18H34O2', 'C18H34O2', 'C18H34O2', 'C18H34O2', 'C18H34O2', 'C18H34O2', 'C18H34O2', 'C18H34O2', 'C18H34O2', 'C…	38	3.02265e+07	3.88357e+07	3.06213e+07	2.19332e+07	2.04131e+07	2.16882e+07	2.38985e+07	1.75546e+07	2.60753e+07	2.27544e+07	2.40021e+07	1.99741e+07	1.7068e+07	1.85331e+07	2.3273e+07	2.4575e+07	9.68086e+06	1.29877e+07	1.19065e+07	1.91441e+07	1.33085e+07	1.04481e+07	1.10513e+07	6394718	2.18391e+07	1.60341e+07	1.94866e+07	2.40726e+07	2.25898e+07	1.75727e+07	3.07635e+07	2.80399e+07
283.285	282.278		C16H34N4																																2.4757e+06							2.18807e+06				4.5415e+06	3.23322e+06
284.099	283.092	Guanosine	C10H13N5O5	['HMDB0000133', 'HMDB0003333', 'HMDB0246240', 'HMDB0247436', 'HMDB0253263', 'HMDB0257735', 'HMDB0257980']	['Guanosine', '8-Hydroxy-deoxyguanosine', '9-beta-d-Arabinofuranosylguanine', '8-Hydroxy-2-desoxyguanosine', 'hydroxydeoxyguanosine', '1-[(2R,5R)-4-Azidooxy-5-(hydroxymethyl)oxolan-2-yl]-5-methylpyrimidine-2,4-dione', '2-Amino-9-[(2R,4S,5R)-5-(hydroperoxymethyl)-4-hydroxyoxolan-2-yl]-1H-purin-6-one']	['C10H13N5O5', 'C10H13N5O5', 'C10H13N5O5', 'C10H13N5O5', 'C10H13N5O5', 'C10H13N5O5', 'C10H13N5O5']	7	['PCYC2018', 'PCYC2719', 'PCYC4039']	['guanosine', '9-&beta;-D-arabinofuranosylguanine', '8-oxo-deoxyguanosine']	['C11H18N3O6S1O5', 'C11H18N3O6S1O5', 'C11H18N3O6S1O5']	3	['Q422462', 'Q105187506', 'Q270154', 'Q104390264', 'Q27106249']	['Guanosine', '2-Amino-9-beta-L-lyxofuranosyl-9H-purin-6-ol', "8-Hydroxy-2'-deoxyguanosine", '6-amino-9-[(3S,4R,5S)-3,4-dihydroxy-5-(hydroxymethyl)oxolan-2-yl]-1H-purin-2-one', 'Crotonoside']	['C10H13N5O5', 'C10H13N5O5', 'C10H13N5O5', 'C10H13N5O5', 'C10H13N5O5']	5					5.1013e+07	2.38165e+07	3.76371e+07					3.61328e+07				4.20782e+06		4.58912e+06	2.63573e+06	2.32361e+06			2.34214e+06		3.51057e+06
284.149	283.142	Cylindrocarpyridone B	C10H17F4N5									['Q105152940', 'Q105285751', 'Q105155383', 'Q100146257', 'Q105155384']	['Cylindrocarpyridone B', '(2S,3S,4R,5S)-2-(3,4-dimethoxyphenyl)-5-(hydroxymethyl)-1-methylpyrrolidine-3,4-diol', '(2S)-2-(dimethylamino)-4-(4-hydroxy-3,5-dimethoxyphenyl)butanoic acid', 'Peltigerine', '(2R)-2-(dimethylamino)-4-(4-hydroxy-3,5-dimethoxyphenyl)butanoic acid']	['C14H21NO5', 'C14H21NO5', 'C14H21NO5', 'C14H21NO5', 'C14H21NO5']	5				2.01325e+06			2.6028e+06
284.186	283.178	alpha-Hydroxymetoprolol	C15H25NO4	['HMDB0060994', 'HMDB0241717', 'HMDB0241718', 'HMDB0241719', 'HMDB0241720', 'HMDB0241721', 'HMDB0241722', 'HMDB0302358', 'HMDB0302362']	['alpha-Hydroxymetoprolol', 'Octa-2,6-dienoylcarnitine', 'Octa-3,6-dienoylcarnitine', '(4Z,6Z)-Octa-4,6-dienoylcarnitine', 'Octa-2,5-dienoylcarnitine', 'Octa-2,4-dienoylcarnitine', 'Octa-3,5-dienoylcarnitine', 'Amabiline', 'Supinine']	['C15H25NO4', 'C15H25NO4', 'C15H25NO4', 'C15H25NO4', 'C15H25NO4', 'C15H25NO4', 'C15H25NO4', 'C15H25NO4', 'C15H25NO4']	9					['Q27108360', 'Q27105738', 'Q104987677', 'Q104987672', 'Q104987673', 'Q105252497', 'Q105325750', 'Q82893930']	['Supinine', 'Amabiline', '5,6,7,8-tetrahydro-3H-pyrrolizin-1-ylmethyl 2-hydroxy-2-(1-hydroxyethyl)-3-methylbutanoate', '[(8S)-5,6,7,8-tetrahydro-3H-pyrrolizin-1-yl]methyl (2R)-2-hydroxy-2-[(1S)-1-hydroxyethyl]-3-methylbutanoate', '[(8R)-5,6,7,8-tetrahydro-3H-pyrrolizin-1-yl]methyl (2S)-2-hydroxy-2-[(1S)-1-hydroxyethyl]-3-methylbutanoate', 'Isoretrohoustine', '[11R]-11-Hydroxy-11-(3alpha-isocyano…	['C15H25NO4', 'C15H25NO4', 'C15H25NO4', 'C15H25NO4', 'C15H25NO4', 'C15H25NO4', 'C15H25NO4', 'C15H25NO4']	8	2.22936e+06	4.36342e+06	2.6286e+06	4.09216e+06	3.77099e+06	4.25346e+06	4.01455e+06	2.91549e+06
284.295	283.288	Octadecanamide	C18H37NO	['HMDB0034146', 'HMDB0242695']	['Octadecanamide', '(2S,3R)-2-Amino-4-octadecene-3-ol']	['C18H37NO', 'C18H37NO']	2					['Q27116315', 'Q110169834']	['Octadecanamide', 'N-Isopentyltridecanamide']	['C18H37NO', 'C18H37NO']	2	2.47928e+06	2.8109e+06	1.99071e+06	2.96846e+06		2.83617e+06	4.72483e+06	3.96087e+06				3.06935e+06	3.24468e+06		3.8734e+06	3.32107e+06				4.51404e+06	1.94838e+06				2.67933e+06		2.62922e+06	2.87157e+06		4.06005e+06	8.75782e+06	7.31946e+06
284.331	283.324	2-Aminononadecane	C19H41N									['Q82932455', 'Q5065700']	['2-Aminononadecane', 'Cetrimonium']	['C19H41N', 'C19H41N']	2	7.53055e+06	4.8284e+06	4.72649e+06	4.27973e+06	7.07996e+06	1.36354e+07	5.59013e+06	3.89937e+06	5.15e+06	8.51956e+06	1.0166e+07	4.3517e+06		7.80817e+06	5.43967e+06	5.51507e+06	1.56832e+07	7.55893e+06	4.8771e+06	3.89064e+06	2.71312e+06	3.26666e+06	3.48009e+06	2166469	9.10228e+06	5.78477e+06	6.42491e+06	7.00519e+06	7.64028e+06	5.72199e+06	7.87073e+06	2.92078e+06
284.961	283.954	Tris(2-chloroethyl) phosphate	C6H12Cl3O4P	['HMDB0259276']	['Tris(2-chloroethyl) phosphate']	['C6H12Cl3O4P']	1									2.98461e+06	4.26227e+06	2.92899e+06
285.17	284.162	Alpha-dihydroartemisinin	C15H24O5	['HMDB0060593', 'HMDB0061088', 'HMDB0242686', 'HMDB0258463']	['Alpha-dihydroartemisinin', 'Dihydroartemisinin (DHA)', 'Dihydroartemisinin', '2-Hydroxy-4-[(1R)-1-hydroxy-8-methyl-6-oxononyl]-3-methyl-2H-furan-5-one']	['C15H24O5', 'C15H24O5', 'C15H24O5', 'C15H24O5']	4					['Q105213161', 'Q5276420', 'Q115970631', 'Q115971732', 'Q115972437', 'Q105178712', 'Q105227720', 'Q105010219', 'Q77567382', 'Q105113017', 'Q104168399', 'Q77420260', 'Q104201624', 'Q75067871', 'Q77423157', 'Q103818029', 'Q105300019', 'Q77377726', 'Q77560413', 'Q104994669', 'Q105297252', 'Q105131777', 'Q105035042', 'Q105261144', 'Q105035462', 'Q104971997', 'Q105034457', 'Q105361755', 'Q104085190', …	['(3S,3aS,5aS,6S,8S,9R,9aS,9bS)-6,8,9-trihydroxy-3,5a,9-trimethyl-3a,4,5,6,7,8,9a,9b-octahydro-3H-benzo[g][1]benzofuran-2-one', 'Artenimol', 'Alaxin', 'Dynamax', '(1R,4S,5R,9R,12R)-1,5,9-trimethyl-11,14,15,16-tetraoxatetracyclo[10.3.1.04,13.08,13]hexadecan-10-ol', '2,5,7-Trihydroxy-5,6-dimethyl-11-propan-2-yl-9-oxatricyclo[6.2.1.02,6]undecan-10-one', '(3S,3abeta,9balpha)-Decahydro-6beta,9alpha,9a…	['C15H24O5', 'C15H24O5', 'C15H24O5', 'C15H24O5', 'C15H24O5', 'C15H24O5', 'C15H24O5', 'C15H24O5', 'C15H24O5', 'C15H24O5', 'C15H24O5', 'C15H24O5', 'C15H24O5', 'C15H24O5', 'C15H24O5', 'C15H24O5', 'C15H24O5', 'C15H24O5', 'C15H24O5', 'C15H24O5', 'C15H24O5', 'C15H24O5', 'C15H24O5', 'C15H24O5', 'C15H24O5', 'C15H24O5', 'C15H24O5', 'C15H24O5', 'C15H24O5', 'C15H24O5', 'C15H24O5', 'C15H24O5', 'C15H24O5', 'C…	53	1.89028e+06				2.88616e+06					3.29932e+06		2.53188e+06	2.31777e+06	4.64568e+06	2.54327e+06	3.65156e+06		2.38076e+06				1.9275e+06				2.06448e+06
285.242	284.235	Avocadyne	C17H32O3	['HMDB0035473', 'HMDB0038685', 'HMDB0245318', 'HMDB0256092', 'HMDB0258888']	['Avocadyne', 'Muricatacin', '2-Tetradecylglycidate', 'Palmoxiric acid', 'Tetradecylglycidate']	['C17H32O3', 'C17H32O3', 'C17H32O3', 'C17H32O3', 'C17H32O3']	5					['Q27115972', 'Q27115973', 'Q105123372', 'Q105123370', 'Q105292667', 'Q105348185', 'Q104993695', 'Q105170138', 'Q104387831', 'Q104387832', 'Q105192137', 'Q83027154', 'Q105181249', 'Q104172607', 'Q105172952', 'Q105285426', 'Q104991130']	['2-Methoxy-5Z-hexadecenoic acid', '2-Methoxy-6Z-hexadecenoic acid', '2-Methoxy-5-hexadecenoic acid', '(Z,2R)-2-methoxyhexadec-5-enoic acid', 'Alseodafuranone', '(1S,3aR,4R,7S,8R,8aR)-4-ethoxy-1,4-dimethyl-7-propan-2-yl-2,3,3a,5,6,7,8,8a-octahydroazulene-1,8-diol', '(1R,4S,4aR,7R,8aR)-4-ethoxy-7-(2-hydroxypropan-2-yl)-1,4a-dimethyl-2,3,4,5,6,7,8,8a-octahydronaphthalen-1-ol', '(1R,2R,4aR,5R,8S,8aR…	['C17H32O3', 'C17H32O3', 'C17H32O3', 'C17H32O3', 'C17H32O3', 'C17H32O3', 'C17H32O3', 'C17H32O3', 'C17H32O3', 'C17H32O3', 'C17H32O3', 'C17H32O3', 'C17H32O3', 'C17H32O3', 'C17H32O3', 'C17H32O3', 'C17H32O3']	17	2.97098e+06	4.07873e+06	2.7851e+06			3.05301e+06	2.64489e+06			3.60691e+06	3.44188e+06	3.1609e+06		3.04133e+06		3.04076e+06				2.25997e+06					2.60963e+06		2.24772e+06		2.97435e+06		4.8006e+06	3.17685e+06
285.279	284.272	Stearic acid	C18H36O2	['HMDB0000827', 'HMDB0029811', 'HMDB0031066', 'HMDB0061946', 'HMDB0245276']	['Stearic acid', 'Ethyl hexadecanoate', '16-Methylheptadecanoic acid', 'Hexyl dodecanoate', '2-Octadecanone, 3-hydroxy-']	['C18H36O2', 'C18H36O2', 'C18H36O2', 'C18H36O2', 'C18H36O2']	5	['PCYC2930', 'PCYC4447']	['(9Z)-octadec-9-ene-1,18-diol', 'stearate']	['C11H18N3O6S1O2', 'C11H18N3O6S1O2']	2	['Q27285150', 'Q24735110', 'Q18354123', 'Q27260353', 'Q82925614', 'Q27158161', 'Q27236635', 'Q63392144', 'Q82467519', 'Q82647446', 'Q76802930', 'Q105260944', 'Q105259757', 'Q105349468']	['Butyl myristate', 'Methyl heptadecanoate', 'Ethyl palmitate', 'Hexadecyl acetate', 'Methyl 2-methylhexadecanoate', '16-Methylheptadecanoic acid', '15-Methylheptadecanoic acid', 'Methyl 15-methylhexadecanoate', '1-Hydroxyoctadecan-3-one', 'Octadec-9-ene-1,18-diol', '(9Z)-octadec-9-ene-1,18-diol', 'i-Propyl 12-methyltetradecanoate', '(14R)-14-hydroxyoctadecan-8-one', '(4S)-4-methylheptadecanoic a…	['C18H36O2', 'C18H36O2', 'C18H36O2', 'C18H36O2', 'C18H36O2', 'C18H36O2', 'C18H36O2', 'C18H36O2', 'C18H36O2', 'C18H36O2', 'C18H36O2', 'C18H36O2', 'C18H36O2', 'C18H36O2']	14	5.25214e+08	6.97517e+08	5.28332e+08	3.016e+08	2.66586e+08	2.47855e+08	2.33134e+08	1.817e+08	2.84701e+08	2.30875e+08	2.34449e+08	1.57572e+08	1.33205e+08	1.70581e+08	1.8728e+08	1.99563e+08	1.16613e+08	1.45846e+08	1.07166e+08	1.21046e+08	1.0665e+08	8.88549e+07	8.60642e+07	52680296	2.40846e+08	1.89373e+08	1.82937e+08	2.3999e+08	2.24382e+08	1.7701e+08	2.39387e+08	2.16235e+08
286.165	285.158	1-Tert-butyl 4-ethyl 5-oxoazepane-1,4-dicarboxylate	C14H23NO5	['HMDB0244604']	['1-Tert-butyl 4-ethyl 5-oxoazepane-1,4-dicarboxylate']	['C14H23NO5']	1					['Q105267819', 'Q105285315', 'Q105337892']	['N-[(4S,5R,7S,9S)-9-ethyl-7-hydroxy-8,8-dimethyl-2-oxo-1,10-dioxaspiro[4.5]decan-4-yl]acetamide', 'Cladosporiumin H', '(2S,3R,4S)-3-hydroxy-2,4-dimethyl-6-[[(E)-2-methylpent-2-enoyl]amino]-5-oxohexanoic acid']	['C14H23NO5', 'C14H23NO5', 'C14H23NO5']	3	1.9532e+06	3.47107e+06	2.69075e+06	3.14446e+06	3.75291e+06	5.0089e+06	4.59109e+06	3.23403e+06																	2.40038e+06					2.48165e+06	2.77097e+06	2.82094e+06
286.176	285.169		C13H23N3O4																	2.77269e+06	5.30756e+06	3.70075e+06
286.201	285.194	2-Octenoylcarnitine	C15H27NO4	['HMDB0013324', 'HMDB0240723', 'HMDB0240750', 'HMDB0241699', 'HMDB0241700', 'HMDB0241701', 'HMDB0241702', 'HMDB0241898', 'HMDB0241902', 'HMDB0241903']	['2-Octenoylcarnitine', 'Octenoyl-L-carnitine', '(2E)-Octenoylcarnitine', '3-Octenoylcarnitine', '6-Octenoylcarnitine', '4-Octenoylcarnitine', '5-Octenoylcarnitine', '2-Propylpent-4-enoylcarnitine', '(2E)-2-Propylpent-2-enoylcarnitine', '(3Z)-2-Propylpent-3-enoylcarnitine']	['C15H27NO4', 'C15H27NO4', 'C15H27NO4', 'C15H27NO4', 'C15H27NO4', 'C15H27NO4', 'C15H27NO4', 'C15H27NO4', 'C15H27NO4', 'C15H27NO4']	10					['Q27259499', 'Q104252691', 'Q83070418', 'Q104254018', 'Q104375697', 'Q104947545', 'Q104947536']	['Viridiflorine', 'Butanoic acid, 2,3-dihydroxy-2-(1-methylethyl)-, ((1R,7aS)-hexahydro-1H-pyrrolizin-1-yl)methyl ester, (2R,3S)-', 'Lindelofine', '(2S,3R)-((1R,7aS)-hexahydro-1H-pyrrolizin-1-yl)methyl 2,3-dihydroxy-2-isopropylbutanoate', 'Cynaustraline', 'Heliocurassavicine', 'Heliocoromandaline']	['C15H27NO4', 'C15H27NO4', 'C15H27NO4', 'C15H27NO4', 'C15H27NO4', 'C15H27NO4', 'C15H27NO4']	7	1.78029e+07	2.70526e+07	2.05138e+07	2.3071e+07	2.80091e+07	2.81814e+07	2.6294e+07	2.07494e+07	3.29555e+06	3.42292e+06	3.87837e+06		2.2089e+06	3.51844e+06	3.33041e+06	3.83096e+06	1.87081e+06			2.15265e+06	1.85232e+06				8.00219e+06	6.51454e+06	6.40486e+06	9.36612e+06	9.75473e+06	8.28932e+06	1.07343e+07	9.69289e+06
286.285	285.278		C16H35N3O													2.50161e+06	3.64404e+06	2.71689e+06
287.052	572.09		C19H21N6O13P																					1.48419e+07				1.53331e+07								1.25735e+07	1.19883e+07		24927994				1.84927e+07
288.078	287.071	(E)-3-(4-Chlorophenyl)-N-(4-methoxyphenyl)prop-2-enamide	C7H10FN9OS	['HMDB0243580', 'HMDB0257523']	['(E)-3-(4-Chlorophenyl)-N-(4-methoxyphenyl)prop-2-enamide', 'N-(3-Methoxyphenyl)-4-chlorocinnamanilide']	['C16H14ClNO2', 'C16H14ClNO2']	2										6.59174e+06		6.33352e+06	6.22906e+06	4.43251e+06	3.49825e+06											1.24656e+07		1.70711e+07		5.96665e+07	4.8143e+07		1.86736e+07	4.27361e+07				2.9531e+07	5.27678e+06
288.078	574.142		C20H27N6O12P													4.05743e+07		3.91028e+07					2.85042e+07	3.92632e+07	6.13573e+07	2.2485e+07	1.34623e+07	6.06454e+07	5.50466e+07	2.91189e+07	3.14201e+07	4.22916e+07		2.75646e+07		5.02783e+07			54384120			6.67557e+07	4.2145e+07	3.9236e+07			2.48849e+07
288.144	287.137	(2E)-Hexenedioylcarnitine	C13H21NO6	['HMDB0240749', 'HMDB0241660', 'HMDB0241671']	['(2E)-Hexenedioylcarnitine', '(2E)-3-Methylpent-2-enedioylcarnitine', 'Hex-3-enedioylcarnitine']	['C13H21NO6', 'C13H21NO6', 'C13H21NO6']	3					['Q105323827', 'Q105323825']	['[(3R,3aS,5R,6S,6aR)-6-acetamido-5-hydroxy-2,3,3a,5,6,6a-hexahydrofuro[3,2-b]furan-3-yl] 3-methylbutanoate', '[(3R,3aS,5R,6R,6aR)-6-acetamido-5-hydroxy-2,3,3a,5,6,6a-hexahydrofuro[3,2-b]furan-3-yl] 3-methylbutanoate']	['C13H21NO6', 'C13H21NO6']	2	2.421e+06	4.58857e+06	2.81541e+06	3.8616e+06	4.58693e+06	4.87526e+06	4.66553e+06	3.6131e+06																							2.96948e+06
288.181	287.173	3-Hydroxyhept-4-enoylcarnitine	C14H25NO5	['HMDB0241685', 'HMDB0241686', 'HMDB0241687', 'HMDB0241693']	['3-Hydroxyhept-4-enoylcarnitine', '(5E)-3-Hydroxyhept-5-enoylcarnitine', '2-Hydroxyhept-5-enoylcarnitine', '3-Oxoheptanoylcarnitine']	['C14H25NO5', 'C14H25NO5', 'C14H25NO5', 'C14H25NO5']	4									4.48845e+06	6.03519e+06	4.41451e+06	8.77988e+06	9.4049e+06	1.03519e+07	1.06998e+07	8.22693e+06	4.43007e+06	5.87245e+06	4.66696e+06	3.97024e+06	3.66508e+06	4.89682e+06	4.11982e+06	5.7096e+06	3.38869e+06	4.51011e+06	3.65614e+06	4.43764e+06	3.10442e+06	2.52056e+06	3.17917e+06		5.29239e+06	5.12616e+06	5.23126e+06	6.42994e+06	6.77383e+06	5.5036e+06	8.64042e+06	6.69096e+06
288.192	287.185		C13H25N3O4																	3.61748e+06	7.91661e+06	5.49527e+06					4.05036e+06
288.203	287.196	Arginylisoleucine	C12H25N5O3	['HMDB0028712', 'HMDB0028713', 'HMDB0028901', 'HMDB0028923']	['Arginylisoleucine', 'Arginylleucine', 'Isoleucyl-Arginine', 'Leucyl-Arginine']	['C12H25N5O3', 'C12H25N5O3', 'C12H25N5O3', 'C12H25N5O3']	4					['Q27140610', 'Q27144374', 'Q27144130']	['Leucylarginine', 'Isoleucyl-Arginine', 'Arg-Ile']	['C12H25N5O3', 'C12H25N5O3', 'C12H25N5O3']	3						1.15427e+07	7.224e+06					7.60442e+06
288.253	287.246	Lauroyl diethanolamide	C16H33NO3	['HMDB0032358']	['Lauroyl diethanolamide']	['C16H33NO3']	1					['Q27144229']	['Prosopinine']	['C16H33NO3']	1	3.89107e+06	2.26799e+06		2.90137e+06	7.9197e+06	1.37017e+07	8.57869e+06	9.29033e+06	7.93576e+06	3.46151e+07	2.40957e+07	1.16076e+07	2.80597e+06	1.14274e+07	9.05196e+06	1.29611e+07	2.46749e+07	2.38153e+07	2.54732e+07	2.27236e+07	1.25269e+07	1.18611e+07	1.01714e+07	7.73951e+06	4.2299e+07	1.94137e+07	5.29438e+07	4.33399e+07	4.52556e+07	2.19662e+07	8.074e+07	8.02989e+06
288.987	287.98		C7H12O6S3													5.39689e+06		2.14993e+06	4.92745e+06				3.22605e+06		2.75781e+06	4.43894e+06	3.01059e+06	6.11847e+06		4.53717e+06	5.80518e+06	2.92907e+06	2.58698e+06			3.49073e+06	4.20231e+06		8760755	2.60061e+06	5.39722e+06	2.51708e+06	3.78131e+06		4.08857e+06		2.59218e+06
288.99	250.027		C15H6O4																						3.66532e+06		2.75705e+06					2.7308e+06		4.02522e+06	2.19984e+06
289.092	288.085	Phlorin	C10H18F2O5S	['HMDB0035589', 'HMDB0038341']	['Phlorin', 'Glucosylisomaltol']	['C12H16O8', 'C12H16O8']	2					['Q105244462', 'Q104667210', 'Q104402222', 'Q104667879', 'Q105314923', 'Q105244461', 'Q77516578', 'Q104667691']	['2-Acetyl-3-furyl beta-L-glucopyranoside', '(2S,3R,4S,5S,6R)-2-(3,5-dihydroxyphenoxy)-6-(hydroxymethyl)oxane-3,4,5-triol', 'Dianthoside', '4-(beta-d-Glucopyranosyloxy)-6-methyl-2h-pyran-2-one', 'Phlorin', 'Ethanone, 1-[3-(a-D-glucopyranosyloxy)-2-furanyl]-', 'Cyathiformine B', '2-Methyl-3-[3,4,5-trihydroxy-6-(hydroxymethyl)oxan-2-yl]oxypyran-4-one']	['C12H16O8', 'C12H16O8', 'C12H16O8', 'C12H16O8', 'C12H16O8', 'C12H16O8', 'C12H16O8', 'C12H16O8']	8	1.42377e+07	7.80419e+06	2.0009e+07	1.09051e+07	5.48168e+06	5.07444e+06	4.85083e+06	1.55059e+07	2.42341e+07	3.92216e+07	2.48531e+07	8.3876e+06	1.78461e+07	3.16716e+07	1.85273e+07	2.66619e+07	1.47464e+07	6.71465e+06	1.64001e+07	1.41726e+07	1.79784e+07	1.43377e+07	1.59129e+07	9414422	1.86801e+07	1.66323e+07	2.61036e+07	2.34077e+07	1.69543e+07	3.04082e+07	1.31454e+07	2.09966e+07
289.18	288.173	Estriol	C18H24O3	['HMDB0000153', 'HMDB0000338', 'HMDB0000347', 'HMDB0000356', 'HMDB0000431', 'HMDB0005896', 'HMDB0040864', 'HMDB0060353', 'HMDB0060999', 'HMDB0062741', 'HMDB0244190']	['Estriol', '2-Hydroxyestradiol', '16b-Hydroxyestradiol', '17-Epiestriol', '16,17-Epiestriol', '4-Hydroxyestradiol', 'O-Geranylvanillin', '2-Polyprenyl-3-methyl-6-methoxy-1,4-benzoquinone', '4-hydroxystradiol', '7alpha-hydroxyestradiol', '1,3,5[10]-Estratriene-2,3-17 beta-triol']	['C18H24O3', 'C18H24O3', 'C18H24O3', 'C18H24O3', 'C18H24O3', 'C18H24O3', 'C18H24O3', 'C18H24O3', 'C18H24O3', 'C18H24O3', 'C18H24O3']	11					['Q27096924', 'Q27104901', 'Q409721', 'Q83120739', 'Q105235299', 'Q105113231', 'Q115970530', 'Q105263232', 'Q105263233', 'Q105351232', 'Q105351233', 'Q77566714', 'Q104199089', 'Q77493925', 'Q104168805', 'Q105259258', 'Q104169650', 'Q105130713', 'Q104993155', 'Q104981766', 'Q104968445', 'Q82653214', 'Q105113685', 'Q105221057', 'Q105165289', 'Q105165291', 'Q105284276', 'Q105155333', 'Q110191327', '…	['2-Hydroxyestradiol', '4-Hydroxyestradiol', 'Estriol', '4-methoxy-3,5-bis(3-methylbut-2-enyl)benzoic Acid', '3,5-Bis(3-methyl-2-butenyl)-4-hydroxybenzoic acid methyl ester', '3-Geranyl-4-methoxybenzoic acid', 'Rel-Trigoheteric Acid Methyl Ester', 'Colletorin B', '3-(3,7-Dimethylocta-2,6-dienyl)-2,4-dihydroxy-6-methylbenzaldehyde', '(1S,6S)-1,4,4,6,9-pentamethyl-1,2,5,6-tetrahydrobenzo[f]isochrom…	['C18H24O3', 'C18H24O3', 'C18H24O3', 'C18H24O3', 'C18H24O3', 'C18H24O3', 'C18H24O3', 'C18H24O3', 'C18H24O3', 'C18H24O3', 'C18H24O3', 'C18H24O3', 'C18H24O3', 'C18H24O3', 'C18H24O3', 'C18H24O3', 'C18H24O3', 'C18H24O3', 'C18H24O3', 'C18H24O3', 'C18H24O3', 'C18H24O3', 'C18H24O3', 'C18H24O3', 'C18H24O3', 'C18H24O3', 'C18H24O3', 'C18H24O3', 'C18H24O3', 'C18H24O3', 'C18H24O3', 'C18H24O3', 'C18H24O3', 'C…	49					2.51471e+06	3.25483e+06						3.67617e+06						2.92578e+06
290.076	578.137		C17H38O15S3																								1.41209e+07							1.48635e+07								1.32739e+07
290.171	289.164	Vazabitide B	C8H19F4N7									['Q75065005']	['Vazabitide B']	['C12H23N3O5']	1					2.75092e+06	7.59067e+06	4.60419e+06					5.2644e+06
291.002	289.995		C9H3N6O4P													1.66844e+07	4.75603e+06	4.93459e+06	9.19274e+06				1.32931e+07	3.13268e+07	1.04027e+07	7.93263e+06	5.00297e+06	3.23359e+07	7.43637e+06	2.7979e+07	8.67697e+06	1.85061e+07	4.00506e+06	2.94206e+06	2.6781e+06	2.30672e+07	2.44439e+07	3.90675e+06	36006336	3.97416e+06	1.31878e+07	1.86929e+07	2.42342e+07	2.16326e+07	1.038e+07		6.34159e+06
291.05	290.042	Bis(3,4-dihydroxybenzoic acid)anhydride	C10H6F4N4O2									['Q105116538', 'Q82458660', 'Q15410873', 'Q77375022', 'Q104200506', 'Q104194821', 'Q104987938', 'Q77373949', 'Q105005805', 'Q105005806', 'Q105352617', 'Q105154753', 'Q110171619']	['Bis(3,4-dihydroxybenzoic acid)anhydride', '1,3,6,8-Tetrahydroxy-2-methoxy-9H-xanthen-9-one', 'Citromycetin', 'Penialidin C', '1-Methyl-5,6,8-trihydroxy-7-methoxynaphtho[2,3-c]furan-4,9-dione', '1-Methyl-5,7,8-trihydroxy-6-methoxynaphtho[2,3-c]furan-4,9-dione', '1,3,7,8-Tetrahydroxy-2-methoxyxanthen-9-one', '2,3,4,6,8-Pentahydroxy-1-methylxanthone', '6,7-Dihydroxy-3-[(E)-3-oxo-1-butenyl]-4-oxo-4…	['C14H10O7', 'C14H10O7', 'C14H10O7', 'C14H10O7', 'C14H10O7', 'C14H10O7', 'C14H10O7', 'C14H10O7', 'C14H10O7', 'C14H10O7', 'C14H10O7', 'C14H10O7', 'C14H10O7']	13	5.22669e+06	4.4495e+06	2.78919e+06	2.43341e+06	6.77383e+06	5.38581e+06	6.70834e+06	3.65256e+06	3.94138e+06	4.37626e+06	7.9023e+06	5.26548e+06	5.21232e+06	6.66446e+06	5.93146e+06	7.40646e+06	2.91269e+06	5.67437e+06	3.96671e+06	4.69265e+06	5.26472e+06	5.74504e+06	5.26916e+06	1.93101e+06	3.34228e+06	5.48371e+06	5.35703e+06	7.08932e+06	6.64811e+06	4.31771e+06	6.36866e+06	6.78556e+06
291.069	268.08	3-Deoxy-D-glycero-D-galacto-2-nonulosonic acid	C9H16O9	['HMDB0000425', 'HMDB0252491', 'HMDB0252580']	['3-Deoxy-D-glycero-D-galacto-2-nonulosonic acid', 'Fructose lactate', 'galactose lactate']	['C9H16O9', 'C9H16O9', 'C9H16O9']	3	['PCYC1747', 'PCYC2687']	['3-deoxy-D-glycero-&alpha;-D-galacto-nonulosonate', '3-deoxy-D-glycero-&beta;-D-galacto-nonulosonate']	['C11H18N3O6S1O9', 'C11H18N3O6S1O9']	2	['Q27098255', 'Q104976996', 'Q104976995', 'Q105238412', 'Q27225206']	['2-O-alpha-mannosyl-D-glycerate', '2-O-alpha-L-Mannopyranosyl-D-glyceric acid', '(2S)-3-hydroxy-2-[(2R,3R,4S,5S,6R)-3,4,5-trihydroxy-6-(hydroxymethyl)oxan-2-yl]oxypropanoic acid', '(2R,3R)-3-[(2S,3R,4S,5R)-3,4-dihydroxy-5-(hydroxymethyl)oxolan-2-yl]oxy-2,4-dihydroxybutanoic acid', 'Deamino-beta-neuraminic acid']	['C9H16O9', 'C9H16O9', 'C9H16O9', 'C9H16O9', 'C9H16O9']	5				2.02536e+06	4.31287e+06	5.14471e+06														2.80188e+06
291.098	290.09	L-N-(1H-Indol-3-ylacetyl)aspartic acid	C12H13F7	['HMDB0038666', 'HMDB0039500']	['L-N-(1H-Indol-3-ylacetyl)aspartic acid', 'N-Malonyltryptophan']	['C14H14N2O5', 'C14H14N2O5']	2	['PCYC221']	['(indol-3-yl)acetyl-L-aspartate']	['C11H18N3O6S1O5']	1	['Q82456451', 'Q104200784', 'Q105323650', 'Q105200681', 'Q115784520', 'Q104972602', 'Q27097182', 'Q82209771']	['N-(Carboxyacetyl)-L-tryptophan', '5-(4-Hydroxybenzoyl)-3-(2-methylpropanoyl)imidazolidine-2,4-dione', '(S)-5-(4-hydroxybenzoyl)-3-isobutyrylimidazolidine-2,4-dione', 'N-Malonyltryptophan', '(2R)-2-[[2-(1H-indol-3-yl)acetyl]amino]butanedioic acid', '(6S)-7-(3-hydroxypropyl)-10,11-dioxo-2,7-diazatricyclo[6.3.1.04,12]dodeca-1(12),3,8-triene-6-carboxylic acid', 'Indoleacetylaspartate', 'N-(3-Indoly…	['C14H14N2O5', 'C14H14N2O5', 'C14H14N2O5', 'C14H14N2O5', 'C14H14N2O5', 'C14H14N2O5', 'C14H14N2O5', 'C14H14N2O5']	8	4.98606e+06	1.09968e+07		1.15695e+07	3.67691e+06	9.81228e+06		7.4212e+06	1.25321e+07		2.67204e+07				1.51496e+07					2.43026e+07		2.31448e+06	3.918e+06		2.55966e+07	4.47328e+07				9.8302e+07	2.16136e+07	2.26443e+07
291.108	290.101		C7H15N8O3P													2.72693e+06	3.57059e+06	2.95267e+06	3.08307e+06	2.62419e+06		3.1677e+06	2.6387e+06	5.91779e+06	4.54721e+06	8.54642e+06	2.39341e+06	3.87715e+06	4.82109e+06	4.73737e+06	4.01708e+06	2.56651e+06	3.07091e+06			2.43429e+06	2.47813e+06	2.2076e+06	2.03532e+06	2.97969e+06	3.40772e+06	2.43907e+06	4.42191e+06	4.4135e+06	3.60594e+06	5.2128e+06	4.96121e+06
291.196	290.188	(9Z,11E,13E,15Z)-4-Oxo-9,11,13,15-octadecatetraenoic acid	C11H34N2S3	['HMDB0031098', 'HMDB0061861', 'HMDB0255909', 'HMDB0257874']	['(9Z,11E,13E,15Z)-4-Oxo-9,11,13,15-octadecatetraenoic acid', 'Octyl 4-methoxycinnamic acid', 'Octinoxate', '2-Methoxy-3-phenylundec-2-enoic acid']	['C18H26O3', 'C18H26O3', 'C18H26O3', 'C18H26O3']	4					['Q105199244', 'Q27144084', 'Q27138318', 'Q105166622', 'Q105034004', 'Q105008292', 'Q75065513', 'Q105008293', 'Q104996369', 'Q72457712', 'Q104996368', 'Q104944414', 'Q75066728', 'Q105177065', 'Q110199032', 'Q105157775', 'Q105157776', 'Q105022353', 'Q105290020', 'Q105382527', 'Q105166620', 'Q105166619', 'Q105277126', 'Q105003633', 'Q105222457', 'Q104402290', 'Q105160382', 'Q105325553', 'Q105227457…	['1,3-dimethyl-2-[(1E,3E)-3-methylocta-1,3-dienyl]-4-oxocyclohex-2-ene-1-carboxylic acid', '8-hydroxy-13Z-octadecene-9,11-diynoic acid', '15,16-bisnor-13-oxo-8(17),11Elabdadien-19-oic acid', 'Oplopantriol A', '(3S)-3-Isopropenyl-4abeta,5beta-dimethyl-6alpha-(propanoyloxy)-2,3,4,4a,5,6,7,8-octahydronaphthalene-2-one', 'Tanzawaic acid E', '(2E,4E)-5-[(1R,2R,4aS,6S,8S,8aR)-6-hydroxy-2,6,8-trimethyl-…	['C18H26O3', 'C18H26O3', 'C18H26O3', 'C18H26O3', 'C18H26O3', 'C18H26O3', 'C18H26O3', 'C18H26O3', 'C18H26O3', 'C18H26O3', 'C18H26O3', 'C18H26O3', 'C18H26O3', 'C18H26O3', 'C18H26O3', 'C18H26O3', 'C18H26O3', 'C18H26O3', 'C18H26O3', 'C18H26O3', 'C18H26O3', 'C18H26O3', 'C18H26O3', 'C18H26O3', 'C18H26O3', 'C18H26O3', 'C18H26O3', 'C18H26O3', 'C18H26O3', 'C18H26O3', 'C18H26O3', 'C18H26O3', 'C18H26O3', 'C…	54	3.42554e+06	5.60131e+06	4.78856e+06	4.24639e+06	2.57893e+07	1.57172e+07	1.5249e+07	3.39561e+06	3.14894e+06	3.77728e+06	3.86057e+06	3.69271e+07	2.71711e+06	7.63534e+06	3.83486e+06	5.75792e+06	2.46579e+06	1.8198e+07	1.93006e+07	9.26606e+06	1.85811e+06		1.06346e+07		5.54309e+06	7.27651e+06	4.27415e+06		4.65607e+06	3.94082e+06	1.42014e+07	6.36262e+06
291.232	290.225	Androsterone	C19H30O2	['HMDB0000031', 'HMDB0000365', 'HMDB0000490', 'HMDB0000546', 'HMDB0002961', 'HMDB0003818', 'HMDB0005849', 'HMDB0006770', 'HMDB0037711', 'HMDB0062608', 'HMDB0243561', 'HMDB0244754', 'HMDB0245800', 'HMDB0246370', 'HMDB0248415', 'HMDB0257771']	['Androsterone', 'Epiandrosterone', 'Etiocholanolone', 'Epietiocholanolone', 'Dihydrotestosterone', '5-Androstenediol', '4-Androstenediol', '5b-Dihydrotestosterone', '4-Methylphenyl dodecanoate', '5beta-Dihydroepitestosterone', '(17beta)-17-Hydroxyandrostan-3-one', 'Androst-5-ene-3beta,17beta-diol', '3-alpha-hydroxy-5-beta-androstan-17-one', '4-Androstene-3,17-diol', 'Androstendiol', '(8R,9R,10R,…	['C19H30O2', 'C19H30O2', 'C19H30O2', 'C19H30O2', 'C19H30O2', 'C19H30O2', 'C19H30O2', 'C19H30O2', 'C19H30O2', 'C19H30O2', 'C19H30O2', 'C19H30O2', 'C19H30O2', 'C19H30O2', 'C19H30O2', 'C19H30O2']	16					['Q5404598', 'Q422469', 'Q2817108', 'Q3324829', 'Q411054', 'Q2823197', 'Q5382412', 'Q105189055', 'Q105327532', 'Q82749398', 'Q115947907', 'Q115947933', 'Q27291643', 'Q105248351', 'Q77513929', 'Q105305029', 'Q110169174', 'Q110169182', 'Q110169181', 'Q115972297', 'Q115972579', 'Q27134909', 'Q105242350', 'Q105030081', 'Q105030082', 'Q105242352', 'Q105123618', 'Q104958344', 'Q104919080', 'Q105196558'…	['Etiocholanolone', 'Androsterone', 'Androstenediol', '4-Androstenediol', 'Androstanolone', '13-phenyltridecanoic Acid', 'Epiandrosterone', '(3R)-5-[(1S,2R,8aR)-1,2,5-trimethyl-3,7,8,8a-tetrahydro-2H-naphthalen-1-yl]-3-methylpentanoic acid', '2-Phenyldodecanoic acid methyl ester', 'Methyl 12-phenyldodecanoate', '3-Epiandrosterone', '17-Hydroxyandrostan-3-one', '1-Androstenediol', '(3R,5S,8S,9S,10…	['C19H30O2', 'C19H30O2', 'C19H30O2', 'C19H30O2', 'C19H30O2', 'C19H30O2', 'C19H30O2', 'C19H30O2', 'C19H30O2', 'C19H30O2', 'C19H30O2', 'C19H30O2', 'C19H30O2', 'C19H30O2', 'C19H30O2', 'C19H30O2', 'C19H30O2', 'C19H30O2', 'C19H30O2', 'C19H30O2', 'C19H30O2', 'C19H30O2', 'C19H30O2', 'C19H30O2', 'C19H30O2', 'C19H30O2', 'C19H30O2', 'C19H30O2', 'C19H30O2', 'C19H30O2', 'C19H30O2', 'C19H30O2', 'C19H30O2', 'C…	44		2.80446e+06			2.44928e+06	5.32138e+06	6.1781e+06	2.98589e+06				9.14429e+06						3.8288e+06	6.52079e+06	5.10785e+06					2.35723e+06	4.27767e+06					4.87893e+06	2.77547e+06
291.253	290.246		C16H34O4													4.53389e+06	6.18314e+06	4.44229e+06			2.42033e+06	2.4681e+06							2.72139e+06
292.055	291.048		C6H10N7O5P																																		1.8108e+06	1.93162e+06	2.8183e+06
292.103	291.095	2-Deoxy-2,3-dehydro-n-acetyl-neuraminic acid	C11H17NO8	['HMDB0245680']	['2-Deoxy-2,3-dehydro-n-acetyl-neuraminic acid']	['C11H17NO8']	1					['Q104911685', 'Q76421547', 'Q105163610']	['Sutherlandin epoxide', '(2r,3ar,6r,7r,7ar)-2-[(2s)-2-Amino-2-Carboxyethyl]-6,7-Dihydroxyhexahydro-2h-Furo[3,2-B]pyran-2-Carboxylic Acid', '(2S,3S)-2-(hydroxymethyl)-3-[[(2S,3S,4R,5R,6S)-3,4,5-trihydroxy-6-(hydroxymethyl)oxan-2-yl]oxymethyl]oxirane-2-carbonitrile']	['C11H17NO8', 'C11H17NO8', 'C11H17NO8']	3										2.93604e+06							2.28499e+06		3.24678e+06	2.43216e+06			2.23554e+06		2.56627e+06						3.5377e+06
292.176	291.168	(3R)-3,5-dihydroxy-3-methylpentanoylcarnitine	C13H25NO6	['HMDB0241031']	['(3R)-3,5-dihydroxy-3-methylpentanoylcarnitine']	['C13H25NO6']	1									1.85334e+06	2.54513e+06		2.18379e+06	3.04935e+06	2.6278e+06	3.07631e+06	2.32468e+06
293.036	292.028	2-Hydroxychlorpropamide	C10H13ClN2O4S	['HMDB0014024', 'HMDB0014025']	['2-Hydroxychlorpropamide', '3-Hydroxychlorpropamide']	['C10H13ClN2O4S', 'C10H13ClN2O4S']	2									5.81567e+06		3.37743e+06					5.57456e+06	9.8265e+06	4.64598e+06	4.87064e+06	4.39711e+06	1.54692e+07	3.22409e+06	9.58167e+06	4.8986e+06	7.06741e+06	3.02995e+06	3.28255e+06		6.55709e+06	7.24332e+06	3.70566e+06			7.99589e+06	8.51169e+06	7.21825e+06	7.82414e+06	4.3996e+06		4.24236e+06
293.066	292.058	Cordeauxione	C14H12O7	['HMDB0034310']	['Cordeauxione']	['C14H12O7']	1					['Q105322456', 'Q105322459', 'Q77495699', 'Q104194783', 'Q77495271', 'Q105118051', 'Q105240844', 'Q105193939', 'Q105322458', 'Q105129928', 'Q105026466', 'Q77506148']	['(2R)-8,9-dihydroxy-2-methyl-4-oxo-3,5-dihydro-2H-pyrano[3,2-c]chromene-10-carboxylic acid', '(2S)-8,9-dihydroxy-2-methyl-4-oxo-3,5-dihydro-2H-pyrano[3,2-c]chromene-10-carboxylic acid', 'Preussochromone C', '5,10-Dihydroxy-6,12-dimethoxy-3-oxatricyclo[7.3.1.05,13]trideca-1(12),6,9(13),10-tetraene-2,8-dione', 'Aspergilol F', 'Yerrinquinone', 'Cylindrocarpone B', 'Planchol E', '2-Methyl-4-oxo-8,9-…	['C14H12O7', 'C14H12O7', 'C14H12O7', 'C14H12O7', 'C14H12O7', 'C14H12O7', 'C14H12O7', 'C14H12O7', 'C14H12O7', 'C14H12O7', 'C14H12O7', 'C14H12O7']	12											3.16651e+06																					2.61758e+06
293.072	292.065	Etrimfos	C10H17N2O4PS	['HMDB0031783']	['Etrimfos']	['C10H17N2O4PS']	1									1.8859e+06		2.47773e+06		9.15543e+06	1.02169e+07	7.53232e+06	9.44525e+06	4.58911e+06	8.86277e+06	8.03734e+06	7.11187e+06	2.95998e+06	7.9479e+06	4.93759e+06		7.00726e+06	9.20564e+06	1.07837e+07	6.06846e+06			8.04301e+06		8.23764e+06	5.01124e+06	5.1421e+06	2.6718e+06		6.04463e+06	1.27282e+07	3.95847e+06
293.081	292.074	3-Hydroxy-9-(4-hydroxyphenyl)-1H,3H-naphtho[1,8-cd]pyran-1-one	C18H12O4	['HMDB0039404', 'HMDB0039405', 'HMDB0253763', 'HMDB0258713', 'HMDB0302338']	['3-Hydroxy-9-(4-hydroxyphenyl)-1H,3H-naphtho[1,8-cd]pyran-1-one', '3-Hydroxy-4-(4-hydroxyphenyl)-1H,3H-naphtho[1,8-cd]pyran-1-one', 'Karanjin', 'Tanshinol A', 'Vulgarol']	['C18H12O4', 'C18H12O4', 'C18H12O4', 'C18H12O4', 'C18H12O4']	5					['Q104394611', 'Q6368495', 'Q82272838', 'Q105102383', 'Q82457724', 'Q105192126', 'Q105178105', 'Q104395519', 'Q105116773', 'Q77501203', 'Q104171261', 'Q83103215', 'Q105123872', 'Q110183843', 'Q105245951', 'Q21402073', 'Q77558956', 'Q105209619', 'Q115972241', 'Q105277870', 'Q105314492']	['Kanjone', 'Karanjin', '2-(4-Methoxyphenyl)-4H-furo[2,3-h]-1-benzopyran-4-one', 'Przewaquinone B', '5-Methoxy-2-phenyl-4H-furo[2,3-h][1]benzopyran-4-one', 'Pongol methyl ether', 'Ponganone XI', 'Pinnatin', 'Derriobtusone A', 'Ralfuranone I', '3-Hydroxy-1,4-diphenyl-7-oxabicyclo[4.1.0]hept-3-ene-2,5-dione', '4H-Furo(2,3-h)-1-benzopyran-4-one, 2-(2-methoxyphenyl)-', '7-Methoxy-8-phenylfuro[3,2-h]c…	['C18H12O4', 'C18H12O4', 'C18H12O4', 'C18H12O4', 'C18H12O4', 'C18H12O4', 'C18H12O4', 'C18H12O4', 'C18H12O4', 'C18H12O4', 'C18H12O4', 'C18H12O4', 'C18H12O4', 'C18H12O4', 'C18H12O4', 'C18H12O4', 'C18H12O4', 'C18H12O4', 'C18H12O4', 'C18H12O4', 'C18H12O4']	21	3.71146e+06	2.20962e+06	5.88607e+06	2.51353e+06	5.67173e+06		4.56248e+06	4.20833e+06	4.15171e+06	6.83436e+06	5.84846e+06	5.42567e+06	7.65966e+06		3.97765e+06	6.28585e+06	6.19664e+06	2.34971e+06	4.56589e+06	3.35575e+06	4.02392e+06	2.07846e+06		3.03357e+06	3.41929e+06	5.05791e+06	6.92741e+06	7.76856e+06	8.7057e+06	5.47163e+06	3.50087e+06	5.36391e+06
293.123	292.116	Pantoyllactone glucoside	C12H20O8	['HMDB0041269']	['Pantoyllactone glucoside']	['C12H20O8']	1					['Q105000932', 'Q105000930', 'Q83058342', 'Q105180133', 'Q105250253', 'Q105250256', 'Q105250252', 'Q105006933']	['Itoside L', '(2S,3R,4S,5R,6R)-2-[(1R,4S,6S)-4,6-dihydroxycyclohex-2-en-1-yl]oxy-6-(hydroxymethyl)oxane-3,4,5-triol', 'Parasorboside', '(2R,3S,4S,5R,6R)-2-(hydroxymethyl)-6-[[(1R,2S,3R,5S)-2-hydroxy-3-methyl-6-oxabicyclo[3.1.0]hexan-3-yl]oxy]oxane-3,4,5-triol', '(2R,3S,4S,5R,6R)-2-(hydroxymethyl)-6-[[(2S,3S,4S)-3-hydroxy-2-methyl-3,4-dihydro-2H-pyran-4-yl]oxy]oxane-3,4,5-triol', '(2R,3S,4S,5R,6R…	['C12H20O8', 'C12H20O8', 'C12H20O8', 'C12H20O8', 'C12H20O8', 'C12H20O8', 'C12H20O8', 'C12H20O8']	8			1.91342e+06													2.83787e+06
293.175	292.168		C10H24N6O2S																2.56088e+06	2.59689e+06	2.43961e+06	2.46865e+06	2.39098e+06		2.98663e+06		2.49439e+06						2.47448e+06		2.11068e+06					2.20117e+06				3.08936e+06		3.65207e+06	2.48762e+06
293.211	292.204	b"(2E,4Z,7Z,8E)-Colnelenic acid"	C18H28O3	['HMDB0030996', 'HMDB0038035', 'HMDB0040806', 'HMDB0301804', 'HMDB0302136', 'HMDB0302724']	['b"(2E,4Z,7Z,8E)-Colnelenic acid"', 'Panaquinquecol 1', '[7]-Paradol', '12-oxo-PDA', 'Methyl [6]-paradol', 'cis-12-Oxophytodienoic acid']	['C18H28O3', 'C18H28O3', 'C18H28O3', 'C18H28O3', 'C18H28O3', 'C18H28O3']	6	['PCYC1446', 'PCYC2238', 'PCYC2843', 'PCYC3059']	['9,10-epoxy-10,12Z,15Z-octadecatrienoate', 'dinor-12-oxo-phytodienoate', '(9Z,13S,15Z)-12,13-epoxyoctadeca-9,11,15-trienoate', 'colnelenate']	['C11H18N3O6S1O3', 'C11H18N3O6S1O3', 'C11H18N3O6S1O3', 'C11H18N3O6S1O3']	4	['Q105121888', 'Q27098102', 'Q27130329', 'Q27098167', 'Q105211732', 'Q105288719', 'Q110080363', 'Q105156407', 'Q27103891', 'Q105221509', 'Q105221510', 'Q104909087', 'Q105212954', 'Q105307120', 'Q115951533', 'Q82639151', 'Q104938902', 'Q105147099', 'Q105141446', 'Q110178330', 'Q77574098', 'Q105309864', 'Q105147211', 'Q115948063', 'Q82663529', 'Q105006666', 'Q104921831', 'Q110078050', 'Q105238716',…	['2-methoxy-1-(2-methylpropoxy)-4-[(1S)-1-(2-methylpropoxy)prop-2-enyl]benzene', '12-Oxo-phytodienoic acid', 'Colnelenic acid', '(9Z,13S,15Z)-12,13-epoxyoctadeca-9,11,15-trienoic acid', '8-[4-Oxo-5beta-[(Z)-2-pentenyl]-2-cyclopentene-1alpha-yl]octanoic acid', '(2R)-2-[4-methyl-2-(2-methylpropoxy)phenyl]-2-(2-methylpropoxymethyl)oxirane', '1-(4-Hydroxy-3-methoxyphenyl)undecan-3-one', '2-Methoxy-6-…	['C18H28O3', 'C18H28O3', 'C18H28O3', 'C18H28O3', 'C18H28O3', 'C18H28O3', 'C18H28O3', 'C18H28O3', 'C18H28O3', 'C18H28O3', 'C18H28O3', 'C18H28O3', 'C18H28O3', 'C18H28O3', 'C18H28O3', 'C18H28O3', 'C18H28O3', 'C18H28O3', 'C18H28O3', 'C18H28O3', 'C18H28O3', 'C18H28O3', 'C18H28O3', 'C18H28O3', 'C18H28O3', 'C18H28O3', 'C18H28O3', 'C18H28O3', 'C18H28O3', 'C18H28O3', 'C18H28O3', 'C18H28O3', 'C18H28O3', 'C…	64	4.46178e+06	7.18688e+06	7.06454e+06	5.96817e+06	3.36606e+07	3.07397e+07	2.24509e+07	5.01433e+06		6.08899e+06	6.18893e+06	3.93777e+07	3.87738e+06	1.25035e+07	4.7944e+06	1.01512e+07	2.90478e+06	2.72447e+07	2.84019e+07	1.4411e+07	3.83307e+06	2.8212e+06	1.05182e+07	2.71503e+06	1.18954e+07	1.40773e+07	5.73789e+06	2.90545e+06	3.70092e+06	8.9219e+06	1.79035e+07	1.02936e+07
294.05	293.042	Pirimiphos	C9H16N3O2PS2	['HMDB0256599']	['Pirimiphos']	['C9H16N3O2PS2']	1									1.09622e+07	9.61855e+06	7.70446e+06	1.62133e+07	4.16308e+06	8.10801e+06	5.33866e+06	8.46312e+06	3.37553e+06	3.76107e+06	6.2737e+06	2.9809e+06	3.62307e+06	3.87918e+06	7.26583e+06	3.31982e+06					3.19229e+06	3.07765e+06	2.14048e+06	2.09479e+06	4.13417e+06	6.61052e+06	3.39418e+06	7.38678e+06	5.47853e+06	5.66728e+06		7.50947e+06
294.145	293.138	Glutaminylphenylalanine	C14H19N3O4	['HMDB0028804', 'HMDB0028993', 'HMDB0029009']	['Glutaminylphenylalanine', 'Phenylalanylglutamine', 'Phenylalanyl-Gamma-glutamate']	['C14H19N3O4', 'C14H19N3O4', 'C14H19N3O4']	3														4.01573e+06	2.4942e+06
294.181	293.174	Lysylphenylalanine	C15H23N3O3	['HMDB0028958', 'HMDB0029000', 'HMDB0060996', 'HMDB0304786']	['Lysylphenylalanine', 'Phenylalanyllysine', 'N-Acetyl-3-hydroxyprocainamide', 'Lysyl-Phenylalanine']	['C15H23N3O3', 'C15H23N3O3', 'C15H23N3O3', 'C15H23N3O3']	4					['Q104992193', 'Q104992192']	['6-Amino-2-[(2-amino-3-phenylpropanoyl)amino]hexanoic acid', 'Phenylalanyllysine']	['C15H23N3O3', 'C15H23N3O3']	2						4.3667e+06	2.95305e+06					2.30318e+06
294.243	293.236	Lanyuamide I	C18H31NO2									['Q104914554', 'Q105194548', 'Q104914555', 'Q105160968', 'Q105194547', 'Q104965978', 'Q105268359', 'Q104667914']	['Lanyuamide I', "(2e,4e,8z)-2'-hydroxy-N-isobutyl-2,4,8-tetradecatrienamide", 'N-(2-methylpropyl)-8-oxotetradeca-2,4-dienamide', '(2E,4E)-N-[(2S)-butan-2-yl]-8-oxotetradeca-2,4-dienamide', 'Dihydrobungeanool', '2-Methyl-6-(7-hydroxydodecyl)pyridine-3-ol', '2-Methyl-6-(8-hydroxydodecyl)pyridine-3-ol', '(2E,4E,8Z,11S)-11-hydroxy-N-(2-methylpropyl)tetradeca-2,4,8-trienamide']	['C18H31NO2', 'C18H31NO2', 'C18H31NO2', 'C18H31NO2', 'C18H31NO2', 'C18H31NO2', 'C18H31NO2', 'C18H31NO2']	8	2.57653e+06	4.16881e+06	3.17375e+06	3.25315e+06	6.46125e+06	5.44199e+06	4.7909e+06	3.23372e+06	4.51515e+06	4.87759e+06	5.80382e+06	5.3404e+06	3.52685e+06	5.20507e+06	7.17706e+06	5.55781e+06	3.42343e+06	5.5649e+06	4.04091e+06	5.85074e+06	3.68489e+06	2.91631e+06	3.71173e+06	1867213	9.10572e+06	5.7893e+06	6.65729e+06	9.60372e+06	8.98999e+06	8.88502e+06	1.37685e+07	9.32403e+06
294.861	881.561		C36H71N19O5S													2.80257e+07		3.13673e+07		3.9205e+07	3.55742e+07	3.9245e+07	3.36872e+07																				1.27804e+07
294.997	293.99		C6H14O7S3													1.54117e+07	6.49817e+06	6.03321e+06	1.17475e+07	2.77641e+06	3.16667e+06	3.06868e+06	8.00316e+06	1.98649e+07	1.17624e+07	1.70922e+07	4.44566e+06	1.85126e+07	8.35339e+06	2.06985e+07	9.7334e+06	9.56445e+06	5.1844e+06	3.45021e+06	3.00191e+06	1.54113e+07	1.17282e+07	3.75212e+06	15222711	5.34052e+06	1.07572e+07	8.89374e+06	2.56879e+07	1.15411e+07	1.39489e+07		9.30155e+06
295.011	256.048	Phenacein	C6H18Cl2O6									['Q105182927', 'Q77568457', 'Q105262010']	['Phenacein', '2-Amino-3-oxophenoxazine-1-carboxylic acid', '2,9-Dihydroxyphenazine-1-carboxylic acid']	['C13H8N2O4', 'C13H8N2O4', 'C13H8N2O4']	3		3.37991e+06	4.22803e+06	3.37792e+06	8.49007e+06	3.50379e+06	5.24257e+06	4.13086e+06	2.5711e+07	1.46625e+07	5.95752e+06	4.16398e+06	2.63337e+06	1.10528e+07		4.62666e+06	4.47419e+07	1.20188e+07	2.7684e+07	4.91352e+06	6.08331e+06	1.16202e+07	2.72109e+07	6549292	1.49593e+07	7.69081e+06	6.64343e+06	3.01498e+06	5.32183e+06		2.72997e+06
295.087	294.08	Cyanthoate	C10H19N2O4PS	['HMDB0250616']	['Cyanthoate']	['C10H19N2O4PS']	1									3.09754e+06		5.39765e+06		4.11151e+06	2.81761e+06	4.26081e+06	3.19844e+06		5.20279e+06	3.2173e+06	4.68409e+06	5.49603e+06	4.98705e+06	3.45698e+06	3.42402e+06	3.97365e+06	6.28402e+06	5.06983e+06	3.31977e+06	3.87039e+06	4.51786e+06	5.13343e+06	3.60562e+06	2.74619e+06	4.45789e+06	5.79723e+06	3.67822e+06	4.88946e+06		3.30721e+06	3.83425e+06
295.114	294.106	Distichonic acid A	C10H18N2O8	['HMDB0038752', 'HMDB0038753']	['Distichonic acid A', 'Distichonic acid B']	['C10H18N2O8', 'C10H18N2O8']	2	['PCYC1480']	['EDTA']	['C11H18N3O6S1O8']	1																							3.95192e+06				1.96988e+06
295.118	294.11	Cyclocalopin F	C15H18O6	['HMDB0039825']	['Cyclocalopin F']	['C15H18O6']	1					['Q105036131', 'Q104958830', 'Q105152870', 'Q104402747', 'Q104200729', 'Q105123556', 'Q104401594', 'Q105254520', 'Q105223433', 'Q27136775', 'Q27225563', 'Q104950070', 'Q104950077', 'Q105182953', 'Q104937222', 'Q105026624', 'Q105314926', 'Q75067424', 'Q104202906', 'Q75058393', 'Q77516919', 'Q105215560', 'Q105385844', 'Q105328489', 'Q104969731', 'Q105034130', 'Q105034131', 'Q105120010', 'Q105246669…	['4-(3-Acetoxypropyl)benzene-1,2-diol diacetate', '5-hydroxy-8-[(3S)-4-hydroxy-3-methylbutoxy]-7-methoxychromen-2-one', '[(2S,3S)-2-[(Z,4S)-4-hydroxy-3-oxopent-1-enyl]-6-oxo-2,3-dihydropyran-3-yl] (E)-2-methylbut-2-enoate', 'Rupin A', 'Obtusinin', '6-(2,3-Dihydroxy-3-methylbutyl)-8-hydroxy-7-methoxychromen-2-one', 'Zhepiresinol', 'alpha-Dihydropicrotoxinin', '7-[(2S)-2,3-dihydroxy-3-methylbutoxy]…	['C15H18O6', 'C15H18O6', 'C15H18O6', 'C15H18O6', 'C15H18O6', 'C15H18O6', 'C15H18O6', 'C15H18O6', 'C15H18O6', 'C15H18O6', 'C15H18O6', 'C15H18O6', 'C15H18O6', 'C15H18O6', 'C15H18O6', 'C15H18O6', 'C15H18O6', 'C15H18O6', 'C15H18O6', 'C15H18O6', 'C15H18O6', 'C15H18O6', 'C15H18O6', 'C15H18O6', 'C15H18O6', 'C15H18O6', 'C15H18O6', 'C15H18O6', 'C15H18O6', 'C15H18O6', 'C15H18O6', 'C15H18O6', 'C15H18O6', 'C…	80	6.1001e+06	1.09157e+07	7.07505e+06	6.62657e+06	9.74169e+06	8.72049e+06	9.70629e+06	6.9007e+06																	3.05122e+06	2.7892e+06	2.28851e+06	4.34396e+06	2.5697e+06	3.48187e+06	4.08929e+06	2.75996e+06
295.129	294.122		C14H18N2O5																	2.72697e+06	7.29544e+06	4.07496e+06					3.49836e+06
295.165	294.159		C15H22N2O4																	3.73347e+06	1.47657e+07	6.82666e+06					5.43862e+06
296.058	295.05		C7H14N5O4PS													3.6479e+06							4.28766e+06	2.53999e+06				6.92154e+06		2.86495e+06		3.33274e+06				6.56757e+06	5.76922e+06	2.40905e+06			4.70845e+06	6.7123e+06	3.67318e+06	2.57168e+06	4.27369e+06
296.103	295.096	Mebendazole	C14H15F2N3S	['HMDB0014781', 'HMDB0247849', 'HMDB0255536']	['Mebendazole', '2-Methyl-3-(3-nitro-o-tolyl)-4(3H)-quinazolinone', 'Nepicastat']	['C16H13N3O3', 'C16H13N3O3', 'C14H15F2N3S']	3					['Q422194', 'Q27136601']	['Mebendazole', 'Penipanoid A']	['C16H13N3O3', 'C16H13N3O3']	2			5.35027e+06		4.33562e+06		2.44574e+06	2.80163e+06		3.24127e+06		4.25014e+06	3.57205e+06	2.94546e+06			2.96349e+06	4.71807e+06	6.46953e+06	3.3636e+06	4.12049e+06	4.24457e+06	8.49347e+06	3374323		4.75924e+06	5.90153e+06
296.124	295.117	Asparaginyl-Tyrosine	C13H17N3O5	['HMDB0028743', 'HMDB0029100', 'HMDB0247865', 'HMDB0252836']	['Asparaginyl-Tyrosine', 'Tyrosyl-Asparagine', 'H-Tyr-gly-gly-OH', 'Glycyl-tyrosyl-glycine']	['C13H17N3O5', 'C13H17N3O5', 'C13H17N3O5', 'C13H17N3O5']	4					['Q27140511']	['Asn-Tyr']	['C13H17N3O5']	1						3.2522e+06												2.34394e+06
296.183	295.176		C12H21N7O2																					2.93343e+06			3.88596e+06	2.01754e+06	5.60245e+06	2.79091e+06	4.38372e+06	2.51725e+06	3.17737e+06	3.16607e+06	2.93447e+06	2.66176e+06		2.36637e+06		3.47478e+06						3.8241e+06	2.47723e+06
296.258	295.251	Tetrahydrobungeanool	C18H33NO2									['Q105009352', 'Q110080012']	['Tetrahydrobungeanool', 'N-(2-hydroxy-2-methylpropyl)tetradeca-2,4-dienamide']	['C18H33NO2', 'C18H33NO2']	2	4.6936e+06	7.16146e+06	5.40259e+06	5.78048e+06	1.37659e+07	1.06112e+07	8.17126e+06	6.45619e+06	7.73033e+06	8.3515e+06	1.19717e+07	9.08396e+06	7.03271e+06	8.75304e+06	1.17403e+07	1.12215e+07	6.34817e+06	8.74382e+06	8.40088e+06	1.07839e+07	7.04467e+06	6.0443e+06	6.59174e+06	3.59533e+06	1.72203e+07	1.0959e+07	1.28939e+07	1.48226e+07	1.53238e+07	1.52206e+07	2.67091e+07	1.81832e+07
296.295	295.288		C19H37NO																											2.42106e+06					2.49788e+06											3.70417e+06	3.73039e+06
297.048	274.059	b"cis,trans-5-Hydroxythalidomide"	C13H10N2O5	['HMDB0013870', 'HMDB0013871', 'HMDB0013872']	['b"cis,trans-5-Hydroxythalidomide"', '5-Hydroxythalidomide', 'Thalidomide arene oxide']	['C13H10N2O5', 'C13H10N2O5', 'C13H10N2O5']	3									5.82805e+06		4.80952e+06		2.65338e+06			4.20041e+06	5.87115e+06	6.21534e+06	3.37152e+06	5.69182e+06	7.95309e+06		5.22409e+06	3.93313e+06	5.65064e+06	5.10748e+06	4.66807e+06	3.18624e+06	8.00488e+06	9.17327e+06	7.01284e+06	6610040	2.81429e+06	7.28667e+06	7.75191e+06	6.79202e+06	9.3321e+06	2.72012e+06		4.11917e+06
297.05	296.043	Ophiuroidine	C13H10F2N2O2S									['Q105386869']	['Ophiuroidine']	['C15H8N2O5']	1	5.58947e+06	2.40535e+06	5.44464e+06		2.62819e+06		3.21605e+06		6.61136e+06	5.81494e+06	3.41985e+06	5.61126e+06	7.94537e+06	5.58239e+06	5.16152e+06	4.0027e+06	5.60287e+06	5.34449e+06	4.71523e+06	3.69681e+06	7.99829e+06	9.07588e+06	6.81674e+06	6899025	2.54318e+06	7.85166e+06	7.60071e+06	7.01296e+06	9.3824e+06
297.133	296.126	Deoxynivalenol	C15H20O6	['HMDB0036156', 'HMDB0036867', 'HMDB0039810', 'HMDB0039812', 'HMDB0039814', 'HMDB0041617', 'HMDB0257310', 'HMDB0260070']	['Deoxynivalenol', 'Marasmal', 'Cyclocalopin A', 'Cyclocalopin C1', 'Cyclocalopin E', 'Chavicol O-beta-glucopyranoside', 'ROSIN', 'b"(1R,2S,7R,9R,10R,12R)-10-Hydroxy-2-(hydroxymethyl)-1,5-dimethylspiro[8-oxatricyclo[7.2.1.02,7]dodecane-12,2-oxirane]-3,4-dione"']	['C15H20O6', 'C15H20O6', 'C15H20O6', 'C15H20O6', 'C15H20O6', 'C15H20O6', 'C15H20O6', 'C15H20O6']	8					['Q27259529', 'Q104935772', 'Q420518', 'Q105141270', 'Q15424776', 'Q110191741', 'Q105141310', 'Q105138078', 'Q105305807', 'Q105151157', 'Q105141271', 'Q105313765', 'Q105134777', 'Q105245974', 'Q105004514', 'Q105132748', 'Q105314556', 'Q105314557', 'Q105314558', 'Q105313767', 'Q104971402', 'Q82917739', 'Q105004655', 'Q77517951', 'Q105193966', 'Q105012255', 'Q105012254', 'Q105193965', 'Q105193964',…	['4-(2-Propenyl)phenyl-beta-d-glucopyranoside', 'Chavicol O-beta-glucopyranoside', 'Deoxynivalenol', '(2R,3R,4S,5R,6R)-2-(hydroxymethyl)-6-[(E)-3-phenylprop-2-enoxy]oxane-3,4,5-triol', 'Rosin', '4,10,11-trihydroxy-10-methyl-3-methylidene-2-oxo-4,5,8,9,11,11a-hexahydro-3aH-cyclodeca[b]furan-6-carbaldehyde', '(2Z,4E)-5-[(1S,3R,5R,8R)-3,8-dihydroxy-1,5-dimethyl-7-oxo-6-oxabicyclo[3.2.1]octan-8-yl]-3…	['C15H20O6', 'C15H20O6', 'C15H20O6', 'C15H20O6', 'C15H20O6', 'C15H20O6', 'C15H20O6', 'C15H20O6', 'C15H20O6', 'C15H20O6', 'C15H20O6', 'C15H20O6', 'C15H20O6', 'C15H20O6', 'C15H20O6', 'C15H20O6', 'C15H20O6', 'C15H20O6', 'C15H20O6', 'C15H20O6', 'C15H20O6', 'C15H20O6', 'C15H20O6', 'C15H20O6', 'C15H20O6', 'C15H20O6', 'C15H20O6', 'C15H20O6', 'C15H20O6', 'C15H20O6', 'C15H20O6', 'C15H20O6', 'C15H20O6', 'C…	79	1.54833e+07	3.28622e+07	2.35723e+07	2.31922e+07	3.55336e+07	3.12482e+07	3.56794e+07	2.38447e+07	5.54276e+06	6.87522e+06	6.54185e+06	5.25597e+06	3.98578e+06	5.42881e+06	6.13376e+06	7.24702e+06	3.4764e+06	4.7137e+06	3.76623e+06	5.11797e+06	3.80789e+06	2.59962e+06	3.10737e+06		1.11422e+07	8.2238e+06	1.02447e+07	1.32002e+07	1.3953e+07	9.7112e+06	1.99823e+07	1.33877e+07
297.154	296.147	Caryophyllose	C8H20F4N4O3									['Q75069671']	['Caryophyllose']	['C12H24O8']	1												3.9927e+06		3.83097e+06
297.242	296.235	13-HODE	C18H32O3	['HMDB0004667', 'HMDB0004670', 'HMDB0004701', 'HMDB0004702', 'HMDB0029796', 'HMDB0029978', 'HMDB0029998', 'HMDB0062652', 'HMDB0242324', 'HMDB0244510', 'HMDB0244806', 'HMDB0245746', 'HMDB0247353', 'HMDB0247599', 'HMDB0247613', 'HMDB0247616', 'HMDB0247622', 'HMDB0253281']	['13-HODE', 'alpha-Dimorphecolic acid', '9,10-Epoxyoctadecenoic acid', '12,13-EpOME', '(Z)-13-Oxo-9-octadecenoic acid', 'Avenoleic acid', '12-Hydroxy-8,10-octadecadienoic acid', '(10E,12Z)-9-HODE', '(13S)-13-hydroxyoctadeca-9,11-dienoic acid', '13-Hydroxyoctadeca-9,12-dienoic acid', '18-Hydroxyoctadecadienoic acid', '13-Hydroxyoctadeca-2,4-dienoic acid', '9-Hydroxyoctadeca-2,4-dienoic acid', '9-H…	['C18H32O3', 'C18H32O3', 'C18H32O3', 'C18H32O3', 'C18H32O3', 'C18H32O3', 'C18H32O3', 'C18H32O3', 'C18H32O3', 'C18H32O3', 'C18H32O3', 'C18H32O3', 'C18H32O3', 'C18H32O3', 'C18H32O3', 'C18H32O3', 'C18H32O3', 'C18H32O3']	18	['PCYC939', 'PCYC1009', 'PCYC1745', 'PCYC2341', 'PCYC2374', 'PCYC2999', 'PCYC4177']	['vernoleate', 'vernolate', 'dimorphecolate', 'densipolate', '(+)-vernolate', '18-oxo-oleate', '9,10-epoxy-12-cis-octadecenoate']	['C11H18N3O6S1O3', 'C11H18N3O6S1O3', 'C11H18N3O6S1O3', 'C11H18N3O6S1O3', 'C11H18N3O6S1O3', 'C11H18N3O6S1O3', 'C11H18N3O6S1O3']	7	['Q105120265', 'Q105120266', 'Q28487679', 'Q104391532', 'Q105125637', 'Q27103970', 'Q21099640', 'Q105030884', 'Q115949856', 'Q25323821', 'Q61716223', 'Q115950146', 'Q104953640', 'Q105009060', 'Q27147931', 'Q7922031', 'Q28530676', 'Q27158852', 'Q77518021', 'Q77372745', 'Q104389389', 'Q27070770', 'Q105009062', 'Q76802962', 'Q110200658', 'Q76423707', 'Q82639088', 'Q82639662', 'Q76303370', 'Q10495329…	['(12E)-11-Oxo-12-octadecenoic acid', '11-Oxooctadec-12-enoic acid', 'Vernolic acid', '9-Hydroxylinoleic acid', '9-Hydroxyoctadeca-9,12-dienoic acid', 'Laetisaric acid', '(9Z,11E,13S)-13-hydroxyoctadeca-9,11-dienoic acid', '(9E,11Z,13S)-13-Hydroxy-9,11-octadecadienoic acid', '18-Hydroxyoctadecadienoic acid', 'Coronaric acid', '9-Hydroxy-10,12-octadecadienoic acid', '9,11-Octadecadienoic acid, 13-…	['C18H32O3', 'C18H32O3', 'C18H32O3', 'C18H32O3', 'C18H32O3', 'C18H32O3', 'C18H32O3', 'C18H32O3', 'C18H32O3', 'C18H32O3', 'C18H32O3', 'C18H32O3', 'C18H32O3', 'C18H32O3', 'C18H32O3', 'C18H32O3', 'C18H32O3', 'C18H32O3', 'C18H32O3', 'C18H32O3', 'C18H32O3', 'C18H32O3', 'C18H32O3', 'C18H32O3', 'C18H32O3', 'C18H32O3', 'C18H32O3', 'C18H32O3', 'C18H32O3', 'C18H32O3', 'C18H32O3', 'C18H32O3', 'C18H32O3', 'C…	73	2.83994e+06	4.06584e+06	2.86781e+06	3.08882e+06	3.9031e+06	4.81536e+06	5.49835e+06	4.28931e+06	4.17907e+06	5.43997e+06	8.08234e+06	5.9152e+06	3.96717e+06	6.17485e+06	6.96857e+06	5.21374e+06	3.40789e+06	3.45228e+06	4.12258e+06	5.20692e+06	3.44292e+06	3.1966e+06	3.29107e+06		5.7111e+06	4.39412e+06	3.84197e+06	4.91645e+06	4.79948e+06	4.85343e+06	9.45485e+06	6.17108e+06
297.279	296.272	10Z-Nonadecenoic acid	C19H36O2	['HMDB0013622', 'HMDB0035575', 'HMDB0254581', 'HMDB0254604', 'HMDB0302287']	['10Z-Nonadecenoic acid', '4,6-Nonadecanedione', 'Methyl cis-9-octadecenoate', 'Methyl octadec-11-enoate', 'Nonadecenoic acid']	['C19H36O2', 'C19H36O2', 'C19H36O2', 'C19H36O2', 'C19H36O2']	5	['PCYC772']	['dihydrosterculate']	['C11H18N3O6S1O2']	1	['Q27103186', 'Q82775950', 'Q105176563', 'Q104389340', 'Q27156603', 'Q104972564', 'Q105125649', 'Q82956364', 'Q2823275', 'Q105282220', 'Q82647686', 'Q27891777', 'Q81990031', 'Q27156601', 'Q105282219', 'Q104922904', 'Q105028690', 'Q27131091', 'Q105351365', 'Q105125648', 'Q82640415', 'Q104999964', 'Q115946827', 'Q104982120', 'Q104941192', 'Q105206820', 'Q76423443', 'Q105272225', 'Q105206818', 'Q105…	['Methyl oleate', 'Methyl 7-(2-octylcyclopropyl)heptanoate', 'Nonadec-5-enoic acid', 'Nonadec-2-enoic acid', 'cis-10-Nonadecenoic acid', 'Methyloctadecenat', '11-Nonadecenoic acid', 'Dihydrosterculic acid', 'Lactobacillic acid', 'Nonadec-12-enoic acid', 'Nonadec-9-enoic acid', 'Methyl elaidate', 'Methyl 9-octadecenoate', 'Octadec-9-ene-1-carboxylic acid', '(E)-12-Nonadecenoic acid', '10-Nonadecen…	['C19H36O2', 'C19H36O2', 'C19H36O2', 'C19H36O2', 'C19H36O2', 'C19H36O2', 'C19H36O2', 'C19H36O2', 'C19H36O2', 'C19H36O2', 'C19H36O2', 'C19H36O2', 'C19H36O2', 'C19H36O2', 'C19H36O2', 'C19H36O2', 'C19H36O2', 'C19H36O2', 'C19H36O2', 'C19H36O2', 'C19H36O2', 'C19H36O2', 'C19H36O2', 'C19H36O2', 'C19H36O2', 'C19H36O2', 'C19H36O2', 'C19H36O2', 'C19H36O2', 'C19H36O2', 'C19H36O2']	31		2.30889e+06	1.92372e+06
297.315	296.308	Phytol	C20H40O	['HMDB0002019', 'HMDB0003208', 'HMDB0034933', 'HMDB0303126']	['Phytol', 'Thromboxane', '(Z)-11-Eicosen-1-ol', 'Eicosen-1-ol']	['C20H40O', 'C20H40O', 'C20H40O', 'C20H40O']	4	['PCYC3788']	['phytol']	['C11H18N3O6S1O1']	1	['Q415945', 'Q27295787', 'Q26841319', 'Q105005595', 'Q105140217', 'Q103816902', 'Q104940135', 'Q104249034', 'Q27258561', 'Q104938179', 'Q104940036', 'Q63399147', 'Q105230306', 'Q105140216', 'Q104940017']	['Phytol', 'Icosanal', 'Isophytol', '2-Eicosanone', '(3R,7R,11S)-3,7,11,15-tetramethylhexadec-1-en-3-ol', '3,7,11,15-Tetramethylhexadec-2-en-1-ol', '(7S,11S)-3,7,11,15-Tetramethyl-2-hexadecene-1-ol', '3,7,11,15-Tetramethyl-2-hexadecen-1-OL', 'cis-Phytol', '(E,3R,7S,11S)-3,7,11,15-tetramethylhexadec-1-en-1-ol', '(Z,7S,11S)-3,7,11,15-tetramethylhexadec-2-en-1-ol', '11-Eicosenol', 'Icos-11-en-1-ol',…	['C20H40O', 'C20H40O', 'C20H40O', 'C20H40O', 'C20H40O', 'C20H40O', 'C20H40O', 'C20H40O', 'C20H40O', 'C20H40O', 'C20H40O', 'C20H40O', 'C20H40O', 'C20H40O', 'C20H40O']	15		2.58929e+06	2.03362e+06												2.99103e+06
297.599	593.184		C16H39N11O3S5																													6.85408e+06				6.54863e+06	6.35196e+06
298.097	297.09	b"5-Methylthioadenosine"	C11H15N5O3S	['HMDB0001173', 'HMDB0257557']	['b"5-Methylthioadenosine"', '(2R,5S)-2-(6-Aminopurin-9-yl)-5-(methylsulfanylmethyl)oxolane-3,4-diol']	['C11H15N5O3S', 'C11H15N5O3S']	2	['PCYC1288']	["S-methyl-5'-thioadenosine"]	['C11H18N3O6S1S1']	1	['Q105219094', 'Q3599216', 'Q105313306']	['(2R,3R,4R,5R)-5-(6-aminopurin-9-yl)-2-(hydroxymethyl)-5-methyl-4-sulfanyloxolan-3-ol', "5'-Deoxy-5'-methylthioadenosine", 'beta-D-Ribofuranose, 1-(6-amino-9H-purin-9-yl)-1-deoxy-5-S-methyl-5-thio-']	['C11H15N5O3S', 'C11H15N5O3S', 'C11H15N5O3S']	3			2.09462e+06						3.24386e+06	2.65333e+06			3.04473e+06				2.57225e+06	2.2818e+06			2.0413e+06	2.14122e+06		2.27713e+06
298.114	297.107		C11H23NO4S2													1.93052e+06			3.19593e+06				2.56521e+06	5.73711e+06	4.08273e+06	5.25815e+06	3.29172e+06	3.34561e+06		5.76221e+06	3.60619e+06		6.24348e+06	5.99762e+06		6.73675e+06	6.04578e+06	5.20285e+06	4931987	2.47598e+06	3.36882e+06	2.29986e+06	5.02146e+06	3.69563e+06	2.62388e+06		2.98906e+06
298.201	297.194	Nona-4,6-dienoylcarnitine	C16H27NO4	['HMDB0241759', 'HMDB0241760', 'HMDB0241761', 'HMDB0241762', 'HMDB0241763', 'HMDB0241764', 'HMDB0241765', 'HMDB0241766', 'HMDB0241767', 'HMDB0241768']	['Nona-4,6-dienoylcarnitine', 'Nona-2,5-dienoylcarnitine', 'Nona-5,7-dienoylcarnitine', 'Nona-3,6-dienoylcarnitine', 'Nona-4,7-dienoylcarnitine', 'Nona-3,5-dienoylcarnitine', 'Nona-3,7-dienoylcarnitine', 'Nona-2,7-dienoylcarnitine', '(2E,6E)-Nona-2,6-dienoylcarnitine', 'Nona-2,4-dienoylcarnitine']	['C16H27NO4', 'C16H27NO4', 'C16H27NO4', 'C16H27NO4', 'C16H27NO4', 'C16H27NO4', 'C16H27NO4', 'C16H27NO4', 'C16H27NO4', 'C16H27NO4']	10					['Q27236429', 'Q105096484', 'Q105147112', 'Q105147106', 'Q105147107', 'Q105147109', 'Q105147108', 'Q105344908', 'Q104966490', 'Q105344906', 'Q105309011', 'Q104966488', 'Q105344905', 'Q104966484', 'Q104966486', 'Q105344907', 'Q27097543', 'Q104915911']	['Butanoic acid, 2-hydroxy-2-(1-methoxyethyl)-3-methyl-, (2,3,5,7a-tetrahydro-1H-pyrrolizin-7-yl)methyl ester, (7aS-(7(2R*(S*)),7aR*))-', 'Heleurine', '(3Z,5R)-5-[(1S)-1-hydroxyethyl]-3-[(2R)-1-hydroxy-2-methyloctylidene]-1-methylpyrrolidine-2,4-dione', '1-Methyl-3-[(1Z,2R)-1-hydroxy-2-methyloctylidene]-5alpha-[(R)-1-hydroxyethyl]-pyrrolidine-2,4-dione', '(3Z,5S)-5-[(1S)-1-hydroxyethyl]-3-[(2R)-1…	['C16H27NO4', 'C16H27NO4', 'C16H27NO4', 'C16H27NO4', 'C16H27NO4', 'C16H27NO4', 'C16H27NO4', 'C16H27NO4', 'C16H27NO4', 'C16H27NO4', 'C16H27NO4', 'C16H27NO4', 'C16H27NO4', 'C16H27NO4', 'C16H27NO4', 'C16H27NO4', 'C16H27NO4', 'C16H27NO4']	18					3.15875e+06	3.82582e+06	4.22299e+06	2.38555e+06																	2.26861e+06
298.347	297.34	N,N-Dimethyloctadecylamine	C20H43N	['HMDB0255266']	['N,N-Dimethyloctadecylamine']	['C20H43N']	1									1.59139e+07		2.77557e+06								3.09198e+06			3.18781e+07																	1.19652e+07
299.038	298.031		C9H10N6O2S2															3.42848e+06									2.3386e+06							2.25553e+06		2.28575e+06		3.6127e+06				2.2497e+06		3.82855e+06
299.149	298.142	Toxin T2 tetrol	C15H22O6	['HMDB0036159', 'HMDB0037560']	['Toxin T2 tetrol', '3,7,8,15-Scirpenetetrol']	['C15H22O6', 'C15H22O6']	2					['Q105221037', 'Q105219123', 'Q105326976', 'Q104954058', 'Q104200806', 'Q105324150', 'Q77513671', 'Q105370319', 'Q105274449', 'Q105220994', 'Q105220992', 'Q105159006', 'Q105347860', 'Q105380593', 'Q105019581', 'Q77492909', 'Q105374816', 'Q104971493', 'Q105251482', 'Q105251483', 'Q105152633', 'Q105327511', 'Q104248871', 'Q105005175', 'Q105182590', 'Q105182591', 'Q105182589', 'Q105224518', 'Q105179…	['3-Phenylpropyl beta-D-glucopyranoside', '(2Z,4E)-3-methyl-5-[(1R,2R,3R,5S,8S)-2,3,8-trihydroxy-1,5-dimethyl-6-oxabicyclo[3.2.1]octan-8-yl]penta-2,4-dienoic acid', '(3S,4S,6R)-3,4,6-trihydroxy-2-methylidene-6-[(1R)-4-methyl-5-oxocyclohex-3-en-1-yl]heptanoic acid', 'Amoenin', '7-[2-(Hydroxymethyl)-3-methoxyphenyl]hept-6-ene-2,3,4,5-tetrol', 'Varioxiranol B', 'Cephalosporolide I', 'T-2 Tetraol', '…	['C15H22O6', 'C15H22O6', 'C15H22O6', 'C15H22O6', 'C15H22O6', 'C15H22O6', 'C15H22O6', 'C15H22O6', 'C15H22O6', 'C15H22O6', 'C15H22O6', 'C15H22O6', 'C15H22O6', 'C15H22O6', 'C15H22O6', 'C15H22O6', 'C15H22O6', 'C15H22O6', 'C15H22O6', 'C15H22O6', 'C15H22O6', 'C15H22O6', 'C15H22O6', 'C15H22O6', 'C15H22O6', 'C15H22O6', 'C15H22O6', 'C15H22O6', 'C15H22O6', 'C15H22O6', 'C15H22O6', 'C15H22O6', 'C15H22O6', 'C…	56	3.62238e+06	5.40977e+06	4.01202e+06	1.30163e+07	1.84553e+07	1.74073e+07	1.74653e+07	1.20513e+07		3.26915e+06	3.84837e+06	3.12455e+06	2.59092e+06	3.5131e+06	2.81296e+06	3.07503e+06	1.86717e+06	2.42831e+06	2.57392e+06				1.90578e+06		6.09254e+06	4.92752e+06	4.74506e+06	6.31042e+06	6.6628e+06	6.04139e+06	9.04638e+06	6.69651e+06
299.168	298.16		C16H26O3S																					7.92066e+06		9.56113e+06	1.11545e+07			3.83309e+06	3.16019e+06			2.18798e+06	3.64013e+06											2.66392e+06	3.2069e+06
299.185	298.178	Artemether	C16H26O5	['HMDB0015643', 'HMDB0246031', 'HMDB0248189']	['Artemether', '3,4-Dihydroxy-2-methoxy-4-methyl-3-[2-methyl-3-(3-methyl-but-2-enyl)-oxiranyl]-cyclohexanone', 'alpha-Artemether']	['C16H26O5', 'C16H26O5', 'C16H26O5']	3					['Q104990401', 'Q103816051', 'Q77565765', 'Q105125238', 'Q105365176', 'Q105297800', 'Q105297799', 'Q77504863', 'Q77501168', 'Q105228201', 'Q105032903', 'Q105186153', 'Q105244850', 'Q75064159', 'Q57744223', 'Q77378795', 'Q105186154', 'Q110171783', 'Q110172174']	['2-hydroxy-4-[(1R)-1-hydroxy-8-methyl-6-oxodecyl]-3-methyl-2H-furan-5-one', 'Methyl 2-[3,3-dimethyl-2-(2,4,5-trihydroxy-3-methylidenepentyl)cyclobutyl]prop-2-enoate', 'Hebelophyllene G', 'methyl 2-[(1S,2S,4aR,5R,7S,8R,8aS)-1,5,7-trihydroxy-4a,8-dimethyl-2,3,4,5,6,7,8,8a-octahydro-1H-naphthalen-2-yl]prop-2-enoate', 'Aigialone', 'Isoaigialone B', '(2S,3S,4S,7S)-2-heptyl-3,4-dihydroxy-3,7-dimethyl-…	['C16H26O5', 'C16H26O5', 'C16H26O5', 'C16H26O5', 'C16H26O5', 'C16H26O5', 'C16H26O5', 'C16H26O5', 'C16H26O5', 'C16H26O5', 'C16H26O5', 'C16H26O5', 'C16H26O5', 'C16H26O5', 'C16H26O5', 'C16H26O5', 'C16H26O5', 'C16H26O5', 'C16H26O5']	19												3.19449e+06		4.81032e+06	2.45244e+06	3.11598e+06			2.6093e+06	2.1094e+06		1.86254e+06	1.92493e+06
299.258	298.251	3-Oxooctadecanoic acid	C18H34O3	['HMDB0010736', 'HMDB0030979', 'HMDB0030980', 'HMDB0030981', 'HMDB0031127', 'HMDB0034074', 'HMDB0034297', 'HMDB0242322', 'HMDB0247617', 'HMDB0254605']	['3-Oxooctadecanoic acid', '9-Oxooctadecanoic acid', '10-Oxooctadecanoic acid', '11-Oxooctadecanoic acid', '5-Hexyltetrahydro-2-furanoctanoic acid', '5-Oxooctadecanoic acid', 'Ricinoleic acid', '(12R)-12-Hydroxyoctadec-9-enoic acid', '9,10-Epoxystearic acid', 'Methyl palmoxirate']	['C18H34O3', 'C18H34O3', 'C18H34O3', 'C18H34O3', 'C18H34O3', 'C18H34O3', 'C18H34O3', 'C18H34O3', 'C18H34O3', 'C18H34O3']	10	['PCYC865', 'PCYC1504', 'PCYC2729']	['18-hydroxyoleate', '9,10-epoxystearate', 'ricinoleate']	['C11H18N3O6S1O3', 'C11H18N3O6S1O3', 'C11H18N3O6S1O3']	3	['Q105194572', 'Q424484', 'Q105155827', 'Q105155825', 'Q105300741', 'Q105300749', 'Q82509598', 'Q105115637', 'Q104957811', 'Q82642094', 'Q76303334', 'Q104939126', 'Q27462127', 'Q83066820', 'Q104939125', 'Q105116012', 'Q105256678', 'Q104387833', 'Q104914851', 'Q27256055', 'Q110198490', 'Q115950214', 'Q105143471', 'Q82645649', 'Q77519596', 'Q105232158', 'Q83049812', 'Q77372472', 'Q105275583']	['11R-hydroxy12E-octadecenoic acid', 'Ricinoleic acid', '18-Hydroxy-9-octadecenoic acid', '18-Hydroxyoctadec-9-enoic acid', '12S-Home(9Z)', '12-Hydroxyoctadec-9-enoic acid', '9-Hydroxyoctadec-12-enoic acid', '(2S)-11-cycloheptyl-2-hydroxyundecanoic acid', '3-Oxohexadecyl acetate', '18-Hydroxyoctadec-2-enoic acid', '18-Hydroxyoleic acid', '(Z,9R)-9-hydroxyoctadec-12-enoic acid', '10-Oxooctadecanoi…	['C18H34O3', 'C18H34O3', 'C18H34O3', 'C18H34O3', 'C18H34O3', 'C18H34O3', 'C18H34O3', 'C18H34O3', 'C18H34O3', 'C18H34O3', 'C18H34O3', 'C18H34O3', 'C18H34O3', 'C18H34O3', 'C18H34O3', 'C18H34O3', 'C18H34O3', 'C18H34O3', 'C18H34O3', 'C18H34O3', 'C18H34O3', 'C18H34O3', 'C18H34O3', 'C18H34O3', 'C18H34O3', 'C18H34O3', 'C18H34O3', 'C18H34O3', 'C18H34O3']	29	7.14584e+06	9.42068e+06	6.51268e+06	7.93738e+06	8.17565e+06	8.92851e+06	1.1675e+07	1.05099e+07	7.87196e+06	6.63824e+06	1.01746e+07	1.08076e+07	8.7666e+06	9.477e+06	1.30681e+07	1.13618e+07	3.92301e+06	6.0954e+06	7.50018e+06	1.09031e+07	6.22554e+06	5.34374e+06	5.86019e+06	3003170	7.03933e+06	5.43543e+06	8.6592e+06	8.23133e+06	8.45351e+06	9.87337e+06	1.99066e+07	1.47528e+07
299.295	298.287	Nonadecanoic acid	C19H38O2	['HMDB0000772', 'HMDB0000795', 'HMDB0004085', 'HMDB0034154', 'HMDB0035474', 'HMDB0035674', 'HMDB0035675', 'HMDB0037397', 'HMDB0038070', 'HMDB0252043']	['Nonadecanoic acid', 'Pristanic acid', 'Tuberculostearic acid', 'Methyl stearate', 'Isopropyl hexadecanoate', '4-Hydroxy-6-nonadecanone', '6-Hydroxy-4-nonadecanone', '17-Methyloctadecanoic acid', 'xi-16-Methyloctadecanoic acid', 'Ethyl heptadecanoate']	['C19H38O2', 'C19H38O2', 'C19H38O2', 'C19H38O2', 'C19H38O2', 'C19H38O2', 'C19H38O2', 'C19H38O2', 'C19H38O2', 'C19H38O2']	10					['Q27137527', 'Q63392073', 'Q2631777', 'Q412597', 'Q2057079', 'Q82224486', 'Q83052320', 'Q2823320', 'Q63409252', 'Q82003974', 'Q83112552', 'Q27253877', 'Q83086142', 'Q27158142', 'Q27158307', 'Q105205715', 'Q83029583', 'Q105219708']	['Methyl stearate', 'Propyl palmitate', 'Isopropyl palmitate', 'Nonadecanoic acid', 'Pristanic acid', '11-Methyl-octadecanoic acid', '17-Methyloctadecanoic acid', 'Tuberculostearic acid', 'Methyl isostearate', 'Methyl 14-methylheptadecanoate', 'Heptadecyl acetate', '2-Methyloctadecanoic acid', 'Hexadecyl propionate', '16-Methyloctadecanoic acid', '12-Methyloctadecanoic acid', '[S,(+)]-16-Methylst…	['C19H38O2', 'C19H38O2', 'C19H38O2', 'C19H38O2', 'C19H38O2', 'C19H38O2', 'C19H38O2', 'C19H38O2', 'C19H38O2', 'C19H38O2', 'C19H38O2', 'C19H38O2', 'C19H38O2', 'C19H38O2', 'C19H38O2', 'C19H38O2', 'C19H38O2', 'C19H38O2']	18	3.66671e+07	5.09459e+07	4.13058e+07	2.33155e+07	2.09713e+07	2.07916e+07	1.79759e+07	1.41116e+07	2.0724e+07	1.799e+07	1.88366e+07	1.18316e+07	1.16314e+07	1.30833e+07	1.61274e+07	1.55471e+07	1.00831e+07	1.09766e+07	8.41393e+06	9.31308e+06	8.7076e+06	7.45062e+06	6.90784e+06	4.74506e+06	1.99791e+07	1.65615e+07	1.61042e+07	1.95645e+07	1.8848e+07	1.42561e+07	1.90907e+07	1.69138e+07
300.144	299.137	2,3-dimethylidenepentanedioylcarnitine	C14H21NO6	['HMDB0241039']	['2,3-dimethylidenepentanedioylcarnitine']	['C14H21NO6']	1					['Q105276720']	['(1S,8abeta)-1alpha,2alpha,8beta-Triacetoxyoctahydroindolizine']	['C14H21NO6']	1					3.15982e+06	2.78897e+06	2.91214e+06	2.6996e+06
300.216	299.209		C10H30N5O3P																3.39949e+06	4.1758e+06	3.51251e+06	3.38733e+06	2.99365e+06
300.217	299.21	(2Z)-Non-2-enoylcarnitine	C16H29NO4	['HMDB0241744', 'HMDB0241745', 'HMDB0241746', 'HMDB0241747', 'HMDB0241748', 'HMDB0241749']	['(2Z)-Non-2-enoylcarnitine', 'Non-4-enoylcarnitine', 'Non-5-enoylcarnitine', 'Non-3-enoylcarnitine', 'Non-7-enoylcarnitine', 'Non-6-enoylcarnitine']	['C16H29NO4', 'C16H29NO4', 'C16H29NO4', 'C16H29NO4', 'C16H29NO4', 'C16H29NO4']	6					['Q105379997', 'Q105283331', 'Q82976308', 'Q105379998', 'Q105283328', 'Q105283329']	['2,3,5,6,7,8-hexahydro-1H-pyrrolizin-1-ylmethyl 2-hydroxy-2-(1-hydroxyethyl)-4-methylpentanoate', '[(1R,8S)-2,3,5,6,7,8-hexahydro-1H-pyrrolizin-1-yl]methyl (2S,3S)-2-hydroxy-2-[(1S)-1-hydroxyethyl]-3-methylpentanoate', 'Pentanoic acid, 2-hydroxy-2-(1-hydroxyethyl)-3-methyl-, (hexahydro-1H-pyrrolizin-1-yl)methyl ester', '[(1R,8S)-2,3,5,6,7,8-hexahydro-1H-pyrrolizin-1-yl]methyl (2S)-2-hydroxy-2-[(…	['C16H29NO4', 'C16H29NO4', 'C16H29NO4', 'C16H29NO4', 'C16H29NO4', 'C16H29NO4']	6	6.32275e+07	8.61848e+07	6.81966e+07	1.15657e+08	1.36608e+08	1.37287e+08	1.31413e+08	1.152e+08	4.74105e+07	4.72271e+07	5.06314e+07	3.40049e+07	3.80085e+07	4.17895e+07	4.38904e+07	4.45803e+07	3.34112e+07	4.26096e+07	3.56299e+07	4.12587e+07	3.11064e+07	2.94036e+07	3.06541e+07	19041746	6.09916e+07	5.56252e+07	5.55445e+07	7.07571e+07	7.16988e+07	5.95102e+07	8.18248e+07	7.77086e+07
300.29	299.283	Sphingosine	C18H37NO2	['HMDB0000252', 'HMDB0001480', 'HMDB0002100', 'HMDB0245021', 'HMDB0256090']	['Sphingosine', '3-Dehydrosphinganine', 'Palmitoylethanolamide', 'L-Threo-Sphingosine C-18', 'Palmitoylethanolamine']	['C18H37NO2', 'C18H37NO2', 'C18H37NO2', 'C18H37NO2', 'C18H37NO2']	5					['Q2159860', 'Q46298', 'Q27073739', 'Q27120739', 'Q27120737', 'Q104171409', 'Q105158682', 'Q105158679', 'Q105165939']	['Palmitoylethanolamide', 'Sphingosine', '3-Dehydrosphinganine', '2-Amino-1-hydroxyoctadecan-3-one', 'Erythrosphingosine; erythro-C18-Sphingosine; trans-4-Sphingenine', '6-(11-Hydroxydodecyl)-2-methylpiperidin-3-ol', '(2R,3R,6S)-6-[(11S)-11-hydroxydodecyl]-2-methylpiperidin-3-ol', '(2R,3R,6R)-6-[(11S)-11-hydroxydodecyl]-2-methylpiperidin-3-ol', '(2S)-2beta-Methyl-6beta-(12-hydroxydodecyl)piperidi…	['C18H37NO2', 'C18H37NO2', 'C18H37NO2', 'C18H37NO2', 'C18H37NO2', 'C18H37NO2', 'C18H37NO2', 'C18H37NO2', 'C18H37NO2']	9				2.08713e+06	3.81248e+06	5.57766e+06	3.98166e+06	3.34765e+06	4.05312e+06	7.30933e+06	9.29139e+06	6.15929e+06		5.71479e+06	5.12209e+06	5.12201e+06	6.03359e+06	4.0905e+06	3.77399e+06	4.64141e+06	3.17373e+06	2.95938e+06	3.84168e+06	1.98199e+06	6.43408e+06	4.71092e+06	8.88122e+06	7.85612e+06	6.13012e+06	5.41499e+06	1.15015e+07	4.47992e+06
301.132	300.125		C12H28O2S3																2.32418e+06					3.18784e+06								2.24378e+06
301.177	300.17		C12H29O6P																					2.55905e+06		3.78384e+06			4.47702e+06						2.39526e+06												3.12265e+06
301.188	278.199		C16H26N2O2															5.5872e+06		6.92035e+06	7.77712e+06		6.33707e+06																			2.19276e+06			2.46342e+06
301.201	300.194	(2R,3S,4S,5S)-2-[(3E,5S)-5-hydroxy-4,8-dimethylnona-3,7-dienyl]oxane-3,4,5-triol	C12H24F4N4									['Q105146659', 'Q77385359', 'Q105369588', 'Q104983896', 'Q105134055', 'Q104394673', 'Q105149060', 'Q105179019']	['(2R,3S,4S,5S)-2-[(3E,5S)-5-hydroxy-4,8-dimethylnona-3,7-dienyl]oxane-3,4,5-triol', '7-Hydroxy-10-methoxydeacetyldihydrobotrydial', '(1R,3R,4S,7S,8S,9R,11S,12R)-7-methoxy-2,2,4,9-tetramethyl-6-oxatricyclo[6.3.1.04,12]dodecane-3,11,12-triol', '12-Nor-11-acetoxybisabolen-3,6,7-triol', 'Ochracine D', 'Achaetolide', '(2S,4S,5S,6E,8R)-2-heptyl-4,5,8-trihydroxy-2,3,4,5,8,9-hexahydrooxecin-10-one', '(2…	['C16H28O5', 'C16H28O5', 'C16H28O5', 'C16H28O5', 'C16H28O5', 'C16H28O5', 'C16H28O5', 'C16H28O5']	8	2.66171e+06	4.47287e+06	3.40466e+06	4.70198e+06	4.1557e+06	3.51116e+06	4.28875e+06	3.46122e+06					3.74467e+06
302.188	301.181		C15H28NO3P													9.91707e+06	1.34969e+07	1.04569e+07	1.28538e+07	1.33506e+07	1.36504e+07	1.40073e+07	1.17923e+07																	3.78992e+06	3.18016e+06	3.38806e+06	3.78379e+06	3.95964e+06	3.47364e+06	4.55543e+06	4.25712e+06
302.196	301.189	3-Hydroxy-cis-5-octenoylcarnitine	C15H27NO5	['HMDB0240766', 'HMDB0241703', 'HMDB0241704', 'HMDB0241705', 'HMDB0241706', 'HMDB0241736', 'HMDB0241737', 'HMDB0241738', 'HMDB0241739', 'HMDB0241740']	['3-Hydroxy-cis-5-octenoylcarnitine', '2-Hydroxy-5-octenoylcarnitine', '4-Hydroxy-6-octenoylcarnitine', '3-Hydroxy-6-octenoylcarnitine', '2-Hydroxy-4-octenoylcarnitine', '5-Oxooctanoylcarnitine', '7-Oxooctanoylcarnitine', '6-Oxooctanoylcarnitine', '4-Oxooctanoylcarnitine', '3-Oxooctanoylcarnitine']	['C15H27NO5', 'C15H27NO5', 'C15H27NO5', 'C15H27NO5', 'C15H27NO5', 'C15H27NO5', 'C15H27NO5', 'C15H27NO5', 'C15H27NO5', 'C15H27NO5']	10					['Q105226675', 'Q105226676', 'Q82947470', 'Q105181904', 'Q104984521']	['Floridimine', 'Foridinine', 'Trachelanthine', 'Nmpplgmvccnrtj-bgpzulbfsa-', '(1R,7aS)-1-[[[(2S,3R)-2,3-Dihydroxy-2-isopropylbutanoyl]oxy]methyl]hexahydro-1H-pyrrolizine 4-oxide']	['C15H27NO5', 'C15H27NO5', 'C15H27NO5', 'C15H27NO5', 'C15H27NO5']	5	4.59484e+08	6.51978e+08	4.92704e+08	5.91942e+08	6.36827e+08	6.50051e+08	6.53589e+08	5.35749e+08	4.18573e+07	4.71674e+07	5.29424e+07	3.71843e+07	3.30407e+07	4.08001e+07	4.53326e+07	4.73986e+07	1.85819e+07	2.47203e+07	2.11894e+07	2.47645e+07	1.83534e+07	2.13018e+07	1.84583e+07	10033792	1.61317e+08	1.46664e+08	1.46304e+08	1.93546e+08	1.81679e+08	1.62441e+08	2.2162e+08	1.9028e+08
302.197	301.19	1-[(5-Methoxy-3-indolylidene)methylamino]-2-pentylguanidine	C16H23N5O	['HMDB0244636', 'HMDB0260010']	['1-[(5-Methoxy-3-indolylidene)methylamino]-2-pentylguanidine', '1-[[(Z)-[5-(Hydroxymethyl)indol-3-ylidene]methyl]amino]-2-pentylguanidine']	['C16H23N5O', 'C16H23N5O']	2					['Q44944']	['Tegaserod']	['C16H23N5O']	1	1.17073e+07	1.73325e+07	1.29147e+07	1.5708e+07	1.64507e+07	1.7199e+07	1.70759e+07	1.40141e+07																	4.31775e+06	3.70459e+06	3.96952e+06	5.34929e+06	4.38733e+06	3.95794e+06	5.23838e+06	5.04541e+06
302.198	301.19	1-[(5-Methoxy-3-indolylidene)methylamino]-2-pentylguanidine	C16H23N5O	['HMDB0244636', 'HMDB0260010']	['1-[(5-Methoxy-3-indolylidene)methylamino]-2-pentylguanidine', '1-[[(Z)-[5-(Hydroxymethyl)indol-3-ylidene]methyl]amino]-2-pentylguanidine']	['C16H23N5O', 'C16H23N5O']	2					['Q44944']	['Tegaserod']	['C16H23N5O']	1	3.91821e+06	5.4285e+06	4.20003e+06	5.06487e+06	5.24009e+06	5.08976e+06	5.78896e+06	4.23868e+06
302.208	301.2		C14H27N3O4																	3.04481e+06	9.03519e+06	6.11878e+06					3.76737e+06
303.002	301.995		C8H14O6S3																					3.53267e+06						2.9985e+06		2.0231e+06				2.10558e+06	2.16976e+06		3.09772e+06
303.005	301.998	Erythrityl Tetranitrate	C4H6N4O12	['HMDB0015551']	['Erythrityl Tetranitrate']	['C4H6N4O12']	1																		5.78713e+06		2.30245e+06					5.16086e+06	2.2319e+06	2.24933e+06	2.38936e+06	2.96142e+06	2.03201e+06	2.31006e+06
303.035	302.028	4-[[4-(4-Chlorophenyl)-2-thiazolyl]amino]phenol	C15H11ClN2OS	['HMDB0258332']	['4-[[4-(4-Chlorophenyl)-2-thiazolyl]amino]phenol']	['C15H11ClN2OS']	1																					2.09331e+06											1.89747e+06
303.066	604.116		C20H25N6O14P																									1.44045e+07								1.29478e+07	1.09769e+07		19158986			1.25258e+07
303.075	302.068		C10H22O4S3																2.55377e+06					3.44084e+06			2.33296e+06		3.8755e+06	3.19697e+06		2.67925e+06					2.02256e+06
303.108	302.1	3-Hydroxy-4-(beta-D-glucopyranosyloxy)benzyl alcohol	C8H22Cl2F6									['Q104920051', 'Q105254185', 'Q104397760', 'Q104401413', 'Q27136834', 'Q105158232', 'Q105147124', 'Q105147126', 'Q105158233', 'Q104971031', 'Q105158235', 'Q105183147', 'Q105254184', 'Q104920049', 'Q77280677', 'Q105221087', 'Q105328065', 'Q104200888', 'Q105221088', 'Q105213305']	['3-Hydroxy-4-(beta-D-glucopyranosyloxy)benzyl alcohol', '3-Hydroxy-5-methoxyphenyl beta-D-glucopyranoside', 'Tachioside', 'Salirepin', 'Isotachioside', '(2S,3R,4S,5R,6R)-2-(4-hydroxy-2-methoxyphenoxy)-6-(hydroxymethyl)oxane-3,4,5-triol', '(2S,3S,4S,5R,6R)-2-(4-hydroxy-3-methoxyphenoxy)-6-(hydroxymethyl)oxane-3,4,5-triol', '2-(4-Hydroxy-3-methoxyphenoxy)-6-(hydroxymethyl)oxane-3,4,5-triol', '(2R,…	['C13H18O8', 'C13H18O8', 'C13H18O8', 'C13H18O8', 'C13H18O8', 'C13H18O8', 'C13H18O8', 'C13H18O8', 'C13H18O8', 'C13H18O8', 'C13H18O8', 'C13H18O8', 'C13H18O8', 'C13H18O8', 'C13H18O8', 'C13H18O8', 'C13H18O8', 'C13H18O8', 'C13H18O8', 'C13H18O8']	20												2.55314e+06						2.2246e+06	3.15763e+06	2.9551e+06	2.33894e+06		2.19097e+06			3.46007e+06	2.4873e+06
303.166	302.159	Neuromedin B (1-3)	C12H22N4O5	['HMDB0013016']	['Neuromedin B (1-3)']	['C12H22N4O5']	1													3.36117e+06	5.32062e+06	3.66367e+06					3.47582e+06
303.203	302.195		C13H26N4O4													1.87014e+06	2.58667e+06	2.00785e+06	2.76431e+06	2.78934e+06	3.85814e+06	3.54269e+06
304.096	303.089	(2S)-1-[(2S)-2-amino-3-(carboxymethylamino)-3-sulfanylidenepropyl]-5-oxopiperidine-2-carboxylic acid	C14H14ClN5O									['Q104920303', 'Q104920301']	['(2S)-1-[(2S)-2-amino-3-(carboxymethylamino)-3-sulfanylidenepropyl]-5-oxopiperidine-2-carboxylic acid', '(2S)-1-[(2R)-2-amino-3-(carboxymethylamino)-3-sulfanylidenepropyl]-5-oxopiperidine-2-carboxylic acid']	['C11H17N3O5S', 'C11H17N3O5S']	2				2.12702e+06			2.36239e+06
304.117	303.11		C8H21N3O7S																				2.50229e+06									2.59408e+06									2.15085e+06	2.43716e+06			5.06766e+06
304.15	303.143	N5-Acetyl-N2-gamma-L-glutamyl-L-ornithine	C11H27FNO3PS	['HMDB0039423', 'HMDB0255025', 'HMDB0255756']	['N5-Acetyl-N2-gamma-L-glutamyl-L-ornithine', 'N-(N-(3-Amino-3-carboxypropyl)-3-amino-3-carboxypropyl)azetidine-2-carboxylic acid', 'NOTA']	['C12H21N3O6', 'C12H21N3O6', 'C12H21N3O6']	3					['Q105123626', 'Q105253226']	['L-Ornithine, N5-acetyl-N2-L-gamma-glutamyl-', '(2S,4S)-2-amino-4-[3-[(2R)-2-carboxyazetidin-1-yl]propylamino]pentanedioic acid']	['C12H21N3O6', 'C12H21N3O6']	2	1.23024e+07	6.68568e+06	1.82314e+07	2.90804e+06	1.85031e+07	1.38645e+07	1.51307e+07	9.97985e+06	1.24601e+07	1.27612e+07		1.61816e+07	2.25074e+07	1.60929e+07	1.58892e+07	1.96139e+07	1.3123e+07	1.46178e+07	1.1228e+07	1.00908e+07	1.08934e+07	1.95905e+07	1.64142e+07	16918734	6.06409e+06	2.17402e+07	1.49653e+07	1.26651e+07	2.6453e+07	3.42498e+06	1.00229e+07	7.30268e+06
304.3	303.293		C21H37N													1.43323e+08	1.57333e+08	1.2996e+08	1.72489e+08	1.96663e+08	2.63539e+08	2.08213e+08	1.98844e+08	5.75299e+08	4.53466e+08	5.37344e+08	1.54202e+09	7.76443e+08	1.31091e+09	9.43555e+08	1.18833e+09	8.49785e+08	9.43169e+08	8.66289e+08	9.49549e+08	7.38868e+08	6.67024e+08	7.85881e+08	551557120	1.34452e+09	3.20573e+08	4.24007e+08	4.93385e+08	6.39015e+08	6.47914e+08	9.63552e+08	7.1263e+08
304.982	303.974		C7H12O7S3													1.90603e+06								5.98463e+06				3.35294e+06		4.17654e+06		2.18873e+06				5.89407e+06	3.91132e+06		8359368		2.09114e+06		3.23528e+06
305.018	304.011		C8H16O6S3													4.9385e+06	2.51064e+06	3.15634e+06	9.39608e+06		2.88455e+06		4.55139e+06	7.32913e+06	5.44704e+06	6.34923e+06	3.93624e+06	6.29304e+06	4.92203e+06	6.56405e+06	5.23734e+06	4.5662e+06	3.00335e+06	2.84732e+06	3.10908e+06	5.57677e+06	5.28075e+06	3.35512e+06	5645364	4.10784e+06	8.17118e+06	4.09312e+06	6.86616e+06	4.60225e+06	8.02355e+06		5.99221e+06
305.054	304.047		C9H20O5S3													2.13005e+06			2.39546e+06								2.62365e+06	2.56723e+06	2.94967e+06	2.76612e+06		2.34292e+06					2.27138e+06	1.84273e+06	2.3479e+06		2.42117e+06
305.087	304.079	2-(hydroxymethyl)-3-[(2S,3R,4S,5S,6R)-3,4,5-trihydroxy-6-(hydroxymethyl)oxan-2-yl]oxypyran-4-one	C8H12F4N4O4									['Q105306594']	['2-(hydroxymethyl)-3-[(2S,3R,4S,5S,6R)-3,4,5-trihydroxy-6-(hydroxymethyl)oxan-2-yl]oxypyran-4-one']	['C12H16O9']	1										2.91435e+06																						2.51462e+06
305.098	304.09	N-Acetylaspartylglutamic acid	C11H16N2O8	['HMDB0001067', 'HMDB0255414']	['N-Acetylaspartylglutamic acid', 'N-Acetyl-1-aspartylglutamic acid']	['C11H16N2O8', 'C11H16N2O8']	2																	2.93605e+06	2.85956e+06	2.95347e+06					2.91021e+06	5.02554e+06	4.39766e+06	5.99885e+06	3.53143e+06	1.87822e+06	1.98068e+06	3.6795e+06		2.27459e+06						3.36641e+06
305.248	304.24	Arachidonic acid	C20H32O2	['HMDB0001043', 'HMDB0002177', 'HMDB0006036', 'HMDB0014996', 'HMDB0036702', 'HMDB0036721', 'HMDB0036754', 'HMDB0036829', 'HMDB0036830', 'HMDB0037824', 'HMDB0039687', 'HMDB0039702', 'HMDB0245522', 'HMDB0246871', 'HMDB0251721', 'HMDB0254484', 'HMDB0254517', 'HMDB0302102', 'HMDB0302103', 'HMDB0304255']	['Arachidonic acid', 'Cis-8,11,14,17-Eicosatetraenoic acid', 'Mesterolone', 'Drostanolone', 'Sideridiol', 'ent-17-Hydroxy-16beta-kauran-19-al', 'Yucalexin P21', 'Copalic acid', 'Junicedral', '7,13-Eperudien-15-oic acid', 'Oryzalexin S', 'Oryzalexin E', '2,6,10,14-Hexadecatetraenoic acid, 3,7,11,15-tetramethyl-, (Z,E,E)-', '5,8,11,14-Icosatetraenoic Acid', 'Eicosatetraenoic acid', 'Mestaline', 'Me…	['C20H32O2', 'C20H32O2', 'C20H32O2', 'C20H32O2', 'C20H32O2', 'C20H32O2', 'C20H32O2', 'C20H32O2', 'C20H32O2', 'C20H32O2', 'C20H32O2', 'C20H32O2', 'C20H32O2', 'C20H32O2', 'C20H32O2', 'C20H32O2', 'C20H32O2', 'C20H32O2', 'C20H32O2', 'C20H32O2']	20	['PCYC187', 'PCYC342', 'PCYC990', 'PCYC1282', 'PCYC1468', 'PCYC1561', 'PCYC1874', 'PCYC2251', 'PCYC2371', 'PCYC2419', 'PCYC2913', 'PCYC3663', 'PCYC4239']	['levopiramadiene-diol', 'arachidonate', 'oryzalexin E', 'palustradiene-diol', 'ent-cassa-12,15-dien-2&beta;,3&beta;-diol', 'isopimaradiene-diol', 'oryzalexin D', 'kauralexin A1', '3&beta;-hydroxy-15,16-epoxydolabrene', 'neoabietadiene-diol', 'abieta-7,13-dien-18,18-diol', 'icosatetraenoate', 'taxa-4(20),11-dien-5&alpha;,13&alpha;-diol']	['C11H18N3O6S1O2', 'C11H18N3O6S1O2', 'C11H18N3O6S1O2', 'C11H18N3O6S1O2', 'C11H18N3O6S1O2', 'C11H18N3O6S1O2', 'C11H18N3O6S1O2', 'C11H18N3O6S1O2', 'C11H18N3O6S1O2', 'C11H18N3O6S1O2', 'C11H18N3O6S1O2', 'C11H18N3O6S1O2', 'C11H18N3O6S1O2']	13	['Q82632410', 'Q407699', 'Q105183362', 'Q105183367', 'Q105183364', 'Q105161257', 'Q105179921', 'Q27116784', 'Q105133896', 'Q105266019', 'Q105007031', 'Q105000763', 'Q104403575', 'Q105247766', 'Q105247756', 'Q105143322', 'Q104989297', 'Q105341351', 'Q105341352', 'Q104397894', 'Q105159361', 'Q105203643', 'Q105203644', 'Q105311229', 'Q27156397', 'Q105120548', 'Q105102847', 'Q104254224', 'Q105126822'…	['Icosa-2,4,6,8-tetraenoic acid', 'Arachidonic acid', '(1S,3S,10E,14S)-1,7,11-trimethyl-4-propan-2-yl-15-oxabicyclo[12.1.0]pentadeca-4,6,10-trien-3-ol', '(1S,3S,4Z,6E,10E,14S)-1,7,11-trimethyl-4-propan-2-yl-15-oxabicyclo[12.1.0]pentadeca-4,6,10-trien-3-ol', '(1S,3S,14S)-1,7,11-trimethyl-4-propan-2-yl-15-oxabicyclo[12.1.0]pentadeca-4,6,10-trien-3-ol', '(1S,3aS,5E,9E,12aS)-1-hydroxy-3a,6,10-trimeth…	['C20H32O2', 'C20H32O2', 'C20H32O2', 'C20H32O2', 'C20H32O2', 'C20H32O2', 'C20H32O2', 'C20H32O2', 'C20H32O2', 'C20H32O2', 'C20H32O2', 'C20H32O2', 'C20H32O2', 'C20H32O2', 'C20H32O2', 'C20H32O2', 'C20H32O2', 'C20H32O2', 'C20H32O2', 'C20H32O2', 'C20H32O2', 'C20H32O2', 'C20H32O2', 'C20H32O2', 'C20H32O2', 'C20H32O2', 'C20H32O2', 'C20H32O2', 'C20H32O2', 'C20H32O2', 'C20H32O2', 'C20H32O2', 'C20H32O2', 'C…	537		4.18072e+06	3.45793e+06			3.20634e+06	3.20659e+06	2.32443e+06
306.091	305.084		C7H15N9OS2													5.40738e+06	1.61223e+07	9.44395e+06	2.95401e+07	3.34847e+07	2.81469e+07	3.67044e+07	1.99175e+07	2.11386e+07	1.42527e+07	1.691e+07	1.0485e+07	6.77859e+06	1.20129e+07	1.07557e+07	1.38094e+07	1.35842e+07	1.26484e+07	1.58784e+07	1.15952e+07	6.5585e+06	6.26614e+06	1.11248e+07	2.67497e+06	2.83486e+07	1.29853e+07	1.30881e+07	1.52664e+07	1.64892e+07	1.11321e+07	3.53787e+07	2.01859e+07
306.13	305.122	L-alanyl-L-homoserinyl-L-aspartic acid	C7H15F4N7O2									['Q77511722']	['L-alanyl-L-homoserinyl-L-aspartic acid']	['C11H19N3O7']	1						3.38218e+06						2.27242e+06
306.166	305.159	Syndesine	C12H23N3O6	['HMDB0039161']	['Syndesine']	['C12H23N3O6']	1													2.65667e+06	3.72502e+06	2.84075e+06					2.27543e+06
306.997	305.99		C9H3N6O5P													1.29142e+08	3.65055e+07	3.98311e+07	1.37685e+08	6.69414e+06	1.3041e+07	1.08874e+07	7.48216e+07	2.21697e+07	4.87594e+07	6.81231e+07	5.73637e+07	1.12618e+08	4.96744e+07	9.67194e+07	9.00147e+07	5.70651e+07	4.19759e+07	2.48795e+07	3.04903e+07	6.1056e+07	1.08907e+08	2.69456e+07	231258320	5.1153e+07	1.38424e+08	4.71207e+07	6.89246e+07	3.21312e+07	9.2164e+07	6.89341e+06	6.34787e+07
307.045	306.038	2-(3,4-Dihydroxybenzoyloxy)-4,6-dihydroxybenzoate	C14H10O8	['HMDB0059651']	['2-(3,4-Dihydroxybenzoyloxy)-4,6-dihydroxybenzoate']	['C14H10O8']	1					['Q105132155', 'Q27135333', 'Q27265843', 'Q104915118', 'Q105105595']	['methyl (1R)-7,8,9-trihydroxy-3,5-dioxo-1,2-dihydrocyclopenta[c]isochromene-1-carboxylate', 'Methyl brevifolincarboxylate', 'Oosporein', 'Phyllanthusiin E methyl ester', 'Flupyranochromene']	['C14H10O8', 'C14H10O8', 'C14H10O8', 'C14H10O8', 'C14H10O8']	5	2.51493e+06	2.49148e+06	2.06562e+06						3.21258e+06	3.71021e+06	3.25743e+06		3.41231e+06	3.81627e+06	3.41806e+06	4.26253e+06		2.36564e+06	2.23265e+06	3.33157e+06	4.67235e+06	3.32512e+06	2.79904e+06	2.31213e+06	2.63107e+06	3.95283e+06	4.78657e+06	4.11833e+06	3.80513e+06	2.63152e+06	2.7875e+06	2.70447e+06
307.085	306.078	N4-Acetylsulfamonomethoxine	C9H21Cl3N4O	['HMDB0255296']	['N4-Acetylsulfamonomethoxine']	['C13H14N4O3S']	1									1.37865e+07	1.39097e+07	8.99955e+06	1.98764e+07	7.54095e+06	9.98397e+06	9.92794e+06	1.10956e+07	2.76171e+07	1.71109e+07	2.10123e+07	1.40129e+07	1.47055e+07	1.21446e+07	2.13507e+07	1.56904e+07	1.12314e+07	1.09113e+07	9.10584e+06	9.7785e+06	1.57126e+07	1.19788e+07	8.16842e+06	9842041	1.26919e+07	1.5668e+07	1.38197e+07	2.10805e+07	1.89094e+07	1.52107e+07	1.04262e+07	1.61661e+07
307.093	306.085	(2-oxindol-3-yl)acetyl-L-aspartate	C10H10F4N6O					['PCYC2935']	['(2-oxindol-3-yl)acetyl-L-aspartate']	['C11H18N3O6S1O6']	1										2.4142e+06																			2.45403e+06					7.55535e+06	2.75427e+06	2.50169e+06
307.102	306.095	Starch acetate	C12H18O9	['HMDB0029891']	['Starch acetate']	['C12H18O9']	1					['Q104922511', 'Q110169771']	['(3R)-3beta,5alpha-Dihydroxy-4beta-(beta-D-xylopyranosyloxy)-1-cyclohexene-1-carboxylic acid', 'Penicitriketo']	['C12H18O9', 'C12H18O9']	2	4.29331e+06		5.95392e+06	3.04941e+06	2.72671e+06			4.94068e+06	8.43825e+06	1.01031e+07	6.59734e+06	2.54702e+06	5.65843e+06	9.33064e+06	5.17814e+06	6.95623e+06	4.51436e+06	2.49772e+06	5.4867e+06	3.4008e+06	5.57844e+06	4.80128e+06	5.16146e+06	3.4043e+06	6.10851e+06	4.84895e+06	8.20012e+06	6.99846e+06	4.5586e+06	9.04898e+06	4.4608e+06	7.52781e+06
307.19	306.183	b"5-Carboxy-gamma-chromanol"	C18H26O4	['HMDB0012799', 'HMDB0034780', 'HMDB0251239', 'HMDB0251441', 'HMDB0256506', 'HMDB0257942']	['b"5-Carboxy-gamma-chromanol"', 'Capsiate', 'Diethyl hexyl phthalic acid', 'Dipentyl phthalate', 'Phthalsaurediethylhexylester', '2,3-Diethyl-6-hexoxycarbonylbenzoic acid']	['C18H26O4', 'C18H26O4', 'C18H26O4', 'C18H26O4', 'C18H26O4', 'C18H26O4']	6					['Q27286800', 'Q104918062', 'Q105301988', 'Q105157505', 'Q105371337', 'Q105386640', 'Q115947313', 'Q105351651', 'Q27116218', 'Q27292763', 'Q105286160', 'Q105254023', 'Q105259137', 'Q27467731', 'Q105278536', 'Q77502988', 'Q104198326', 'Q77566179', 'Q105273762', 'Q105381811', 'Q104992100', 'Q105138695', 'Q104992097', 'Q104170613', 'Q105146381', 'Q77309732', 'Q104197660', 'Q105261108', 'Q105328997',…	['Capsiate', 'methyl 2-[(5S,6R,8S,8aS)-6-acetyloxy-3,8-dimethyl-1,2,4,5,6,7,8,8a-octahydroazulen-5-yl]prop-2-enoate', 'methyl (6S,8S,8aR)-6-acetyloxy-5-methyl-8-propan-2-yl-3,4,6,7,8,8a-hexahydronaphthalene-2-carboxylate', 'methyl (3S,8S,8aR)-3-acetyloxy-5-methyl-8-propan-2-yl-3,4,6,7,8,8a-hexahydronaphthalene-2-carboxylate', '2-[(2R,4aR,8aR)-4a-methyl-8-(propanoyloxymethyl)-2,3,4,5,6,8a-hexahydr…	['C18H26O4', 'C18H26O4', 'C18H26O4', 'C18H26O4', 'C18H26O4', 'C18H26O4', 'C18H26O4', 'C18H26O4', 'C18H26O4', 'C18H26O4', 'C18H26O4', 'C18H26O4', 'C18H26O4', 'C18H26O4', 'C18H26O4', 'C18H26O4', 'C18H26O4', 'C18H26O4', 'C18H26O4', 'C18H26O4', 'C18H26O4', 'C18H26O4', 'C18H26O4', 'C18H26O4', 'C18H26O4', 'C18H26O4', 'C18H26O4', 'C18H26O4', 'C18H26O4', 'C18H26O4', 'C18H26O4', 'C18H26O4', 'C18H26O4', 'C…	66												9.05124e+06						5.65285e+06	4.16944e+06	2.45949e+06			2.84735e+06		2.4748e+06						4.16351e+06
307.227	306.22	5-Androstene-3b,16b,17a-triol	C19H30O3	['HMDB0000523', 'HMDB0000540', 'HMDB0000550', 'HMDB0002984', 'HMDB0013156', 'HMDB0013199', 'HMDB0014759', 'HMDB0040640', 'HMDB0244340', 'HMDB0258016', 'HMDB0259631']	['5-Androstene-3b,16b,17a-triol', '5-Androstene-3b,16a,17a-triol', '5-Androstenetriol', '11-Hydroxyandrosterone', '16-alpha-Hydroxyandrosterone', '5-Androstene-3alpha-16beta,17beta-triol', 'Oxandrolone', '[8]-Paradol', '(3R,5S,8S,9S,10S,11S,13S,14S)-3,11-Dihydroxy-10,13-dimethyltetradecahydro-1H-cyclopenta[a]phenanthren-17(2H)-one', '(8R,9R,10R,13S,14S)-10,13-Dimethyl-2,3,4,7,8,9,11,12,14,15,16,1…	['C19H30O3', 'C19H30O3', 'C19H30O3', 'C19H30O3', 'C19H30O3', 'C19H30O3', 'C19H30O3', 'C19H30O3', 'C19H30O3', 'C19H30O3', 'C19H30O3']	11					['Q105240307', 'Q105218940', 'Q104920464', 'Q104920461', 'Q104910708', 'Q105004743', 'Q105004741', 'Q105300516', 'Q105024939', 'Q105189778', 'Q77498084', 'Q104170851', 'Q77504195', 'Q110169170', 'Q110169175', 'Q110169172', 'Q110169173', 'Q110169179', 'Q110169183', 'Q110169180', 'Q110169186', 'Q110169184', 'Q110169185', 'Q115971675', 'Q115971743', 'Q115971852', 'Q115971941', 'Q115972070', 'Q115972…	['5-Hydroxy-5,9-dimethyltetracyclo[11.2.1.01,10.04,9]hexadecane-14-carboxylic acid', '(3R)-5-[(1S,2R,8aR)-1,2,5-trimethyl-6-oxo-2,3,4,7,8,8a-hexahydronaphthalen-1-yl]-3-methylpentanoic acid', 'methyl 8-[(1R,5S)-4-oxo-5-[(Z)-pent-2-enyl]cyclopent-2-en-1-yl]octanoate', 'methyl 8-[(1R,5R)-4-oxo-5-[(Z)-pent-2-enyl]cyclopent-2-en-1-yl]octanoate', 'Epiadejone', 'methyl 1,4a-dimethyl-6-methylidene-5-(3-…	['C19H30O3', 'C19H30O3', 'C19H30O3', 'C19H30O3', 'C19H30O3', 'C19H30O3', 'C19H30O3', 'C19H30O3', 'C19H30O3', 'C19H30O3', 'C19H30O3', 'C19H30O3', 'C19H30O3', 'C19H30O3', 'C19H30O3', 'C19H30O3', 'C19H30O3', 'C19H30O3', 'C19H30O3', 'C19H30O3', 'C19H30O3', 'C19H30O3', 'C19H30O3', 'C19H30O3', 'C19H30O3', 'C19H30O3', 'C19H30O3', 'C19H30O3', 'C19H30O3', 'C19H30O3', 'C19H30O3', 'C19H30O3', 'C19H30O3', 'C…	71							2.31831e+06					4.43763e+06
309.013	308.006		C9H5N6O5P													3.28043e+07	6.14556e+06	9.81763e+06	1.3597e+07	4.11694e+06	8.4469e+06	5.22865e+06	2.55515e+07	5.00033e+07	2.10332e+07	1.4114e+07	1.0441e+07	6.88055e+07	1.31352e+07	4.38417e+07	1.90074e+07	3.41766e+07	1.06924e+07	7.94426e+06	5.65571e+06	3.90692e+07	4.40714e+07	1.08278e+07	62235252	8.68259e+06	2.60265e+07	3.93954e+07	3.97979e+07	4.54476e+07	1.78129e+07	4.32254e+06	1.31619e+07
309.061	308.053	Fulvic acid	C16H9FN4S	['HMDB0252514']	['Fulvic acid']	['C14H12O8']	1					['Q104993438', 'Q77376120', 'Q27293853', 'Q105136535', 'Q105141334', 'Q105141335', 'Q105370638', 'Q105123243', 'Q105028603']	['(R)-Fulvic acid', 'Penialidin A', 'Fulvic acid', '4,6,7-trihydroxy-3-(3-oxobutanoyl)-2H-chromene-5-carboxylic acid', '6,7-Dihydroxy-3-(1-hydroxy-3-oxobut-1-enyl)-4-oxo-2,3-dihydrochromene-5-carboxylic acid', '(3S)-6,7-dihydroxy-3-[(Z)-1-hydroxy-3-oxobut-1-enyl]-4-oxo-2,3-dihydrochromene-5-carboxylic acid', '6,7-Dihydroxy-4-oxo-3-(3-oxobutanoyl)-2,3-dihydrochromene-5-carboxylic acid', 'Cercidin'…	['C14H12O8', 'C14H12O8', 'C14H12O8', 'C14H12O8', 'C14H12O8', 'C14H12O8', 'C14H12O8', 'C14H12O8', 'C14H12O8']	9	1.29611e+07	1.03695e+07	6.31812e+06	5.50383e+06	1.5286e+07	1.21278e+07	1.49254e+07	7.71598e+06	8.12844e+06	1.0625e+07	1.58738e+07	1.28865e+07	1.28716e+07	1.52569e+07	1.4629e+07	1.74483e+07	7.0842e+06	1.24846e+07	9.54131e+06	1.0575e+07	1.25271e+07	1.35065e+07	1.21928e+07	5.31915e+06	8.48745e+06	1.36555e+07	1.30169e+07	1.55885e+07	1.36606e+07	9.98764e+06	1.40299e+07	1.53453e+07
309.084	308.076		C13H16N4OS2																														6.29133e+06	5.26187e+06	2.30284e+06			4.34521e+06		2.43972e+06
309.097	308.09	4R,5R,6S-Trihydroxy-2-hydroxymethyl-2-cyclohexen-1-one 6-(2-hydroxy-6-methylbenzoate)	C15H16O7	['HMDB0040692', 'HMDB0247186']	['4R,5R,6S-Trihydroxy-2-hydroxymethyl-2-cyclohexen-1-one 6-(2-hydroxy-6-methylbenzoate)', '4-Methylumbelliferyl beta-D-xylopyranoside']	['C15H16O7', 'C15H16O7']	2					['Q104947668', 'Q105234367', 'Q104397144', 'Q27105726', 'Q105249394', 'Q72437099', 'Q77385251', 'Q77280318', 'Q77494290', 'Q104975393', 'Q105264371', 'Q110187284', 'Q105252236', 'Q105211289', 'Q104983987', 'Q105191715', 'Q82975000', 'Q105217687', 'Q104998759', 'Q105340491', 'Q105217684', 'Q105217685', 'Q105264370', 'Q105290447', 'Q105215605', 'Q105252237', 'Q105306063', 'Q110169644', 'Q110169645'…	['4-[(2R)-2,3-dihydroxy-3-methylbutoxy]-[1,3]dioxolo[4,5-g]chromen-6-one', '9-[(2R)-2,3-dihydroxy-3-methylbutoxy]-[1,3]dioxolo[4,5-g]chromen-6-one', 'CID 6436806', 'Allamandin', '7-[(2S,3R,4R,5S,6R)-3,4,5-trihydroxy-6-(hydroxymethyl)oxan-2-yl]chromen-2-one', 'Allamandicin', 'Preussochromone D', 'Preussochromone E', 'Hydroisoflavone B', '4-[(2R)-2,3-dihydroxy-3-methylbutoxy]-[1,3]dioxolo[4,5-f]chr…	['C15H16O7', 'C15H16O7', 'C15H16O7', 'C15H16O7', 'C15H16O7', 'C15H16O7', 'C15H16O7', 'C15H16O7', 'C15H16O7', 'C15H16O7', 'C15H16O7', 'C15H16O7', 'C15H16O7', 'C15H16O7', 'C15H16O7', 'C15H16O7', 'C15H16O7', 'C15H16O7', 'C15H16O7', 'C15H16O7', 'C15H16O7', 'C15H16O7', 'C15H16O7', 'C15H16O7', 'C15H16O7', 'C15H16O7', 'C15H16O7', 'C15H16O7', 'C15H16O7', 'C15H16O7', 'C15H16O7', 'C15H16O7', 'C15H16O7', 'C…	44	3.77094e+06		7.79785e+06					4.01686e+06		7.80251e+06	3.26409e+06		6.80618e+06		3.88728e+06	5.04535e+06	5.32577e+06		3.6264e+06	2.56472e+06	3.90989e+06	3.70473e+06	2.68225e+06	2.97574e+06		3.19134e+06	7.58191e+06	5.85185e+06	7.06908e+06
309.118	308.111	Conduritol F 4-O-glucoside	C8H16F4N4O4									['Q104987412', 'Q105115233']	['Conduritol F 4-O-glucoside', 'Conduritol F 3-O-glucoside']	['C12H20O9', 'C12H20O9']	2								3.74164e+06		3.43631e+06							1.91396e+06					1.79502e+06						3.03678e+06	3.47556e+06
309.206	308.199	Methylgingerol	C18H28O4	['HMDB0029852', 'HMDB0031471', 'HMDB0032664', 'HMDB0033243', 'HMDB0034781', 'HMDB0040867', 'HMDB0062357', 'HMDB0062359', 'HMDB0302128', 'HMDB0304634']	['Methylgingerol', 'Diplodiatoxin', 'Corchorifatty acid A', 'Corchorifatty acid D', 'Dihydrocapsiate', '5-O-Methylembelin', '(6E,8E,10R,12Z)-10-Hydroxy-3-oxooctadecatrienoic acid', '(6E,8E,10S,12Z)-10-Hydroxy-3-oxooctadecatrienoic acid', '[7]-Gingerol', '16-B1-phytoprostane']	['C18H28O4', 'C18H28O4', 'C18H28O4', 'C18H28O4', 'C18H28O4', 'C18H28O4', 'C18H28O4', 'C18H28O4', 'C18H28O4', 'C18H28O4']	10					['Q105112777', 'Q27134335', 'Q82791202', 'Q105214121', 'Q105142585', 'Q105142586', 'Q110186663', 'Q77563853', 'Q105312640', 'Q105312641', 'Q104168340', 'Q76386791', 'Q82301081', 'Q104375411', 'Q104937355', 'Q104246483', 'Q105142584', 'Q105282385', 'Q105305806', 'Q105115325', 'Q105177323', 'Q105140843', 'Q104171549', 'Q105177326', 'Q105160444', 'Q105160447', 'Q105189642', 'Q105204327', 'Q105204326…	['(2R,3R)-2-[3-methoxy-4-(2-methylpropoxy)phenyl]-3-(2-methylpropoxymethyl)oxirane', '5-O-Methylembelin', '1-(3,4-Dimethoxyphenyl)-5-hydroxydecan-3-one', 'methyl 2-[(3S,3aS,5R,8S,8aS)-3-acetyloxy-3a,8-dimethyl-2,3,4,5,6,7,8,8a-octahydro-1H-azulen-5-yl]prop-2-enoate', '(10E,12E,14E,16S)-16-hydroxy-9-oxooctadeca-10,12,14-trienoic acid', '(10E,12E,14E,16R)-16-hydroxy-9-oxooctadeca-10,12,14-trienoic …	['C18H28O4', 'C18H28O4', 'C18H28O4', 'C18H28O4', 'C18H28O4', 'C18H28O4', 'C18H28O4', 'C18H28O4', 'C18H28O4', 'C18H28O4', 'C18H28O4', 'C18H28O4', 'C18H28O4', 'C18H28O4', 'C18H28O4', 'C18H28O4', 'C18H28O4', 'C18H28O4', 'C18H28O4', 'C18H28O4', 'C18H28O4', 'C18H28O4', 'C18H28O4', 'C18H28O4', 'C18H28O4', 'C18H28O4', 'C18H28O4', 'C18H28O4', 'C18H28O4', 'C18H28O4', 'C18H28O4', 'C18H28O4', 'C18H28O4', 'C…	50	3.11993e+06	5.61002e+06	3.68655e+06	4.46504e+06	1.71426e+07	1.23864e+07	1.10346e+07	2.98283e+06	7.77244e+06	9.05134e+06	8.72838e+06	2.37727e+07	5.53553e+06	1.05342e+07	7.80396e+06	1.08419e+07	4.13444e+06	1.59422e+07	1.34488e+07	8.36171e+06	4.08377e+06	3.39073e+06	7.88031e+06	2.46566e+06	9.78495e+06	9.1074e+06	7.34505e+06	7.46876e+06	9.14003e+06	7.18616e+06	1.58072e+07	9.46298e+06
309.998	308.991		C15H3NO7																	2.57754e+06		2.37494e+06												2.71525e+06
310.073	618.132		C21H27N6O14P																									1.13323e+07								9.99732e+06	1.29897e+07		16321707
310.14	309.133	Glutaminyltyrosine	C14H19N3O5	['HMDB0028809', 'HMDB0029103', 'HMDB0029119', 'HMDB0253030']	['Glutaminyltyrosine', 'Tyrosyl-Glutamine', 'Tyrosyl-Gamma-glutamate', 'Tyrosyl-alanyl-glycine']	['C14H19N3O5', 'C14H19N3O5', 'C14H19N3O5', 'C14H19N3O5']	4					['Q27140457']	['Ala-Gly-Tyr']	['C14H19N3O5']	1						4.24341e+06	2.22186e+06					2.48385e+06
310.176	309.169	Lysyltyrosine	C15H23N3O4	['HMDB0028963', 'HMDB0029110', 'HMDB0256689']	['Lysyltyrosine', 'Tyrosyl-Lysine', 'Pro-Pro-Pro']	['C15H23N3O4', 'C15H23N3O4', 'C15H23N3O4']	3					['Q27141917', 'Q77506787']	['Lys-Tyr', 'Streptcytosine E']	['C15H23N3O4', 'C15H23N3O4']	2						4.07033e+06	2.47129e+06					2.87927e+06
310.31	309.303	N-Hexadecanoylpyrrolidine	C20H39NO	['HMDB0032740']	['N-Hexadecanoylpyrrolidine']	['C20H39NO']	1					['Q104933742', 'Q104933744', 'Q105149280', 'Q82026809']	['N-(2-methylpropyl)hexadec-2-enamide', '(E)-N-(2-methylpropyl)hexadec-2-enamide', 'trans-11-Icosenamide', '1-Hexadecanoylpyrrolidine']	['C20H39NO', 'C20H39NO', 'C20H39NO', 'C20H39NO']	4												2.89148e+06	4.26403e+06		4.80365e+06	4.7912e+06				4.39358e+06	2.50561e+06											4.11631e+06
311.063	310.056		C12H14N4O2S2																																				2.55203e+06			4.71366e+06
[truncated: 1,033 more rows]
